# Supplementary material for: Investigation of the trends and associated factors of ovarian cancer in Indonesia: A systematic analysis of the Global Burden of Disease study 1990–2021
Source: PLoS One. 2025 Jan 17;20(1):e0313418. doi: 10.1371/journal.pone.0313418 (PMC11741624; doi:10.1371/journal.pone.0313418)
Supplement: S1 Data — (CSV) [file pone.0313418.s010.csv]

measure_id	measure_name	location_id	location_name	sex_id	sex_name	age_id	age_name	cause_id	cause_name	metric_id	metric_name	year	val	upper	lower
1	Deaths	4711	West Sumatra	2	Female	8	15-19 years	465	Ovarian cancer	1	Number	1990	0.5604239913596801	1.3555956612411326	0.24259188700836293
1	Deaths	4711	West Sumatra	2	Female	8	15-19 years	465	Ovarian cancer	3	Rate	1990	0.24456224852908187	0.5915655434469512	0.10586416405503403
1	Deaths	4711	West Sumatra	2	Female	9	20-24 years	465	Ovarian cancer	1	Number	1990	0.5985321428176142	1.5960558285924538	0.26610469173708173
1	Deaths	4711	West Sumatra	2	Female	9	20-24 years	465	Ovarian cancer	3	Rate	1990	0.3147633530852591	0.8393532249647582	0.13994236742003427
1	Deaths	4711	West Sumatra	2	Female	10	25-29 years	465	Ovarian cancer	1	Number	1990	0.6926032393503158	1.7363505438401945	0.3060497870886048
1	Deaths	4711	West Sumatra	2	Female	10	25-29 years	465	Ovarian cancer	3	Rate	1990	0.41938987571436165	1.0514069201593474	0.18532137142456495
1	Deaths	4711	West Sumatra	2	Female	11	30-34 years	465	Ovarian cancer	1	Number	1990	0.9545344134762576	2.1514825048252653	0.4758310720025753
1	Deaths	4711	West Sumatra	2	Female	11	30-34 years	465	Ovarian cancer	3	Rate	1990	0.6500182321557018	1.4651151750593499	0.3240311379675154
1	Deaths	4711	West Sumatra	2	Female	12	35-39 years	465	Ovarian cancer	1	Number	1990	1.491452765144829	3.092297068464518	0.7875485297849876
1	Deaths	4711	West Sumatra	2	Female	12	35-39 years	465	Ovarian cancer	3	Rate	1990	1.2411749561993086	2.5733846677564736	0.6553915315352226
1	Deaths	4711	West Sumatra	2	Female	13	40-44 years	465	Ovarian cancer	1	Number	1990	2.2471409780290053	4.229804020364608	1.1466106553694981
1	Deaths	4711	West Sumatra	2	Female	13	40-44 years	465	Ovarian cancer	3	Rate	1990	2.4404147115539376	4.593604077008891	1.2452291774958268
1	Deaths	4711	West Sumatra	2	Female	14	45-49 years	465	Ovarian cancer	1	Number	1990	3.998387265185907	7.65495656344732	2.1918662830826796
1	Deaths	4711	West Sumatra	2	Female	14	45-49 years	465	Ovarian cancer	3	Rate	1990	4.855564975445524	9.296032753421509	2.661760467192111
1	Deaths	4711	West Sumatra	2	Female	15	50-54 years	465	Ovarian cancer	1	Number	1990	5.745315122701626	11.369725483483009	3.322289917754069
1	Deaths	4711	West Sumatra	2	Female	15	50-54 years	465	Ovarian cancer	3	Rate	1990	7.382592709031146	14.609825686737445	4.26906319327624
1	Deaths	4711	West Sumatra	2	Female	16	55-59 years	465	Ovarian cancer	1	Number	1990	6.005063891629547	12.022278714224056	3.304897201380811
1	Deaths	4711	West Sumatra	2	Female	16	55-59 years	465	Ovarian cancer	3	Rate	1990	9.16104349012835	18.340623869959224	5.0417959806314885
1	Deaths	4711	West Sumatra	2	Female	17	60-64 years	465	Ovarian cancer	1	Number	1990	5.431606194298701	10.844235315595121	2.9889148177964566
1	Deaths	4711	West Sumatra	2	Female	17	60-64 years	465	Ovarian cancer	3	Rate	1990	9.991905899830241	19.94890184468397	5.498365406788556
1	Deaths	4711	West Sumatra	2	Female	18	65-69 years	465	Ovarian cancer	1	Number	1990	4.508004095311428	8.675364643202919	2.656918555706714
1	Deaths	4711	West Sumatra	2	Female	18	65-69 years	465	Ovarian cancer	3	Rate	1990	11.19569375455283	21.545394303299865	6.598495886775854
1	Deaths	4711	West Sumatra	2	Female	19	70-74 years	465	Ovarian cancer	1	Number	1990	3.256981180687281	6.054727090100496	1.870392993012867
1	Deaths	4711	West Sumatra	2	Female	19	70-74 years	465	Ovarian cancer	3	Rate	1990	12.135724044910923	22.560307553634946	6.969206132762902
1	Deaths	4711	West Sumatra	2	Female	20	75-79 years	465	Ovarian cancer	1	Number	1990	1.9583475474737884	3.6584767766363604	1.0789840960125106
1	Deaths	4711	West Sumatra	2	Female	20	75-79 years	465	Ovarian cancer	3	Rate	1990	11.581980085776836	21.636815807254703	6.381284225574408
1	Deaths	4711	West Sumatra	2	Female	22	All ages	465	Ovarian cancer	1	Number	1990	39.66235011532943	74.39503329475723	26.07889851937814
1	Deaths	4711	West Sumatra	2	Female	22	All ages	465	Ovarian cancer	3	Rate	1990	1.8741971685809573	3.5154487909083927	1.2323273235853416
1	Deaths	4711	West Sumatra	2	Female	27	Age-standardized	465	Ovarian cancer	3	Rate	1990	2.8011920281265392	5.095552778512456	1.8582284182438686
1	Deaths	4711	West Sumatra	2	Female	30	80-84 years	465	Ovarian cancer	1	Number	1990	1.3395567789495628	2.2087893608059392	0.6978270593690166
1	Deaths	4711	West Sumatra	2	Female	30	80-84 years	465	Ovarian cancer	3	Rate	1990	12.789850452639554	21.089128919374442	6.662728949894705
1	Deaths	4711	West Sumatra	2	Female	31	85-89 years	465	Ovarian cancer	1	Number	1990	0.6818024175468136	1.1941459174035998	0.3351330840730037
1	Deaths	4711	West Sumatra	2	Female	31	85-89 years	465	Ovarian cancer	3	Rate	1990	12.431024025136352	21.77237306106119	6.110344159117773
1	Deaths	4711	West Sumatra	2	Female	32	90-94 years	465	Ovarian cancer	1	Number	1990	0.16735662613448304	0.2768210883446339	0.09391324812555854
1	Deaths	4711	West Sumatra	2	Female	32	90-94 years	465	Ovarian cancer	3	Rate	1990	11.355928982585104	18.783604167530868	6.3724526531787875
1	Deaths	4711	West Sumatra	2	Female	235	95+ years	465	Ovarian cancer	1	Number	1990	0.02524146523254948	0.04329475007519294	0.012801648401082227
1	Deaths	4711	West Sumatra	2	Female	235	95+ years	465	Ovarian cancer	3	Rate	1990	10.385294320208793	17.81309911719997	5.2670827625976555
1	Deaths	11	Republic of Indonesia	2	Female	8	15-19 years	465	Ovarian cancer	1	Number	1990	25.74941927141238	56.69719692873071	14.006644956525374
1	Deaths	11	Republic of Indonesia	2	Female	8	15-19 years	465	Ovarian cancer	3	Rate	1990	0.26012005466191335	0.5727538088850175	0.14149481249724322
1	Deaths	11	Republic of Indonesia	2	Female	9	20-24 years	465	Ovarian cancer	1	Number	1990	31.754694252185896	72.66983404145354	16.828617892944155
1	Deaths	11	Republic of Indonesia	2	Female	9	20-24 years	465	Ovarian cancer	3	Rate	1990	0.3488238487059865	0.7982747682547818	0.18486158976054773
1	Deaths	11	Republic of Indonesia	2	Female	10	25-29 years	465	Ovarian cancer	1	Number	1990	38.47539766266716	87.32674489247636	21.855798719477388
1	Deaths	11	Republic of Indonesia	2	Female	10	25-29 years	465	Ovarian cancer	3	Rate	1990	0.4686210601144012	1.063618682427812	0.26619835499468825
1	Deaths	11	Republic of Indonesia	2	Female	11	30-34 years	465	Ovarian cancer	1	Number	1990	51.52589022123411	109.82396338223128	29.150369084192814
1	Deaths	11	Republic of Indonesia	2	Female	11	30-34 years	465	Ovarian cancer	3	Rate	1990	0.7447683255926	1.587423506259382	0.4213468506807799
1	Deaths	11	Republic of Indonesia	2	Female	12	35-39 years	465	Ovarian cancer	1	Number	1990	74.11702186982099	147.650975696322	45.71331045478658
1	Deaths	11	Republic of Indonesia	2	Female	12	35-39 years	465	Ovarian cancer	3	Rate	1990	1.3450117428987325	2.679442470190122	0.8295657032261142
1	Deaths	11	Republic of Indonesia	2	Female	13	40-44 years	465	Ovarian cancer	1	Number	1990	113.8171995508173	211.3529714174102	73.69005429108402
1	Deaths	11	Republic of Indonesia	2	Female	13	40-44 years	465	Ovarian cancer	3	Rate	1990	2.5678352761594816	4.768344484564809	1.6625248350647364
1	Deaths	11	Republic of Indonesia	2	Female	14	45-49 years	465	Ovarian cancer	1	Number	1990	185.91651847760883	327.23638290507955	127.56449417510564
1	Deaths	11	Republic of Indonesia	2	Female	14	45-49 years	465	Ovarian cancer	3	Rate	1990	4.8284099435409775	8.498606891122288	3.31295829526862
1	Deaths	11	Republic of Indonesia	2	Female	15	50-54 years	465	Ovarian cancer	1	Number	1990	248.24654841219123	447.3145096777457	168.48091557806472
1	Deaths	11	Republic of Indonesia	2	Female	15	50-54 years	465	Ovarian cancer	3	Rate	1990	7.412554487834106	13.3566536872029	5.030780789785401
1	Deaths	11	Republic of Indonesia	2	Female	16	55-59 years	465	Ovarian cancer	1	Number	1990	245.59328522251386	445.8604465820571	169.45665426347063
1	Deaths	11	Republic of Indonesia	2	Female	16	55-59 years	465	Ovarian cancer	3	Rate	1990	9.079937612249623	16.48410311815689	6.265056665937776
1	Deaths	11	Republic of Indonesia	2	Female	17	60-64 years	465	Ovarian cancer	1	Number	1990	217.0325687157137	412.61388366948216	150.87157576581387
1	Deaths	11	Republic of Indonesia	2	Female	17	60-64 years	465	Ovarian cancer	3	Rate	1990	10.183559738065078	19.36058794294213	7.079166567851329
1	Deaths	11	Republic of Indonesia	2	Female	18	65-69 years	465	Ovarian cancer	1	Number	1990	169.3819060264937	321.7936458153236	114.17208722037155
1	Deaths	11	Republic of Indonesia	2	Female	18	65-69 years	465	Ovarian cancer	3	Rate	1990	11.18219999678433	21.244069036739333	7.537376000177995
1	Deaths	11	Republic of Indonesia	2	Female	19	70-74 years	465	Ovarian cancer	1	Number	1990	115.43591822154266	217.40583421516789	78.04025567640736
1	Deaths	11	Republic of Indonesia	2	Female	19	70-74 years	465	Ovarian cancer	3	Rate	1990	11.919297204587563	22.448166843951043	8.058020550795165
1	Deaths	11	Republic of Indonesia	2	Female	20	75-79 years	465	Ovarian cancer	1	Number	1990	63.25165676463325	111.6178644068872	41.77074581113916
1	Deaths	11	Republic of Indonesia	2	Female	20	75-79 years	465	Ovarian cancer	3	Rate	1990	11.31739761351579	19.971393903006174	7.473893383012363
1	Deaths	11	Republic of Indonesia	2	Female	22	All ages	465	Ovarian cancer	1	Number	1990	1645.0341500287357	3051.4023709182584	1176.190932875516
1	Deaths	11	Republic of Indonesia	2	Female	22	All ages	465	Ovarian cancer	3	Rate	1990	1.7748763965559233	3.292249005555902	1.269027469470698
1	Deaths	11	Republic of Indonesia	2	Female	27	Age-standardized	465	Ovarian cancer	3	Rate	1990	2.8200455515642764	5.142092753586666	2.0093163431983316
1	Deaths	11	Republic of Indonesia	2	Female	30	80-84 years	465	Ovarian cancer	1	Number	1990	38.765075350330925	65.42263424983048	25.19465014223675
1	Deaths	11	Republic of Indonesia	2	Female	30	80-84 years	465	Ovarian cancer	3	Rate	1990	12.102338455877419	20.42474715220094	7.865693037951654
1	Deaths	11	Republic of Indonesia	2	Female	31	85-89 years	465	Ovarian cancer	1	Number	1990	19.59606660797944	30.66958108360913	12.226041755468096
1	Deaths	11	Republic of Indonesia	2	Female	31	85-89 years	465	Ovarian cancer	3	Rate	1990	12.497922492184179	19.560356418395955	7.797489430038382
1	Deaths	11	Republic of Indonesia	2	Female	32	90-94 years	465	Ovarian cancer	1	Number	1990	5.40170899073934	8.259155647574127	3.4440855117354383
1	Deaths	11	Republic of Indonesia	2	Female	32	90-94 years	465	Ovarian cancer	3	Rate	1990	12.120776650201346	18.532538701199673	7.7281081456826035
1	Deaths	11	Republic of Indonesia	2	Female	235	95+ years	465	Ovarian cancer	1	Number	1990	0.973274410850959	1.4619950804365647	0.6399454943035935
1	Deaths	11	Republic of Indonesia	2	Female	235	95+ years	465	Ovarian cancer	3	Rate	1990	11.132442669793969	16.722494945953333	7.319782013891518
1	Deaths	4731	South Kalimantan	2	Female	8	15-19 years	465	Ovarian cancer	1	Number	1990	0.36927599645782133	1.0665695710419278	0.15764933380190777
1	Deaths	4731	South Kalimantan	2	Female	8	15-19 years	465	Ovarian cancer	3	Rate	1990	0.24047035113607493	0.6945438147068949	0.10266031645531852
1	Deaths	4731	South Kalimantan	2	Female	9	20-24 years	465	Ovarian cancer	1	Number	1990	0.4593229266311219	1.4271478430794058	0.18522528004276587
1	Deaths	4731	South Kalimantan	2	Female	9	20-24 years	465	Ovarian cancer	3	Rate	1990	0.32460538644368414	1.0085712039519006	0.13089946118824505
1	Deaths	4731	South Kalimantan	2	Female	10	25-29 years	465	Ovarian cancer	1	Number	1990	0.5584755352519439	1.8652230956986053	0.23539425265237146
1	Deaths	4731	South Kalimantan	2	Female	10	25-29 years	465	Ovarian cancer	3	Rate	1990	0.44523142611739175	1.4870050458886173	0.18766250657868588
1	Deaths	4731	South Kalimantan	2	Female	11	30-34 years	465	Ovarian cancer	1	Number	1990	0.7695865248562287	2.130931482490014	0.3629120986705234
1	Deaths	4731	South Kalimantan	2	Female	11	30-34 years	465	Ovarian cancer	3	Rate	1990	0.7412615510203263	2.0525016028882264	0.34955495770252665
1	Deaths	4731	South Kalimantan	2	Female	12	35-39 years	465	Ovarian cancer	1	Number	1990	1.1184529925694344	2.837278008160475	0.5500101157958478
1	Deaths	4731	South Kalimantan	2	Female	12	35-39 years	465	Ovarian cancer	3	Rate	1990	1.3588707494630097	3.4471668626203704	0.6682378814569108
1	Deaths	4731	South Kalimantan	2	Female	13	40-44 years	465	Ovarian cancer	1	Number	1990	1.6582865509884623	4.082567366156445	0.8473495383193609
1	Deaths	4731	South Kalimantan	2	Female	13	40-44 years	465	Ovarian cancer	3	Rate	1990	2.56706303177081	6.319901559912639	1.3117151999520913
1	Deaths	4731	South Kalimantan	2	Female	14	45-49 years	465	Ovarian cancer	1	Number	1990	2.5859134265836814	5.9921897342265575	1.323159474274556
1	Deaths	4731	South Kalimantan	2	Female	14	45-49 years	465	Ovarian cancer	3	Rate	1990	4.897238193176832	11.348090823746215	2.5058174981680654
1	Deaths	4731	South Kalimantan	2	Female	15	50-54 years	465	Ovarian cancer	1	Number	1990	3.1951383035252285	7.583733653324515	1.654581201355496
1	Deaths	4731	South Kalimantan	2	Female	15	50-54 years	465	Ovarian cancer	3	Rate	1990	7.488856079089673	17.77497074515846	3.8780545037589005
1	Deaths	4731	South Kalimantan	2	Female	16	55-59 years	465	Ovarian cancer	1	Number	1990	3.1607847072792232	8.165395318558646	1.7059451740588143
1	Deaths	4731	South Kalimantan	2	Female	16	55-59 years	465	Ovarian cancer	3	Rate	1990	9.820186324305743	25.368922867537787	5.300171008081187
1	Deaths	4731	South Kalimantan	2	Female	17	60-64 years	465	Ovarian cancer	1	Number	1990	2.8821489694525746	7.21297982176753	1.54775194857151
1	Deaths	4731	South Kalimantan	2	Female	17	60-64 years	465	Ovarian cancer	3	Rate	1990	11.5626069631044	28.93703677216301	6.209272194945039
1	Deaths	4731	South Kalimantan	2	Female	18	65-69 years	465	Ovarian cancer	1	Number	1990	2.0736243190060692	4.929599285692099	1.149716735968432
1	Deaths	4731	South Kalimantan	2	Female	18	65-69 years	465	Ovarian cancer	3	Rate	1990	12.295412836880685	29.229720052197706	6.817166342348174
1	Deaths	4731	South Kalimantan	2	Female	19	70-74 years	465	Ovarian cancer	1	Number	1990	1.3307345659244278	3.1657500462119117	0.6940291054046566
1	Deaths	4731	South Kalimantan	2	Female	19	70-74 years	465	Ovarian cancer	3	Rate	1990	13.335451721814415	31.72436335961845	6.954949443451551
1	Deaths	4731	South Kalimantan	2	Female	20	75-79 years	465	Ovarian cancer	1	Number	1990	0.7139528345332105	1.5305691957758034	0.38814900153327947
1	Deaths	4731	South Kalimantan	2	Female	20	75-79 years	465	Ovarian cancer	3	Rate	1990	12.823953579541337	27.491939757810144	6.97189581278503
1	Deaths	4731	South Kalimantan	2	Female	22	All ages	465	Ovarian cancer	1	Number	1990	21.51636779359714	50.2332652441408	12.880890231771437
1	Deaths	4731	South Kalimantan	2	Female	22	All ages	465	Ovarian cancer	3	Rate	1990	1.5953433030132285	3.7245739645506144	0.9550609175875963
1	Deaths	4731	South Kalimantan	2	Female	27	Age-standardized	465	Ovarian cancer	3	Rate	1990	3.012144658567718	6.742067554404296	1.8536366078453173
1	Deaths	4731	South Kalimantan	2	Female	30	80-84 years	465	Ovarian cancer	1	Number	1990	0.39906621772320566	0.748566693926365	0.20415485861639251
1	Deaths	4731	South Kalimantan	2	Female	30	80-84 years	465	Ovarian cancer	3	Rate	1990	12.71526352521186	23.851236603726363	6.504892451358341
1	Deaths	4731	South Kalimantan	2	Female	31	85-89 years	465	Ovarian cancer	1	Number	1990	0.18523386502215347	0.3301248883150831	0.09784321002456518
1	Deaths	4731	South Kalimantan	2	Female	31	85-89 years	465	Ovarian cancer	3	Rate	1990	13.634843798663674	24.300099151357223	7.2021219515407635
1	Deaths	4731	South Kalimantan	2	Female	32	90-94 years	465	Ovarian cancer	1	Number	1990	0.047908314672372526	0.08045023994741028	0.025779114342568646
1	Deaths	4731	South Kalimantan	2	Female	32	90-94 years	465	Ovarian cancer	3	Rate	1990	13.088433538536387	21.97880735133025	7.042790527332288
1	Deaths	4731	South Kalimantan	2	Female	235	95+ years	465	Ovarian cancer	1	Number	1990	0.008461743119981786	0.013843500024257563	0.004358253826548675
1	Deaths	4731	South Kalimantan	2	Female	235	95+ years	465	Ovarian cancer	3	Rate	1990	12.272462477918603	20.0778766504474	6.32097970798231
1	Deaths	4724	East Java	2	Female	8	15-19 years	465	Ovarian cancer	1	Number	1991	4.718880844590955	10.321195310215657	2.102934016775046
1	Deaths	4724	East Java	2	Female	8	15-19 years	465	Ovarian cancer	3	Rate	1991	0.2769569045519416	0.605763611867834	0.12342377672676433
1	Deaths	4724	East Java	2	Female	9	20-24 years	465	Ovarian cancer	1	Number	1991	6.213158796144282	13.824443750033154	2.7677677578518143
1	Deaths	4724	East Java	2	Female	9	20-24 years	465	Ovarian cancer	3	Rate	1991	0.37157684129078317	0.826768365300306	0.1655258516050275
1	Deaths	4724	East Java	2	Female	10	25-29 years	465	Ovarian cancer	1	Number	1991	7.755895302793068	16.994712175296648	3.705377046994219
1	Deaths	4724	East Java	2	Female	10	25-29 years	465	Ovarian cancer	3	Rate	1991	0.48803826430023434	1.0693890915890731	0.2331601590781859
1	Deaths	4724	East Java	2	Female	11	30-34 years	465	Ovarian cancer	1	Number	1991	11.194615560093457	23.818395853644773	5.664092342206122
1	Deaths	4724	East Java	2	Female	11	30-34 years	465	Ovarian cancer	3	Rate	1991	0.8020059836143945	1.706400357580473	0.4057875793776575
1	Deaths	4724	East Java	2	Female	12	35-39 years	465	Ovarian cancer	1	Number	1991	17.118572402025237	32.94739538773699	8.838254395457367
1	Deaths	4724	East Java	2	Female	12	35-39 years	465	Ovarian cancer	3	Rate	1991	1.5037077826667564	2.8941230436527303	0.77635865932755
1	Deaths	4724	East Java	2	Female	13	40-44 years	465	Ovarian cancer	1	Number	1991	26.812515290670156	49.42959938510698	14.377797059886898
1	Deaths	4724	East Java	2	Female	13	40-44 years	465	Ovarian cancer	3	Rate	1991	2.8796176620595126	5.308653286527319	1.5441504799650156
1	Deaths	4724	East Java	2	Female	14	45-49 years	465	Ovarian cancer	1	Number	1991	44.37625842717231	82.22480685245418	25.648674504365314
1	Deaths	4724	East Java	2	Female	14	45-49 years	465	Ovarian cancer	3	Rate	1991	5.293402861374213	9.80815064846055	3.059491084285055
1	Deaths	4724	East Java	2	Female	15	50-54 years	465	Ovarian cancer	1	Number	1991	64.90071795407702	119.05167710460775	35.813408264330064
1	Deaths	4724	East Java	2	Female	15	50-54 years	465	Ovarian cancer	3	Rate	1991	8.432080266843512	15.467522223077749	4.652976771809305
1	Deaths	4724	East Java	2	Female	16	55-59 years	465	Ovarian cancer	1	Number	1991	66.08533432146585	118.0311217591764	39.02993494638974
1	Deaths	4724	East Java	2	Female	16	55-59 years	465	Ovarian cancer	3	Rate	1991	9.97939381281599	17.823607284387393	5.89382039627658
1	Deaths	4724	East Java	2	Female	17	60-64 years	465	Ovarian cancer	1	Number	1991	59.34123414235668	117.18804525526134	35.02768375701651
1	Deaths	4724	East Java	2	Female	17	60-64 years	465	Ovarian cancer	3	Rate	1991	11.035096642532183	21.792290359835903	6.5137485090966685
1	Deaths	4724	East Java	2	Female	18	65-69 years	465	Ovarian cancer	1	Number	1991	45.7318683766455	90.34804338348947	26.845904544451567
1	Deaths	4724	East Java	2	Female	18	65-69 years	465	Ovarian cancer	3	Rate	1991	11.97302345906403	23.65394813966272	7.028504548365654
1	Deaths	4724	East Java	2	Female	19	70-74 years	465	Ovarian cancer	1	Number	1991	32.50649288415406	64.56013772821059	18.65392928089418
1	Deaths	4724	East Java	2	Female	19	70-74 years	465	Ovarian cancer	3	Rate	1991	12.832111770367755	25.48545935703128	7.363738264291665
1	Deaths	4724	East Java	2	Female	20	75-79 years	465	Ovarian cancer	1	Number	1991	18.47253636428823	35.180137926342546	10.54276546211341
1	Deaths	4724	East Java	2	Female	20	75-79 years	465	Ovarian cancer	3	Rate	1991	12.393783182432381	23.603418241475236	7.073460119600892
1	Deaths	4724	East Java	2	Female	22	All ages	465	Ovarian cancer	1	Number	1991	425.4582245819261	807.8672048711261	288.2358561153423
1	Deaths	4724	East Java	2	Female	22	All ages	465	Ovarian cancer	3	Rate	1991	2.4660859487425024	4.682645315742234	1.670703146914808
1	Deaths	4724	East Java	2	Female	27	Age-standardized	465	Ovarian cancer	3	Rate	1991	3.090010704912002	5.804231393097746	2.1030058632362296
1	Deaths	4724	East Java	2	Female	30	80-84 years	465	Ovarian cancer	1	Number	1991	11.757337002711907	21.894830974479394	6.3099613744593865
1	Deaths	4724	East Java	2	Female	30	80-84 years	465	Ovarian cancer	3	Rate	1991	13.38715109040151	24.92991485117346	7.184654677755801
1	Deaths	4724	East Java	2	Female	31	85-89 years	465	Ovarian cancer	1	Number	1991	6.097224233636124	10.807274843920382	3.0583265473691585
1	Deaths	4724	East Java	2	Female	31	85-89 years	465	Ovarian cancer	3	Rate	1991	13.43022866070479	23.804958911011827	6.7365121039310765
1	Deaths	4724	East Java	2	Female	32	90-94 years	465	Ovarian cancer	1	Number	1991	2.0597172293206487	3.4457228054334084	1.0866308284853303
1	Deaths	4724	East Java	2	Female	32	90-94 years	465	Ovarian cancer	3	Rate	1991	13.243621872659284	22.155395538546863	6.986846350933679
1	Deaths	4724	East Java	2	Female	235	95+ years	465	Ovarian cancer	1	Number	1991	0.31586544978084957	0.518978383473483	0.1652294235308509
1	Deaths	4724	East Java	2	Female	235	95+ years	465	Ovarian cancer	3	Rate	1991	12.381661827753527	20.34351919319177	6.476855406544353
1	Deaths	4716	Lampung	2	Female	8	15-19 years	465	Ovarian cancer	1	Number	1990	0.6809848437265852	1.33692252237429	0.3079567956526063
1	Deaths	4716	Lampung	2	Female	8	15-19 years	465	Ovarian cancer	3	Rate	1990	0.2007122380807238	0.3940421201415274	0.09076662756450371
1	Deaths	4716	Lampung	2	Female	9	20-24 years	465	Ovarian cancer	1	Number	1990	0.7623834854277891	1.6031734599083804	0.3397121118401764
1	Deaths	4716	Lampung	2	Female	9	20-24 years	465	Ovarian cancer	3	Rate	1990	0.2556454066379694	0.5375823832798609	0.11391359156015056
1	Deaths	4716	Lampung	2	Female	10	25-29 years	465	Ovarian cancer	1	Number	1990	0.8576136831774174	1.6685689487872315	0.41172669029025244
1	Deaths	4716	Lampung	2	Female	10	25-29 years	465	Ovarian cancer	3	Rate	1990	0.32233561685495943	0.627134585096281	0.1547482034086252
1	Deaths	4716	Lampung	2	Female	11	30-34 years	465	Ovarian cancer	1	Number	1990	1.087881997875779	1.9949562595699513	0.5578569941388644
1	Deaths	4716	Lampung	2	Female	11	30-34 years	465	Ovarian cancer	3	Rate	1990	0.5080753737563342	0.9317078039600759	0.26053689770869154
1	Deaths	4716	Lampung	2	Female	12	35-39 years	465	Ovarian cancer	1	Number	1990	1.5946220639068482	2.7145061805933492	0.8449866875004416
1	Deaths	4716	Lampung	2	Female	12	35-39 years	465	Ovarian cancer	3	Rate	1990	0.9793676426306871	1.667165894143454	0.5189647371140123
1	Deaths	4716	Lampung	2	Female	13	40-44 years	465	Ovarian cancer	1	Number	1990	2.5457464438776736	4.398203740437079	1.4140023340665977
1	Deaths	4716	Lampung	2	Female	13	40-44 years	465	Ovarian cancer	3	Rate	1990	1.9691479261274647	3.4020331423799473	1.0937380548494366
1	Deaths	4716	Lampung	2	Female	14	45-49 years	465	Ovarian cancer	1	Number	1990	4.212897412542315	6.923127052202078	2.453034744890189
1	Deaths	4716	Lampung	2	Female	14	45-49 years	465	Ovarian cancer	3	Rate	1990	3.8205603461184037	6.2783927773881425	2.224589482306555
1	Deaths	4716	Lampung	2	Female	15	50-54 years	465	Ovarian cancer	1	Number	1990	5.4795448195421015	8.977519382029815	3.0424998234500027
1	Deaths	4716	Lampung	2	Female	15	50-54 years	465	Ovarian cancer	3	Rate	1990	5.942180318153644	9.735487295858677	3.2993767118052877
1	Deaths	4716	Lampung	2	Female	16	55-59 years	465	Ovarian cancer	1	Number	1990	5.086680600748009	8.053774305820777	2.998395167236656
1	Deaths	4716	Lampung	2	Female	16	55-59 years	465	Ovarian cancer	3	Rate	1990	7.373806358279154	11.674995315348392	4.346564505259457
1	Deaths	4716	Lampung	2	Female	17	60-64 years	465	Ovarian cancer	1	Number	1990	4.336233489328493	7.065205007429486	2.427143432316409
1	Deaths	4716	Lampung	2	Female	17	60-64 years	465	Ovarian cancer	3	Rate	1990	8.808302768088499	14.351732898426365	4.930318965995347
1	Deaths	4716	Lampung	2	Female	18	65-69 years	465	Ovarian cancer	1	Number	1990	3.056883954563761	5.218420662672425	1.650591013908574
1	Deaths	4716	Lampung	2	Female	18	65-69 years	465	Ovarian cancer	3	Rate	1990	9.674608505398911	16.515568689634726	5.223888802927671
1	Deaths	4716	Lampung	2	Female	19	70-74 years	465	Ovarian cancer	1	Number	1990	1.8724070383189362	3.236966670469227	1.0364975403359387
1	Deaths	4716	Lampung	2	Female	19	70-74 years	465	Ovarian cancer	3	Rate	1990	9.975918553189407	17.24609831256642	5.522311565468069
1	Deaths	4716	Lampung	2	Female	20	75-79 years	465	Ovarian cancer	1	Number	1990	0.9230379962775187	1.4846149242437943	0.489164093846253
1	Deaths	4716	Lampung	2	Female	20	75-79 years	465	Ovarian cancer	3	Rate	1990	9.030649774017006	14.524903074622268	4.785793901621527
1	Deaths	4716	Lampung	2	Female	22	All ages	465	Ovarian cancer	1	Number	1990	33.35701001820503	50.319619196186714	21.47341483917375
1	Deaths	4716	Lampung	2	Female	22	All ages	465	Ovarian cancer	3	Rate	1990	1.1029745423990978	1.663855930921875	0.710034559244292
1	Deaths	4716	Lampung	2	Female	27	Age-standardized	465	Ovarian cancer	3	Rate	1990	2.2901740666950743	3.4418602023240155	1.4634093408088653
1	Deaths	4716	Lampung	2	Female	30	80-84 years	465	Ovarian cancer	1	Number	1990	0.5223456331860271	0.8563942540974874	0.26910432707389215
1	Deaths	4716	Lampung	2	Female	30	80-84 years	465	Ovarian cancer	3	Rate	1990	9.644986231093858	15.813113510257848	4.968946545076423
1	Deaths	4716	Lampung	2	Female	31	85-89 years	465	Ovarian cancer	1	Number	1990	0.249326899527177	0.4332672106099096	0.13170264795181727
1	Deaths	4716	Lampung	2	Female	31	85-89 years	465	Ovarian cancer	3	Rate	1990	10.028099884423636	17.426306078009823	5.297171348974103
1	Deaths	4716	Lampung	2	Female	32	90-94 years	465	Ovarian cancer	1	Number	1990	0.07508701101870077	0.1327756306028593	0.041209885001253985
1	Deaths	4716	Lampung	2	Female	32	90-94 years	465	Ovarian cancer	3	Rate	1990	9.90175306612667	17.509173552018574	5.434363408929233
1	Deaths	4716	Lampung	2	Female	235	95+ years	465	Ovarian cancer	1	Number	1990	0.013332645159930767	0.021812866975134463	0.007568591523398255
1	Deaths	4716	Lampung	2	Female	235	95+ years	465	Ovarian cancer	3	Rate	1990	8.619035451446642	14.101168335402527	4.892799431409064
1	Deaths	4732	East Kalimantan	2	Female	8	15-19 years	465	Ovarian cancer	1	Number	1990	0.26842865781168973	0.8275526326277668	0.10368822879110814
1	Deaths	4732	East Kalimantan	2	Female	8	15-19 years	465	Ovarian cancer	3	Rate	1990	0.3024672220118369	0.9324918877890458	0.11683659551647317
1	Deaths	4732	East Kalimantan	2	Female	9	20-24 years	465	Ovarian cancer	1	Number	1990	0.36231674822880555	1.3492121062388134	0.1380400116508756
1	Deaths	4732	East Kalimantan	2	Female	9	20-24 years	465	Ovarian cancer	3	Rate	1990	0.41521818212793005	1.5462089478229006	0.15819506820700155
1	Deaths	4732	East Kalimantan	2	Female	10	25-29 years	465	Ovarian cancer	1	Number	1990	0.44937406098575416	1.542368961455149	0.18185275791142638
1	Deaths	4732	East Kalimantan	2	Female	10	25-29 years	465	Ovarian cancer	3	Rate	1990	0.5422298671495288	1.861074302399249	0.21942965854945923
1	Deaths	4732	East Kalimantan	2	Female	11	30-34 years	465	Ovarian cancer	1	Number	1990	0.5834639380393845	1.9567019792781923	0.24389941262323245
1	Deaths	4732	East Kalimantan	2	Female	11	30-34 years	465	Ovarian cancer	3	Rate	1990	0.8572054974088118	2.874720413851441	0.35832877352790676
1	Deaths	4732	East Kalimantan	2	Female	12	35-39 years	465	Ovarian cancer	1	Number	1990	0.7523617857376504	2.3355329981951036	0.3463041237189662
1	Deaths	4732	East Kalimantan	2	Female	12	35-39 years	465	Ovarian cancer	3	Rate	1990	1.5168448977391216	4.708693847787914	0.6981875649281071
1	Deaths	4732	East Kalimantan	2	Female	13	40-44 years	465	Ovarian cancer	1	Number	1990	1.0254413161873348	2.7902802394120236	0.5089366342242442
1	Deaths	4732	East Kalimantan	2	Female	13	40-44 years	465	Ovarian cancer	3	Rate	1990	2.9269861708565754	7.964484700050196	1.4526920913965917
1	Deaths	4732	East Kalimantan	2	Female	14	45-49 years	465	Ovarian cancer	1	Number	1990	1.4731322262286612	4.232811560119957	0.7239096504800671
1	Deaths	4732	East Kalimantan	2	Female	14	45-49 years	465	Ovarian cancer	3	Rate	1990	5.703328257035934	16.38760821853972	2.8026638013980394
1	Deaths	4732	East Kalimantan	2	Female	15	50-54 years	465	Ovarian cancer	1	Number	1990	1.8350730746946	5.1205717953087895	0.939304141883605
1	Deaths	4732	East Kalimantan	2	Female	15	50-54 years	465	Ovarian cancer	3	Rate	1990	9.358241872669248	26.11315595420792	4.790128236833144
1	Deaths	4732	East Kalimantan	2	Female	16	55-59 years	465	Ovarian cancer	1	Number	1990	1.6424654825580256	4.742386690725074	0.8336346356551
1	Deaths	4732	East Kalimantan	2	Female	16	55-59 years	465	Ovarian cancer	3	Rate	1990	11.657654049115333	33.65982664153103	5.916851397505166
1	Deaths	4732	East Kalimantan	2	Female	17	60-64 years	465	Ovarian cancer	1	Number	1990	1.1841267389822607	3.2702987795362364	0.6130872210582141
1	Deaths	4732	East Kalimantan	2	Female	17	60-64 years	465	Ovarian cancer	3	Rate	1990	11.914955976855657	32.90649953807245	6.169024825129651
1	Deaths	4732	East Kalimantan	2	Female	18	65-69 years	465	Ovarian cancer	1	Number	1990	0.7925145663992657	2.100569059853512	0.4144279240791673
1	Deaths	4732	East Kalimantan	2	Female	18	65-69 years	465	Ovarian cancer	3	Rate	1990	12.408629384899026	32.88921625697474	6.488817663019076
1	Deaths	4732	East Kalimantan	2	Female	19	70-74 years	465	Ovarian cancer	1	Number	1990	0.49361597707856797	1.256652591249701	0.2532888125864835
1	Deaths	4732	East Kalimantan	2	Female	19	70-74 years	465	Ovarian cancer	3	Rate	1990	13.129162536406755	33.42435595371333	6.736957763772106
1	Deaths	4732	East Kalimantan	2	Female	20	75-79 years	465	Ovarian cancer	1	Number	1990	0.2591756560316078	0.6802521377243167	0.13650724368294534
1	Deaths	4732	East Kalimantan	2	Female	20	75-79 years	465	Ovarian cancer	3	Rate	1990	12.539278697456764	32.91154451028259	6.604410302151778
1	Deaths	4732	East Kalimantan	2	Female	22	All ages	465	Ovarian cancer	1	Number	1990	11.366081720012959	31.65706046417422	6.557790262382522
1	Deaths	4732	East Kalimantan	2	Female	22	All ages	465	Ovarian cancer	3	Rate	1990	1.4191237221125206	3.952574562081256	0.8187795895923673
1	Deaths	4732	East Kalimantan	2	Female	27	Age-standardized	465	Ovarian cancer	3	Rate	1990	3.3339625555633376	8.854728864561391	2.0684226561906716
1	Deaths	4732	East Kalimantan	2	Female	30	80-84 years	465	Ovarian cancer	1	Number	1990	0.15457209077357728	0.35546027912812883	0.07967593547417356
1	Deaths	4732	East Kalimantan	2	Female	30	80-84 years	465	Ovarian cancer	3	Rate	1990	14.776045263440023	33.97959584726073	7.616479942021739
1	Deaths	4732	East Kalimantan	2	Female	31	85-89 years	465	Ovarian cancer	1	Number	1990	0.06575507154553697	0.14936967403090845	0.03243289645475584
1	Deaths	4732	East Kalimantan	2	Female	31	85-89 years	465	Ovarian cancer	3	Rate	1990	15.049883521635945	34.18741920572795	7.423173641828171
1	Deaths	4732	East Kalimantan	2	Female	32	90-94 years	465	Ovarian cancer	1	Number	1990	0.01999274651731699	0.0365990725508938	0.010412678868110268
1	Deaths	4732	East Kalimantan	2	Female	32	90-94 years	465	Ovarian cancer	3	Rate	1990	15.08796926681524	27.620301260936174	7.858158888334068
1	Deaths	4732	East Kalimantan	2	Female	235	95+ years	465	Ovarian cancer	1	Number	1990	0.004271582212932811	0.007438399126043265	0.0021628263560585425
1	Deaths	4732	East Kalimantan	2	Female	235	95+ years	465	Ovarian cancer	3	Rate	1990	14.16745996541633	24.670769886142715	7.173397182625787
1	Deaths	4709	Aceh	2	Female	8	15-19 years	465	Ovarian cancer	1	Number	1991	0.4752654341629762	1.1749588224178682	0.21363548120190612
1	Deaths	4709	Aceh	2	Female	8	15-19 years	465	Ovarian cancer	3	Rate	1991	0.23301209878244974	0.5760562446051147	0.10474073700925733
1	Deaths	4709	Aceh	2	Female	9	20-24 years	465	Ovarian cancer	1	Number	1991	0.5478149143928678	1.4495497065854897	0.25367887808043665
1	Deaths	4709	Aceh	2	Female	9	20-24 years	465	Ovarian cancer	3	Rate	1991	0.3079266324747386	0.8147915436882576	0.14259283675007528
1	Deaths	4709	Aceh	2	Female	10	25-29 years	465	Ovarian cancer	1	Number	1991	0.5914048736394706	1.5733141523092886	0.2904995286573541
1	Deaths	4709	Aceh	2	Female	10	25-29 years	465	Ovarian cancer	3	Rate	1991	0.3971061573168536	1.0564213538365856	0.19505952126766507
1	Deaths	4709	Aceh	2	Female	11	30-34 years	465	Ovarian cancer	1	Number	1991	0.794736229078323	1.872663549226741	0.3702911523659475
1	Deaths	4709	Aceh	2	Female	11	30-34 years	465	Ovarian cancer	3	Rate	1991	0.6476612766914397	1.5261059213473769	0.3017645751056342
1	Deaths	4709	Aceh	2	Female	12	35-39 years	465	Ovarian cancer	1	Number	1991	1.1448297610370397	2.4919599154794936	0.605859160452539
1	Deaths	4709	Aceh	2	Female	12	35-39 years	465	Ovarian cancer	3	Rate	1991	1.1661489949652397	2.538365659098246	0.6171415830526726
1	Deaths	4709	Aceh	2	Female	13	40-44 years	465	Ovarian cancer	1	Number	1991	1.8659359663387987	4.0161061177699535	0.980532511637938
1	Deaths	4709	Aceh	2	Female	13	40-44 years	465	Ovarian cancer	3	Rate	1991	2.3284684226937746	5.011627647524903	1.223589143443845
1	Deaths	4709	Aceh	2	Female	14	45-49 years	465	Ovarian cancer	1	Number	1991	3.0447901127048413	6.322564094919144	1.6336676518405937
1	Deaths	4709	Aceh	2	Female	14	45-49 years	465	Ovarian cancer	3	Rate	1991	4.493568520822939	9.330979783882457	2.4110028153225462
1	Deaths	4709	Aceh	2	Female	15	50-54 years	465	Ovarian cancer	1	Number	1991	3.908235108499429	8.406134496404892	2.0370875852469355
1	Deaths	4709	Aceh	2	Female	15	50-54 years	465	Ovarian cancer	3	Rate	1991	7.089646444667187	15.24896018057452	3.6953331504579587
1	Deaths	4709	Aceh	2	Female	16	55-59 years	465	Ovarian cancer	1	Number	1991	3.9227511830016044	8.456284990673147	2.147911746219738
1	Deaths	4709	Aceh	2	Female	16	55-59 years	465	Ovarian cancer	3	Rate	1991	9.14184183621227	19.707092369676303	5.005637254580699
1	Deaths	4709	Aceh	2	Female	17	60-64 years	465	Ovarian cancer	1	Number	1991	3.292601309538438	7.403259271224454	1.6339512557802243
1	Deaths	4709	Aceh	2	Female	17	60-64 years	465	Ovarian cancer	3	Rate	1991	9.867114825800737	22.185743868450814	4.896549307029472
1	Deaths	4709	Aceh	2	Female	18	65-69 years	465	Ovarian cancer	1	Number	1991	2.5620774167626235	5.717300144125224	1.33549803219071
1	Deaths	4709	Aceh	2	Female	18	65-69 years	465	Ovarian cancer	3	Rate	1991	10.700525418613305	23.878324330791173	5.577712268359913
1	Deaths	4709	Aceh	2	Female	19	70-74 years	465	Ovarian cancer	1	Number	1991	1.7207992600488036	3.564405043484131	0.8880362289673078
1	Deaths	4709	Aceh	2	Female	19	70-74 years	465	Ovarian cancer	3	Rate	1991	10.932857833790312	22.645949767175054	5.642014189545558
1	Deaths	4709	Aceh	2	Female	20	75-79 years	465	Ovarian cancer	1	Number	1991	0.8980739795496331	1.8361625916499666	0.4535087480846255
1	Deaths	4709	Aceh	2	Female	20	75-79 years	465	Ovarian cancer	3	Rate	1991	10.497574727348633	21.462879959036176	5.301057686708739
1	Deaths	4709	Aceh	2	Female	22	All ages	465	Ovarian cancer	1	Number	1991	25.70212796187191	52.535223135878304	15.653793648883035
1	Deaths	4709	Aceh	2	Female	22	All ages	465	Ovarian cancer	3	Rate	1991	1.4415024170165425	2.9464350672136503	0.8779421460284277
1	Deaths	4709	Aceh	2	Female	27	Age-standardized	465	Ovarian cancer	3	Rate	1991	2.6729637158667523	5.325741468485125	1.6038705290000326
1	Deaths	4709	Aceh	2	Female	30	80-84 years	465	Ovarian cancer	1	Number	1991	0.5227121062571758	0.9875514787288988	0.271034793060785
1	Deaths	4709	Aceh	2	Female	30	80-84 years	465	Ovarian cancer	3	Rate	1991	11.051342888850035	20.87912233365097	5.730302392211187
1	Deaths	4709	Aceh	2	Female	31	85-89 years	465	Ovarian cancer	1	Number	1991	0.29630682442931766	0.5744056584344024	0.13489368033129148
1	Deaths	4709	Aceh	2	Female	31	85-89 years	465	Ovarian cancer	3	Rate	1991	12.70724753418735	24.633637449362837	5.784974376032825
1	Deaths	4709	Aceh	2	Female	32	90-94 years	465	Ovarian cancer	1	Number	1991	0.10127951863638356	0.19102502181360018	0.05020854156658961
1	Deaths	4709	Aceh	2	Female	32	90-94 years	465	Ovarian cancer	3	Rate	1991	12.65006960548805	23.85951132931056	6.271174608241379
1	Deaths	4709	Aceh	2	Female	235	95+ years	465	Ovarian cancer	1	Number	1991	0.012513963794201338	0.022677339704426983	0.005888653173982218
1	Deaths	4709	Aceh	2	Female	235	95+ years	465	Ovarian cancer	3	Rate	1991	10.9869944367449	19.91022263370827	5.170112422128192
1	Deaths	4741	West Papua	2	Female	8	15-19 years	465	Ovarian cancer	1	Number	1991	0.06701642144273055	0.15057023096477176	0.019136755463474587
1	Deaths	4741	West Papua	2	Female	8	15-19 years	465	Ovarian cancer	3	Rate	1991	0.24722079140106437	0.5554473196149714	0.07059469498191209
1	Deaths	4741	West Papua	2	Female	9	20-24 years	465	Ovarian cancer	1	Number	1991	0.12165455065523251	0.403381288555342	0.039030496903297164
1	Deaths	4741	West Papua	2	Female	9	20-24 years	465	Ovarian cancer	3	Rate	1991	0.423815269210034	1.4052836370081117	0.13597288768384272
1	Deaths	4741	West Papua	2	Female	10	25-29 years	465	Ovarian cancer	1	Number	1991	0.1929149493303677	0.6025468001692232	0.06636772942917064
1	Deaths	4741	West Papua	2	Female	10	25-29 years	465	Ovarian cancer	3	Rate	1991	0.6065637123877528	1.8945293004333932	0.20867359675876956
1	Deaths	4741	West Papua	2	Female	11	30-34 years	465	Ovarian cancer	1	Number	1991	0.2661885930238006	0.810594347642952	0.09598812456317288
1	Deaths	4741	West Papua	2	Female	11	30-34 years	465	Ovarian cancer	3	Rate	1991	0.9510809427449258	2.8962204111843195	0.3429616384564502
1	Deaths	4741	West Papua	2	Female	12	35-39 years	465	Ovarian cancer	1	Number	1991	0.38863877467188784	1.1392886291200155	0.16189376701708044
1	Deaths	4741	West Papua	2	Female	12	35-39 years	465	Ovarian cancer	3	Rate	1991	1.7140506512643061	5.02471329159025	0.7140155200044979
1	Deaths	4741	West Papua	2	Female	13	40-44 years	465	Ovarian cancer	1	Number	1991	0.5004821451982476	1.4642395994121626	0.21885042313842676
1	Deaths	4741	West Papua	2	Female	13	40-44 years	465	Ovarian cancer	3	Rate	1991	3.285994497385102	9.613696138182616	1.4368969864018062
1	Deaths	4741	West Papua	2	Female	14	45-49 years	465	Ovarian cancer	1	Number	1991	0.5515654886909624	1.4717642353649931	0.2560720036273297
1	Deaths	4741	West Papua	2	Female	14	45-49 years	465	Ovarian cancer	3	Rate	1991	6.139006004912292	16.38095505243472	2.850119523774074
1	Deaths	4741	West Papua	2	Female	15	50-54 years	465	Ovarian cancer	1	Number	1991	0.5405079518672833	1.5830073516173475	0.2517266633155018
1	Deaths	4741	West Papua	2	Female	15	50-54 years	465	Ovarian cancer	3	Rate	1991	9.381196734272542	27.475087731860924	4.369033505735639
1	Deaths	4741	West Papua	2	Female	16	55-59 years	465	Ovarian cancer	1	Number	1991	0.4119342102704437	1.2197908155299892	0.1988915760240094
1	Deaths	4741	West Papua	2	Female	16	55-59 years	465	Ovarian cancer	3	Rate	1991	11.536632460301298	34.16147036678966	5.570158910891753
1	Deaths	4741	West Papua	2	Female	17	60-64 years	465	Ovarian cancer	1	Number	1991	0.2722200795969808	0.7697512294953702	0.12904810149868404
1	Deaths	4741	West Papua	2	Female	17	60-64 years	465	Ovarian cancer	3	Rate	1991	12.773431988289527	36.119176044684465	6.0553473871279
1	Deaths	4741	West Papua	2	Female	18	65-69 years	465	Ovarian cancer	1	Number	1991	0.12937268018903497	0.35411699371085925	0.06541101870161206
1	Deaths	4741	West Papua	2	Female	18	65-69 years	465	Ovarian cancer	3	Rate	1991	13.683456749822623	37.45415616913557	6.918375997602675
1	Deaths	4741	West Papua	2	Female	19	70-74 years	465	Ovarian cancer	1	Number	1991	0.12391471317524168	0.3111869846960844	0.06496264718066369
1	Deaths	4741	West Papua	2	Female	19	70-74 years	465	Ovarian cancer	3	Rate	1991	14.885141542922913	37.38105181235324	7.8035785542240514
1	Deaths	4741	West Papua	2	Female	20	75-79 years	465	Ovarian cancer	1	Number	1991	0.0763697496016544	0.17477551297450425	0.04063152947464169
1	Deaths	4741	West Papua	2	Female	20	75-79 years	465	Ovarian cancer	3	Rate	1991	13.605486812532952	31.136751781058457	7.238621853859085
1	Deaths	4741	West Papua	2	Female	22	All ages	465	Ovarian cancer	1	Number	1991	3.6839919583796883	10.24575515358082	1.907512316051367
1	Deaths	4741	West Papua	2	Female	22	All ages	465	Ovarian cancer	3	Rate	1991	1.2223880337038397	3.399651420929032	0.6329330399270023
1	Deaths	4741	West Papua	2	Female	27	Age-standardized	465	Ovarian cancer	3	Rate	1991	3.5227710415990163	8.836505749988966	2.018428992132777
1	Deaths	4741	West Papua	2	Female	30	80-84 years	465	Ovarian cancer	1	Number	1991	0.029987318284425017	0.06028417550945478	0.015544779401912831
1	Deaths	4741	West Papua	2	Female	30	80-84 years	465	Ovarian cancer	3	Rate	1991	14.378799836172902	28.90602236310598	7.453659890409696
1	Deaths	4741	West Papua	2	Female	31	85-89 years	465	Ovarian cancer	1	Number	1991	0.009137983721012561	0.017489500618197505	0.0046482040895507925
1	Deaths	4741	West Papua	2	Female	31	85-89 years	465	Ovarian cancer	3	Rate	1991	15.675920627392808	30.002682415943493	7.973846374903243
1	Deaths	4741	West Papua	2	Female	32	90-94 years	465	Ovarian cancer	1	Number	1991	0.0019718475025741118	0.0034805829879008487	0.0010476490909923147
1	Deaths	4741	West Papua	2	Female	32	90-94 years	465	Ovarian cancer	3	Rate	1991	15.153707808858108	26.748385731796446	8.051215010485663
1	Deaths	4741	West Papua	2	Female	235	95+ years	465	Ovarian cancer	1	Number	1991	0.00011450115781239678	0.00019744003790907226	5.963279054738718e-05
1	Deaths	4741	West Papua	2	Female	235	95+ years	465	Ovarian cancer	3	Rate	1991	13.506051793994757	23.289156451826774	7.0340210801453775
1	Deaths	4717	Bangka-Belitung Islands	2	Female	8	15-19 years	465	Ovarian cancer	1	Number	1990	0.11305256295430698	0.3100898000950429	0.034484497724998585
1	Deaths	4717	Bangka-Belitung Islands	2	Female	8	15-19 years	465	Ovarian cancer	3	Rate	1990	0.2497319465809709	0.6849851729937183	0.07617590011835172
1	Deaths	4717	Bangka-Belitung Islands	2	Female	9	20-24 years	465	Ovarian cancer	1	Number	1990	0.1548086380991348	0.5091566987637599	0.056232050514530715
1	Deaths	4717	Bangka-Belitung Islands	2	Female	9	20-24 years	465	Ovarian cancer	3	Rate	1990	0.41097780229367836	1.3516823327845324	0.14928188002099704
1	Deaths	4717	Bangka-Belitung Islands	2	Female	10	25-29 years	465	Ovarian cancer	1	Number	1990	0.1889876091403323	0.6531642934081007	0.07408327617012023
1	Deaths	4717	Bangka-Belitung Islands	2	Female	10	25-29 years	465	Ovarian cancer	3	Rate	1990	0.54971161960742	1.899870595920871	0.2154873428715679
1	Deaths	4717	Bangka-Belitung Islands	2	Female	11	30-34 years	465	Ovarian cancer	1	Number	1990	0.2650416199771389	0.8028918588808263	0.11413214532788936
1	Deaths	4717	Bangka-Belitung Islands	2	Female	11	30-34 years	465	Ovarian cancer	3	Rate	1990	0.8659441483117299	2.6232087888119153	0.37289261735373647
1	Deaths	4717	Bangka-Belitung Islands	2	Female	12	35-39 years	465	Ovarian cancer	1	Number	1990	0.364717287293114	1.1573521308932142	0.1608094912172011
1	Deaths	4717	Bangka-Belitung Islands	2	Female	12	35-39 years	465	Ovarian cancer	3	Rate	1990	1.4895440616941764	4.7267487830254975	0.6567630080943685
1	Deaths	4717	Bangka-Belitung Islands	2	Female	13	40-44 years	465	Ovarian cancer	1	Number	1990	0.49143688941374575	1.377599868299	0.22669782464804103
1	Deaths	4717	Bangka-Belitung Islands	2	Female	13	40-44 years	465	Ovarian cancer	3	Rate	1990	2.657189859977512	7.448656134701777	1.2257508011910458
1	Deaths	4717	Bangka-Belitung Islands	2	Female	14	45-49 years	465	Ovarian cancer	1	Number	1990	0.7475193317763992	2.037239061124942	0.36252454349161134
1	Deaths	4717	Bangka-Belitung Islands	2	Female	14	45-49 years	465	Ovarian cancer	3	Rate	1990	5.0428741189812145	13.743510968620166	2.445643289953302
1	Deaths	4717	Bangka-Belitung Islands	2	Female	15	50-54 years	465	Ovarian cancer	1	Number	1990	0.974915542504174	2.8140551986790405	0.44533981281588586
1	Deaths	4717	Bangka-Belitung Islands	2	Female	15	50-54 years	465	Ovarian cancer	3	Rate	1990	7.839525436802546	22.628480467082436	3.5810822972658407
1	Deaths	4717	Bangka-Belitung Islands	2	Female	16	55-59 years	465	Ovarian cancer	1	Number	1990	0.9366052036057412	2.6560082581977937	0.4679786298689032
1	Deaths	4717	Bangka-Belitung Islands	2	Female	16	55-59 years	465	Ovarian cancer	3	Rate	1990	9.40923652068712	26.682544369891342	4.701363603481713
1	Deaths	4717	Bangka-Belitung Islands	2	Female	17	60-64 years	465	Ovarian cancer	1	Number	1990	0.8286697469590814	2.3645085306877234	0.42451360178551845
1	Deaths	4717	Bangka-Belitung Islands	2	Female	17	60-64 years	465	Ovarian cancer	3	Rate	1990	10.465532908209273	29.862127742037345	5.361316840360234
1	Deaths	4717	Bangka-Belitung Islands	2	Female	18	65-69 years	465	Ovarian cancer	1	Number	1990	0.6512190565785078	1.7826059043949443	0.32587519758351663
1	Deaths	4717	Bangka-Belitung Islands	2	Female	18	65-69 years	465	Ovarian cancer	3	Rate	1990	11.19106441625625	30.633712732080596	5.600097679846867
1	Deaths	4717	Bangka-Belitung Islands	2	Female	19	70-74 years	465	Ovarian cancer	1	Number	1990	0.49992577788323567	1.3234797496234147	0.23790397138287325
1	Deaths	4717	Bangka-Belitung Islands	2	Female	19	70-74 years	465	Ovarian cancer	3	Rate	1990	12.6139451016297	33.39355889099116	6.00270633610766
1	Deaths	4717	Bangka-Belitung Islands	2	Female	20	75-79 years	465	Ovarian cancer	1	Number	1990	0.2858514803140836	0.6963996276053913	0.13568518481593742
1	Deaths	4717	Bangka-Belitung Islands	2	Female	20	75-79 years	465	Ovarian cancer	3	Rate	1990	11.55497311096517	28.15055903375005	5.48480161929478
1	Deaths	4717	Bangka-Belitung Islands	2	Female	22	All ages	465	Ovarian cancer	1	Number	1990	6.700100121016915	18.066785919073272	3.7300585420132095
1	Deaths	4717	Bangka-Belitung Islands	2	Female	22	All ages	465	Ovarian cancer	3	Rate	1990	1.6122265362627795	4.347360659931118	0.8975536566063455
1	Deaths	4717	Bangka-Belitung Islands	2	Female	27	Age-standardized	465	Ovarian cancer	3	Rate	1990	2.945749484660788	7.661368218061728	1.6730971279565372
1	Deaths	4717	Bangka-Belitung Islands	2	Female	30	80-84 years	465	Ovarian cancer	1	Number	1990	0.1354005615735048	0.3023131659849426	0.0660904547053375
1	Deaths	4717	Bangka-Belitung Islands	2	Female	30	80-84 years	465	Ovarian cancer	3	Rate	1990	12.653330062390703	28.25149487535291	6.176225029215512
1	Deaths	4717	Bangka-Belitung Islands	2	Female	31	85-89 years	465	Ovarian cancer	1	Number	1990	0.049248377147235185	0.10434765914538469	0.02277288774784132
1	Deaths	4717	Bangka-Belitung Islands	2	Female	31	85-89 years	465	Ovarian cancer	3	Rate	1990	13.496882999972259	28.597249866644795	6.24107877880341
1	Deaths	4717	Bangka-Belitung Islands	2	Female	32	90-94 years	465	Ovarian cancer	1	Number	1990	0.010998924767019403	0.019575297525354543	0.005623311425814515
1	Deaths	4717	Bangka-Belitung Islands	2	Female	32	90-94 years	465	Ovarian cancer	3	Rate	1990	12.747677231045024	22.687633549703495	6.517378793323333
1	Deaths	4717	Bangka-Belitung Islands	2	Female	235	95+ years	465	Ovarian cancer	1	Number	1990	0.00170151103016206	0.0029363635535590814	0.0008678835236853514
1	Deaths	4717	Bangka-Belitung Islands	2	Female	235	95+ years	465	Ovarian cancer	3	Rate	1990	11.65267577940385	20.109474375151823	5.943637823393208
1	Deaths	4735	South Sulawesi	2	Female	8	15-19 years	465	Ovarian cancer	1	Number	1990	0.986555607912016	2.614133811148551	0.4206965605518746
1	Deaths	4735	South Sulawesi	2	Female	8	15-19 years	465	Ovarian cancer	3	Rate	1990	0.26570135265093786	0.7040443377568488	0.11330293426723799
1	Deaths	4735	South Sulawesi	2	Female	9	20-24 years	465	Ovarian cancer	1	Number	1990	1.1452470234876122	3.1538005252612997	0.4642696253717855
1	Deaths	4735	South Sulawesi	2	Female	9	20-24 years	465	Ovarian cancer	3	Rate	1990	0.35279276202649956	0.9715266447925358	0.14301802152790488
1	Deaths	4735	South Sulawesi	2	Female	10	25-29 years	465	Ovarian cancer	1	Number	1990	1.3047885264515668	3.5560519486022306	0.576819101390382
1	Deaths	4735	South Sulawesi	2	Female	10	25-29 years	465	Ovarian cancer	3	Rate	1990	0.4699674826047017	1.2808426410991807	0.2077625726338776
1	Deaths	4735	South Sulawesi	2	Female	11	30-34 years	465	Ovarian cancer	1	Number	1990	1.7147769266804544	4.294910971199154	0.843987973350396
1	Deaths	4735	South Sulawesi	2	Female	11	30-34 years	465	Ovarian cancer	3	Rate	1990	0.7264023163642772	1.8193814189563033	0.3575245323670985
1	Deaths	4735	South Sulawesi	2	Female	12	35-39 years	465	Ovarian cancer	1	Number	1990	2.7299032331616666	6.02701991450898	1.4926439651132115
1	Deaths	4735	South Sulawesi	2	Female	12	35-39 years	465	Ovarian cancer	3	Rate	1990	1.3409814868682919	2.9605892356054895	0.733215705006625
1	Deaths	4735	South Sulawesi	2	Female	13	40-44 years	465	Ovarian cancer	1	Number	1990	4.456041492982381	9.411129475729894	2.2745011246626268
1	Deaths	4735	South Sulawesi	2	Female	13	40-44 years	465	Ovarian cancer	3	Rate	1990	2.5330745905205156	5.349836391921653	1.2929594605585988
1	Deaths	4735	South Sulawesi	2	Female	14	45-49 years	465	Ovarian cancer	1	Number	1990	7.0450956597373064	14.2447742013624	3.5722845062193556
1	Deaths	4735	South Sulawesi	2	Female	14	45-49 years	465	Ovarian cancer	3	Rate	1990	4.726219013415176	9.556140317162884	2.396475473159422
1	Deaths	4735	South Sulawesi	2	Female	15	50-54 years	465	Ovarian cancer	1	Number	1990	8.570376894413146	18.715454424916643	4.469226125789539
1	Deaths	4735	South Sulawesi	2	Female	15	50-54 years	465	Ovarian cancer	3	Rate	1990	7.192504322313724	15.706542256388822	3.750701821304183
1	Deaths	4735	South Sulawesi	2	Female	16	55-59 years	465	Ovarian cancer	1	Number	1990	8.574841182996712	19.03427728418378	4.810723395844165
1	Deaths	4735	South Sulawesi	2	Female	16	55-59 years	465	Ovarian cancer	3	Rate	1990	9.434236686059046	20.941947869909118	5.292868075218902
1	Deaths	4735	South Sulawesi	2	Female	17	60-64 years	465	Ovarian cancer	1	Number	1990	7.839790073291	17.445127418777105	4.171623619197734
1	Deaths	4735	South Sulawesi	2	Female	17	60-64 years	465	Ovarian cancer	3	Rate	1990	10.861523456783532	24.169098776146754	5.7795154422761215
1	Deaths	4735	South Sulawesi	2	Female	18	65-69 years	465	Ovarian cancer	1	Number	1990	6.529397561621399	13.728253051282572	3.635270665090742
1	Deaths	4735	South Sulawesi	2	Female	18	65-69 years	465	Ovarian cancer	3	Rate	1990	12.493723450202786	26.268426062041744	6.955935203461593
1	Deaths	4735	South Sulawesi	2	Female	19	70-74 years	465	Ovarian cancer	1	Number	1990	4.613092673824805	9.805026230680784	2.301123157190371
1	Deaths	4735	South Sulawesi	2	Female	19	70-74 years	465	Ovarian cancer	3	Rate	1990	13.482151287202033	28.65601373393157	6.725225944789424
1	Deaths	4735	South Sulawesi	2	Female	20	75-79 years	465	Ovarian cancer	1	Number	1990	2.3827586469515496	4.6539684296092645	1.1919336316079845
1	Deaths	4735	South Sulawesi	2	Female	20	75-79 years	465	Ovarian cancer	3	Rate	1990	11.823341124152195	23.09317244308553	5.914421060597382
1	Deaths	4735	South Sulawesi	2	Female	22	All ages	465	Ovarian cancer	1	Number	1990	60.058167412729475	120.7636738297638	38.22292990243659
1	Deaths	4735	South Sulawesi	2	Female	22	All ages	465	Ovarian cancer	3	Rate	1990	1.7826749493899874	3.5845645214774473	1.1345510954588487
1	Deaths	4735	South Sulawesi	2	Female	27	Age-standardized	465	Ovarian cancer	3	Rate	1990	2.920620945585571	5.695403762841966	1.8891646030757687
1	Deaths	4735	South Sulawesi	2	Female	30	80-84 years	465	Ovarian cancer	1	Number	1990	1.3530956589038245	2.51390245932089	0.6437934727586161
1	Deaths	4735	South Sulawesi	2	Female	30	80-84 years	465	Ovarian cancer	3	Rate	1990	12.098981510394555	22.47857287407108	5.756610977326948
1	Deaths	4735	South Sulawesi	2	Female	31	85-89 years	465	Ovarian cancer	1	Number	1990	0.607095320446119	1.1490933666385366	0.30979861717681795
1	Deaths	4735	South Sulawesi	2	Female	31	85-89 years	465	Ovarian cancer	3	Rate	1990	12.207841305946241	23.10666709690734	6.229618690714061
1	Deaths	4735	South Sulawesi	2	Female	32	90-94 years	465	Ovarian cancer	1	Number	1990	0.17412371089762235	0.296854611682794	0.0895879557231774
1	Deaths	4735	South Sulawesi	2	Female	32	90-94 years	465	Ovarian cancer	3	Rate	1990	11.77943498086542	20.082156410872077	6.060607679848316
1	Deaths	4735	South Sulawesi	2	Female	235	95+ years	465	Ovarian cancer	1	Number	1990	0.031187218970286392	0.054043382319938285	0.015687468685420494
1	Deaths	4735	South Sulawesi	2	Female	235	95+ years	465	Ovarian cancer	3	Rate	1990	10.541725840414859	18.267435786701757	5.302588671639986
1	Deaths	4718	Riau Islands	2	Female	8	15-19 years	465	Ovarian cancer	1	Number	1992	0.1633022051407636	0.4261110595542673	0.06876898740969895
1	Deaths	4718	Riau Islands	2	Female	8	15-19 years	465	Ovarian cancer	3	Rate	1992	0.26229213628335407	0.6844094971535276	0.11045511971001831
1	Deaths	4718	Riau Islands	2	Female	9	20-24 years	465	Ovarian cancer	1	Number	1992	0.18289384721614796	0.5281760303449888	0.07150157869298107
1	Deaths	4718	Riau Islands	2	Female	9	20-24 years	465	Ovarian cancer	3	Rate	1992	0.34217663051588904	0.9881660708307807	0.13377251146571525
1	Deaths	4718	Riau Islands	2	Female	10	25-29 years	465	Ovarian cancer	1	Number	1992	0.22534772262301242	0.6174786615055575	0.09919616016249261
1	Deaths	4718	Riau Islands	2	Female	10	25-29 years	465	Ovarian cancer	3	Rate	1992	0.4544977250827319	1.245376006798602	0.2000660517267247
1	Deaths	4718	Riau Islands	2	Female	11	30-34 years	465	Ovarian cancer	1	Number	1992	0.31044894498107667	0.7969350287714418	0.14075639697768305
1	Deaths	4718	Riau Islands	2	Female	11	30-34 years	465	Ovarian cancer	3	Rate	1992	0.7371286236089192	1.8922390633340196	0.3342113762848653
1	Deaths	4718	Riau Islands	2	Female	12	35-39 years	465	Ovarian cancer	1	Number	1992	0.4406218619791108	1.0580767145786025	0.21028591942539118
1	Deaths	4718	Riau Islands	2	Female	12	35-39 years	465	Ovarian cancer	3	Rate	1992	1.3216150299551719	3.173628477152058	0.63073818092511
1	Deaths	4718	Riau Islands	2	Female	13	40-44 years	465	Ovarian cancer	1	Number	1992	0.6076076038325908	1.4031791368247968	0.305566405566724
1	Deaths	4718	Riau Islands	2	Female	13	40-44 years	465	Ovarian cancer	3	Rate	1992	2.635554967441926	6.086421106224977	1.3254229423643635
1	Deaths	4718	Riau Islands	2	Female	14	45-49 years	465	Ovarian cancer	1	Number	1992	0.8323115696924533	1.830627590578338	0.4382541364310444
1	Deaths	4718	Riau Islands	2	Female	14	45-49 years	465	Ovarian cancer	3	Rate	1992	4.92170007059009	10.82503267989267	2.591524007056738
1	Deaths	4718	Riau Islands	2	Female	15	50-54 years	465	Ovarian cancer	1	Number	1992	1.0384207447522293	2.5028440929055487	0.5293011356251581
1	Deaths	4718	Riau Islands	2	Female	15	50-54 years	465	Ovarian cancer	3	Rate	1992	7.798393619341514	18.796006823783465	3.974977021240393
1	Deaths	4718	Riau Islands	2	Female	16	55-59 years	465	Ovarian cancer	1	Number	1992	0.9732584086099634	2.341972363054249	0.4977531733860684
1	Deaths	4718	Riau Islands	2	Female	16	55-59 years	465	Ovarian cancer	3	Rate	1992	9.752680179690278	23.468081287027456	4.9878094712723735
1	Deaths	4718	Riau Islands	2	Female	17	60-64 years	465	Ovarian cancer	1	Number	1992	0.8440486280517477	2.14064823288816	0.4499368441459154
1	Deaths	4718	Riau Islands	2	Female	17	60-64 years	465	Ovarian cancer	3	Rate	1992	11.975640213502276	30.372222889468805	6.383852286718936
1	Deaths	4718	Riau Islands	2	Female	18	65-69 years	465	Ovarian cancer	1	Number	1992	0.6081343073244289	1.3965532219612236	0.31598466903115385
1	Deaths	4718	Riau Islands	2	Female	18	65-69 years	465	Ovarian cancer	3	Rate	1992	13.251696521423721	30.43192803061784	6.885539738493166
1	Deaths	4718	Riau Islands	2	Female	19	70-74 years	465	Ovarian cancer	1	Number	1992	0.43337201456746177	1.0447535556640966	0.222809535600679
1	Deaths	4718	Riau Islands	2	Female	19	70-74 years	465	Ovarian cancer	3	Rate	1992	14.698065358216555	35.43342792844238	7.556715723698099
1	Deaths	4718	Riau Islands	2	Female	20	75-79 years	465	Ovarian cancer	1	Number	1992	0.25076260425909386	0.5860488858701324	0.13330930824135787
1	Deaths	4718	Riau Islands	2	Female	20	75-79 years	465	Ovarian cancer	3	Rate	1992	13.565335368820783	31.70309106830794	7.211543680616174
1	Deaths	4718	Riau Islands	2	Female	22	All ages	465	Ovarian cancer	1	Number	1992	7.073121644224044	16.589436406752874	4.177847747475772
1	Deaths	4718	Riau Islands	2	Female	22	All ages	465	Ovarian cancer	3	Rate	1992	1.3112069188622493	3.0753300863025075	0.7744844706462364
1	Deaths	4718	Riau Islands	2	Female	27	Age-standardized	465	Ovarian cancer	3	Rate	1992	3.1480660574285086	7.356414488593147	1.9476948595608812
1	Deaths	4718	Riau Islands	2	Female	30	80-84 years	465	Ovarian cancer	1	Number	1992	0.11701793134960349	0.23400703693581643	0.06019769057940793
1	Deaths	4718	Riau Islands	2	Female	30	80-84 years	465	Ovarian cancer	3	Rate	1992	14.643519449064764	29.283431667836073	7.533085251308624
1	Deaths	4718	Riau Islands	2	Female	31	85-89 years	465	Ovarian cancer	1	Number	1992	0.03474479789159841	0.06982740903340416	0.01841508769454612
1	Deaths	4718	Riau Islands	2	Female	31	85-89 years	465	Ovarian cancer	3	Rate	1992	14.436896789228344	29.014159196426135	7.651698571976379
1	Deaths	4718	Riau Islands	2	Female	32	90-94 years	465	Ovarian cancer	1	Number	1992	0.009398390833271313	0.016808015087231662	0.005257430824294834
1	Deaths	4718	Riau Islands	2	Female	32	90-94 years	465	Ovarian cancer	3	Rate	1992	14.584135880908727	26.082164518287847	8.158320598304542
1	Deaths	4718	Riau Islands	2	Female	235	95+ years	465	Ovarian cancer	1	Number	1992	0.0014300611194894071	0.0025222923077194374	0.0007777489862779572
1	Deaths	4718	Riau Islands	2	Female	235	95+ years	465	Ovarian cancer	3	Rate	1992	13.405840080892286	23.64475675460942	7.290862181359791
1	Deaths	4718	Riau Islands	2	Female	8	15-19 years	465	Ovarian cancer	1	Number	1990	0.13228818233084244	0.34152103066588746	0.05716994999602764
1	Deaths	4718	Riau Islands	2	Female	8	15-19 years	465	Ovarian cancer	3	Rate	1990	0.2498158880183811	0.644935761074858	0.10796098014640503
1	Deaths	4718	Riau Islands	2	Female	9	20-24 years	465	Ovarian cancer	1	Number	1990	0.1529907391821411	0.43522020420210916	0.0597287633209491
1	Deaths	4718	Riau Islands	2	Female	9	20-24 years	465	Ovarian cancer	3	Rate	1990	0.3192678778859114	0.9082368759801407	0.12464463938256001
1	Deaths	4718	Riau Islands	2	Female	10	25-29 years	465	Ovarian cancer	1	Number	1990	0.18957604131894437	0.5330079264861299	0.084551318777878
1	Deaths	4718	Riau Islands	2	Female	10	25-29 years	465	Ovarian cancer	3	Rate	1990	0.41975906220070697	1.18018556464605	0.18721343705201876
1	Deaths	4718	Riau Islands	2	Female	11	30-34 years	465	Ovarian cancer	1	Number	1990	0.2571905452109716	0.7161576474541251	0.1181554259533734
1	Deaths	4718	Riau Islands	2	Female	11	30-34 years	465	Ovarian cancer	3	Rate	1990	0.6824407496565847	1.900284325770928	0.3135188247198961
1	Deaths	4718	Riau Islands	2	Female	12	35-39 years	465	Ovarian cancer	1	Number	1990	0.349205188813315	0.9240819331523039	0.17517715569069145
1	Deaths	4718	Riau Islands	2	Female	12	35-39 years	465	Ovarian cancer	3	Rate	1990	1.240263303332804	3.2820386056014406	0.6221723065562241
1	Deaths	4718	Riau Islands	2	Female	13	40-44 years	465	Ovarian cancer	1	Number	1990	0.5165902052301687	1.313896536566045	0.2657160244613978
1	Deaths	4718	Riau Islands	2	Female	13	40-44 years	465	Ovarian cancer	3	Rate	1990	2.4983340117901323	6.354267603300088	1.2850560747542408
1	Deaths	4718	Riau Islands	2	Female	14	45-49 years	465	Ovarian cancer	1	Number	1990	0.7361905254330554	1.7252318321385978	0.35267370740748505
1	Deaths	4718	Riau Islands	2	Female	14	45-49 years	465	Ovarian cancer	3	Rate	1990	4.7112994491375515	11.040734021410959	2.2569584720705205
1	Deaths	4718	Riau Islands	2	Female	15	50-54 years	465	Ovarian cancer	1	Number	1990	0.9010133164519822	2.252110408189383	0.48182513208910716
1	Deaths	4718	Riau Islands	2	Female	15	50-54 years	465	Ovarian cancer	3	Rate	1990	7.4861447375158905	18.711848285396798	4.003284536565443
1	Deaths	4718	Riau Islands	2	Female	16	55-59 years	465	Ovarian cancer	1	Number	1990	0.8370620240863663	2.091032276114542	0.4344754276463278
1	Deaths	4718	Riau Islands	2	Female	16	55-59 years	465	Ovarian cancer	3	Rate	1990	9.469669352387834	23.655814850265617	4.915213596075791
1	Deaths	4718	Riau Islands	2	Female	17	60-64 years	465	Ovarian cancer	1	Number	1990	0.7265643007267019	1.9114566602744998	0.38459332701805116
1	Deaths	4718	Riau Islands	2	Female	17	60-64 years	465	Ovarian cancer	3	Rate	1990	11.437000397470687	30.088638488626536	6.053963881201709
1	Deaths	4718	Riau Islands	2	Female	18	65-69 years	465	Ovarian cancer	1	Number	1990	0.5118602201391463	1.2720307876116577	0.26923863255755137
1	Deaths	4718	Riau Islands	2	Female	18	65-69 years	465	Ovarian cancer	3	Rate	1990	12.634460364577437	31.398069113932653	6.645730021248145
1	Deaths	4718	Riau Islands	2	Female	19	70-74 years	465	Ovarian cancer	1	Number	1990	0.36457864354625363	0.8766780608721269	0.18204889474249
1	Deaths	4718	Riau Islands	2	Female	19	70-74 years	465	Ovarian cancer	3	Rate	1990	14.015471621985998	33.70207416500016	6.998493091254197
1	Deaths	4718	Riau Islands	2	Female	20	75-79 years	465	Ovarian cancer	1	Number	1990	0.20779866132867603	0.48072651016678947	0.1131579281712623
1	Deaths	4718	Riau Islands	2	Female	20	75-79 years	465	Ovarian cancer	3	Rate	1990	12.667447402164736	29.30518292768067	6.89812963222198
1	Deaths	4718	Riau Islands	2	Female	22	All ages	465	Ovarian cancer	1	Number	1990	6.011833108944567	14.958741653158697	3.586177507368399
1	Deaths	4718	Riau Islands	2	Female	22	All ages	465	Ovarian cancer	3	Rate	1990	1.2360166907005614	3.0754769834966003	0.7373084339828668
1	Deaths	4718	Riau Islands	2	Female	27	Age-standardized	465	Ovarian cancer	3	Rate	1990	2.999920375956147	7.218812995843915	1.8344693585368428
1	Deaths	4718	Riau Islands	2	Female	30	80-84 years	465	Ovarian cancer	1	Number	1990	0.09080514221173366	0.18349219415980086	0.04434400694507478
1	Deaths	4718	Riau Islands	2	Female	30	80-84 years	465	Ovarian cancer	3	Rate	1990	13.77208113794777	27.82958458736163	6.7254920454314835
1	Deaths	4718	Riau Islands	2	Female	31	85-89 years	465	Ovarian cancer	1	Number	1990	0.029307523861542246	0.0581583258831042	0.015251693410594545
1	Deaths	4718	Riau Islands	2	Female	31	85-89 years	465	Ovarian cancer	3	Rate	1990	13.710461576841801	27.207262413597316	7.134951334531615
1	Deaths	4718	Riau Islands	2	Female	32	90-94 years	465	Ovarian cancer	1	Number	1990	0.007538975587536332	0.013633252207600078	0.004097059954438194
1	Deaths	4718	Riau Islands	2	Female	32	90-94 years	465	Ovarian cancer	3	Rate	1990	13.481221691120208	24.379027793306925	7.3263764932341315
1	Deaths	4718	Riau Islands	2	Female	235	95+ years	465	Ovarian cancer	1	Number	1990	0.001272873485193748	0.0021635472323953465	0.0006529291661202911
1	Deaths	4718	Riau Islands	2	Female	235	95+ years	465	Ovarian cancer	3	Rate	1990	12.493236583537326	21.235187745196995	6.408491212613252
1	Deaths	11	Republic of Indonesia	2	Female	8	15-19 years	465	Ovarian cancer	1	Number	1992	28.358253813119266	61.57019988928924	15.325032151759178
1	Deaths	11	Republic of Indonesia	2	Female	8	15-19 years	465	Ovarian cancer	3	Rate	1992	0.2777560526711401	0.6030517885946288	0.15010164115118077
1	Deaths	11	Republic of Indonesia	2	Female	9	20-24 years	465	Ovarian cancer	1	Number	1992	35.46111745889596	80.25525640968863	18.634444888348916
1	Deaths	11	Republic of Indonesia	2	Female	9	20-24 years	465	Ovarian cancer	3	Rate	1992	0.3771491777408431	0.8535603537981955	0.1981879328942235
1	Deaths	11	Republic of Indonesia	2	Female	10	25-29 years	465	Ovarian cancer	1	Number	1992	43.35576783966301	95.35620885463503	23.52730316185855
1	Deaths	11	Republic of Indonesia	2	Female	10	25-29 years	465	Ovarian cancer	3	Rate	1992	0.5083130280838742	1.1179781995500855	0.2758395320567018
1	Deaths	11	Republic of Indonesia	2	Female	11	30-34 years	465	Ovarian cancer	1	Number	1992	59.05304731155531	116.62107664823421	33.268868370616204
1	Deaths	11	Republic of Indonesia	2	Female	11	30-34 years	465	Ovarian cancer	3	Rate	1992	0.803519627748829	1.586832997824322	0.45268093596842146
1	Deaths	11	Republic of Indonesia	2	Female	12	35-39 years	465	Ovarian cancer	1	Number	1992	86.44869260984484	164.49628514153144	51.58984491032732
1	Deaths	11	Republic of Indonesia	2	Female	12	35-39 years	465	Ovarian cancer	3	Rate	1992	1.4399274109252587	2.7399224073828785	0.8593031261562836
1	Deaths	11	Republic of Indonesia	2	Female	13	40-44 years	465	Ovarian cancer	1	Number	1992	128.34314214841956	234.2566312529929	82.96065617703118
1	Deaths	11	Republic of Indonesia	2	Female	13	40-44 years	465	Ovarian cancer	3	Rate	1992	2.7212635614212415	4.966950504553402	1.7590173257958595
1	Deaths	11	Republic of Indonesia	2	Female	14	45-49 years	465	Ovarian cancer	1	Number	1992	197.9174728454323	342.645855639379	133.78003953929078
1	Deaths	11	Republic of Indonesia	2	Female	14	45-49 years	465	Ovarian cancer	3	Rate	1992	5.065390495496014	8.769488795121633	3.4238924488421856
1	Deaths	11	Republic of Indonesia	2	Female	15	50-54 years	465	Ovarian cancer	1	Number	1992	266.42037462230866	474.8059418308779	175.31777656772965
1	Deaths	11	Republic of Indonesia	2	Female	15	50-54 years	465	Ovarian cancer	3	Rate	1992	7.768194325783852	13.84422955041605	5.111855874661168
1	Deaths	11	Republic of Indonesia	2	Female	16	55-59 years	465	Ovarian cancer	1	Number	1992	271.35307940819285	495.5366961028847	189.8806471686533
1	Deaths	11	Republic of Indonesia	2	Female	16	55-59 years	465	Ovarian cancer	3	Rate	1992	9.500362285578463	17.349271101118248	6.647925068905043
1	Deaths	11	Republic of Indonesia	2	Female	17	60-64 years	465	Ovarian cancer	1	Number	1992	247.5056506728815	466.9169192032195	173.22433392584247
1	Deaths	11	Republic of Indonesia	2	Female	17	60-64 years	465	Ovarian cancer	3	Rate	1992	10.766897641417382	20.311644047074	7.5355397636850885
1	Deaths	11	Republic of Indonesia	2	Female	18	65-69 years	465	Ovarian cancer	1	Number	1992	191.4113800987146	356.13604060031196	133.79896588392774
1	Deaths	11	Republic of Indonesia	2	Female	18	65-69 years	465	Ovarian cancer	3	Rate	1992	11.764215281837753	21.888254758325715	8.223334674949987
1	Deaths	11	Republic of Indonesia	2	Female	19	70-74 years	465	Ovarian cancer	1	Number	1992	133.45097381913848	248.72828511067584	92.48413115429257
1	Deaths	11	Republic of Indonesia	2	Female	19	70-74 years	465	Ovarian cancer	3	Rate	1992	12.628321785499013	23.53688947815304	8.751673628485783
1	Deaths	11	Republic of Indonesia	2	Female	20	75-79 years	465	Ovarian cancer	1	Number	1992	73.25715767392316	128.99941164541545	49.5755149211214
1	Deaths	11	Republic of Indonesia	2	Female	20	75-79 years	465	Ovarian cancer	3	Rate	1992	12.077898025242835	21.268116162855943	8.173508675171387
1	Deaths	11	Republic of Indonesia	2	Female	22	All ages	465	Ovarian cancer	1	Number	1992	1835.9617449063846	3343.565581573429	1313.0113919452874
1	Deaths	11	Republic of Indonesia	2	Female	22	All ages	465	Ovarian cancer	3	Rate	1992	1.9238258279388787	3.50357944063068	1.3758485083964112
1	Deaths	11	Republic of Indonesia	2	Female	27	Age-standardized	465	Ovarian cancer	3	Rate	1992	2.9820593097519237	5.285902358430757	2.126794283072113
1	Deaths	11	Republic of Indonesia	2	Female	30	80-84 years	465	Ovarian cancer	1	Number	1992	43.78564982041864	70.99269286806671	30.059107749334242
1	Deaths	11	Republic of Indonesia	2	Female	30	80-84 years	465	Ovarian cancer	3	Rate	1992	13.013967424191407	21.100442636569117	8.93416566054187
1	Deaths	11	Republic of Indonesia	2	Female	31	85-89 years	465	Ovarian cancer	1	Number	1992	21.56256664297859	33.67846357565815	14.16805794388895
1	Deaths	11	Republic of Indonesia	2	Female	31	85-89 years	465	Ovarian cancer	3	Rate	1992	13.414068342529374	20.951365371078058	8.813945978092958
1	Deaths	11	Republic of Indonesia	2	Female	32	90-94 years	465	Ovarian cancer	1	Number	1992	7.15419580999339	10.809934481926351	4.626889899852722
1	Deaths	11	Republic of Indonesia	2	Female	32	90-94 years	465	Ovarian cancer	3	Rate	1992	13.327832101258185	20.138251122434514	8.619614751123414
1	Deaths	11	Republic of Indonesia	2	Female	235	95+ years	465	Ovarian cancer	1	Number	1992	1.1232223109054058	1.6579784472825478	0.7335531705027787
1	Deaths	11	Republic of Indonesia	2	Female	235	95+ years	465	Ovarian cancer	3	Rate	1992	12.057973490740666	17.798667255315927	7.8748121347779945
1	Deaths	4726	Bali	2	Female	8	15-19 years	465	Ovarian cancer	1	Number	1991	0.4689191592377172	1.1206670331709934	0.2222679089888262
1	Deaths	4726	Bali	2	Female	8	15-19 years	465	Ovarian cancer	3	Rate	1991	0.29468014684069715	0.7042542821905535	0.13967853257537288
1	Deaths	4726	Bali	2	Female	9	20-24 years	465	Ovarian cancer	1	Number	1991	0.6644621957943004	1.6518755011665465	0.29661304999470917
1	Deaths	4726	Bali	2	Female	9	20-24 years	465	Ovarian cancer	3	Rate	1991	0.4349709473995667	1.0813524927022045	0.1941691494021644
1	Deaths	4726	Bali	2	Female	10	25-29 years	465	Ovarian cancer	1	Number	1991	0.8705601978102626	2.1950658447663067	0.4259160667743232
1	Deaths	4726	Bali	2	Female	10	25-29 years	465	Ovarian cancer	3	Rate	1991	0.6275626011464583	1.5823618340170482	0.3070310306022263
1	Deaths	4726	Bali	2	Female	11	30-34 years	465	Ovarian cancer	1	Number	1991	1.172669792268605	2.6922938742897977	0.6063771644469941
1	Deaths	4726	Bali	2	Female	11	30-34 years	465	Ovarian cancer	3	Rate	1991	0.9796732034319826	2.2491993754723123	0.5065803375326645
1	Deaths	4726	Bali	2	Female	12	35-39 years	465	Ovarian cancer	1	Number	1991	1.7043366218796352	3.83604627701303	0.8754333021581413
1	Deaths	4726	Bali	2	Female	12	35-39 years	465	Ovarian cancer	3	Rate	1991	1.7452141524709603	3.9280516338335616	0.8964300648458826
1	Deaths	4726	Bali	2	Female	13	40-44 years	465	Ovarian cancer	1	Number	1991	2.620373172924206	5.597992214422674	1.4152978238617968
1	Deaths	4726	Bali	2	Female	13	40-44 years	465	Ovarian cancer	3	Rate	1991	3.2013407584169054	6.839133000790409	1.7290860155507224
1	Deaths	4726	Bali	2	Female	14	45-49 years	465	Ovarian cancer	1	Number	1991	4.090220133315238	8.285833792083492	2.2017208365744763
1	Deaths	4726	Bali	2	Female	14	45-49 years	465	Ovarian cancer	3	Rate	1991	5.962218981244202	12.078067659051214	3.2093973760246772
1	Deaths	4726	Bali	2	Female	15	50-54 years	465	Ovarian cancer	1	Number	1991	4.8814641210113034	11.001811007362218	2.648455412329557
1	Deaths	4726	Bali	2	Female	15	50-54 years	465	Ovarian cancer	3	Rate	1991	8.79798501783963	19.82883946544772	4.773377507333683
1	Deaths	4726	Bali	2	Female	16	55-59 years	465	Ovarian cancer	1	Number	1991	4.92093961717119	11.386213124725206	2.5571669600646993
1	Deaths	4726	Bali	2	Female	16	55-59 years	465	Ovarian cancer	3	Rate	1991	10.876242087864016	25.165765086082317	5.651840721577267
1	Deaths	4726	Bali	2	Female	17	60-64 years	465	Ovarian cancer	1	Number	1991	4.587644256318339	10.643602940876026	2.586323408598112
1	Deaths	4726	Bali	2	Female	17	60-64 years	465	Ovarian cancer	3	Rate	1991	12.156047680475792	28.202741453447913	6.853075111207523
1	Deaths	4726	Bali	2	Female	18	65-69 years	465	Ovarian cancer	1	Number	1991	4.1071789795143285	9.193773933867051	2.328640568085197
1	Deaths	4726	Bali	2	Female	18	65-69 years	465	Ovarian cancer	3	Rate	1991	13.868817612360939	31.04485450818064	7.863180904606464
1	Deaths	4726	Bali	2	Female	19	70-74 years	465	Ovarian cancer	1	Number	1991	3.162430043948212	7.199173529871896	1.7499246226811023
1	Deaths	4726	Bali	2	Female	19	70-74 years	465	Ovarian cancer	3	Rate	1991	14.46792153630073	32.93577290530743	8.005796739706614
1	Deaths	4726	Bali	2	Female	20	75-79 years	465	Ovarian cancer	1	Number	1991	1.8468687273286426	3.8057051124102093	1.040895467123139
1	Deaths	4726	Bali	2	Female	20	75-79 years	465	Ovarian cancer	3	Rate	1991	13.768331090387807	28.37137650591735	7.7598332841796225
1	Deaths	4726	Bali	2	Female	22	All ages	465	Ovarian cancer	1	Number	1991	37.18256234809271	82.55097529898258	24.35767581575089
1	Deaths	4726	Bali	2	Female	22	All ages	465	Ovarian cancer	3	Rate	1991	2.5234308371516567	5.6024024045530325	1.6530574116810939
1	Deaths	4726	Bali	2	Female	27	Age-standardized	465	Ovarian cancer	3	Rate	1991	3.4464438008355134	7.611416648274866	2.2757654895241224
1	Deaths	4726	Bali	2	Female	30	80-84 years	465	Ovarian cancer	1	Number	1991	1.2306964853555766	2.445816824748774	0.6383208360322373
1	Deaths	4726	Bali	2	Female	30	80-84 years	465	Ovarian cancer	3	Rate	1991	15.326995994819782	30.460007908575793	7.949596845114438
1	Deaths	4726	Bali	2	Female	31	85-89 years	465	Ovarian cancer	1	Number	1991	0.6582140102777708	1.256683689397349	0.3462693056036584
1	Deaths	4726	Bali	2	Female	31	85-89 years	465	Ovarian cancer	3	Rate	1991	15.546802398422534	29.682462985156235	8.178769194820445
1	Deaths	4726	Bali	2	Female	32	90-94 years	465	Ovarian cancer	1	Number	1991	0.1776628551558616	0.30673103037625243	0.0917669281071928
1	Deaths	4726	Bali	2	Female	32	90-94 years	465	Ovarian cancer	3	Rate	1991	15.043885449270801	25.97293891662921	7.770510911045252
1	Deaths	4726	Bali	2	Female	235	95+ years	465	Ovarian cancer	1	Number	1991	0.017921978781485635	0.030718645360618725	0.009730533647024128
1	Deaths	4726	Bali	2	Female	235	95+ years	465	Ovarian cancer	3	Rate	1991	13.570692305081401	23.26044960216809	7.3680523617414755
1	Deaths	4735	South Sulawesi	2	Female	8	15-19 years	465	Ovarian cancer	1	Number	1992	1.0761259368289877	2.774756546644253	0.4597565677010842
1	Deaths	4735	South Sulawesi	2	Female	8	15-19 years	465	Ovarian cancer	3	Rate	1992	0.28362314472860833	0.7313132698339564	0.12117318157506222
1	Deaths	4735	South Sulawesi	2	Female	9	20-24 years	465	Ovarian cancer	1	Number	1992	1.2756263018327327	3.4326504592426654	0.5656545441900881
1	Deaths	4735	South Sulawesi	2	Female	9	20-24 years	465	Ovarian cancer	3	Rate	1992	0.3767986815901224	1.0139475530914261	0.16708489483171116
1	Deaths	4735	South Sulawesi	2	Female	10	25-29 years	465	Ovarian cancer	1	Number	1992	1.4478828618106918	3.8633705490523083	0.6679365271320329
1	Deaths	4735	South Sulawesi	2	Female	10	25-29 years	465	Ovarian cancer	3	Rate	1992	0.49834093083134867	1.3297178427496814	0.22989436469395613
1	Deaths	4735	South Sulawesi	2	Female	11	30-34 years	465	Ovarian cancer	1	Number	1992	1.9117207949160557	4.355587471801582	0.9462641481909946
1	Deaths	4735	South Sulawesi	2	Female	11	30-34 years	465	Ovarian cancer	3	Rate	1992	0.7752440121974807	1.7662846562616417	0.3837305200597715
1	Deaths	4735	South Sulawesi	2	Female	12	35-39 years	465	Ovarian cancer	1	Number	1992	3.0334540685096396	6.622815327734504	1.6159348928066928
1	Deaths	4735	South Sulawesi	2	Female	12	35-39 years	465	Ovarian cancer	3	Rate	1992	1.4187649608735764	3.0975311038556756	0.7557826006884357
1	Deaths	4735	South Sulawesi	2	Female	13	40-44 years	465	Ovarian cancer	1	Number	1992	4.860141712373776	9.657107717596425	2.5737099258723677
1	Deaths	4735	South Sulawesi	2	Female	13	40-44 years	465	Ovarian cancer	3	Rate	1992	2.679822036781837	5.324809769909138	1.4191118250887906
1	Deaths	4735	South Sulawesi	2	Female	14	45-49 years	465	Ovarian cancer	1	Number	1992	7.585383669311888	14.568235850398835	4.072258559495916
1	Deaths	4735	South Sulawesi	2	Female	14	45-49 years	465	Ovarian cancer	3	Rate	1992	4.974774268301936	9.554386172491697	2.6707372993685814
1	Deaths	4735	South Sulawesi	2	Female	15	50-54 years	465	Ovarian cancer	1	Number	1992	9.353249153623185	18.498625914175914	4.962758080268854
1	Deaths	4735	South Sulawesi	2	Female	15	50-54 years	465	Ovarian cancer	3	Rate	1992	7.527875554642617	14.888446947856597	3.9942296652697666
1	Deaths	4735	South Sulawesi	2	Female	16	55-59 years	465	Ovarian cancer	1	Number	1992	9.521993527785487	18.52429872069005	5.298531486470412
1	Deaths	4735	South Sulawesi	2	Female	16	55-59 years	465	Ovarian cancer	3	Rate	1992	9.904367413851702	19.26817741245904	5.511304165743291
1	Deaths	4735	South Sulawesi	2	Female	17	60-64 years	465	Ovarian cancer	1	Number	1992	8.846721514017949	18.253276489043266	5.03675220608689
1	Deaths	4735	South Sulawesi	2	Female	17	60-64 years	465	Ovarian cancer	3	Rate	1992	11.518807146197577	23.766541235683032	6.558065291551165
1	Deaths	4735	South Sulawesi	2	Female	18	65-69 years	465	Ovarian cancer	1	Number	1992	7.365047040054905	13.937132870241625	4.372565847726404
1	Deaths	4735	South Sulawesi	2	Female	18	65-69 years	465	Ovarian cancer	3	Rate	1992	13.241775740556756	25.057869546574615	7.861529743329207
1	Deaths	4735	South Sulawesi	2	Female	19	70-74 years	465	Ovarian cancer	1	Number	1992	5.377887739680531	11.041494506575525	2.8664731576339357
1	Deaths	4735	South Sulawesi	2	Female	19	70-74 years	465	Ovarian cancer	3	Rate	1992	14.46369782805196	29.695830006799504	7.7093096009293305
1	Deaths	4735	South Sulawesi	2	Female	20	75-79 years	465	Ovarian cancer	1	Number	1992	2.777704027846239	4.972464616074796	1.5046181369904963
1	Deaths	4735	South Sulawesi	2	Female	20	75-79 years	465	Ovarian cancer	3	Rate	1992	12.739568917697618	22.80554552689881	6.900730336583312
1	Deaths	4735	South Sulawesi	2	Female	22	All ages	465	Ovarian cancer	1	Number	1992	66.89225651473835	127.52294915424415	45.10809032183105
1	Deaths	4735	South Sulawesi	2	Female	22	All ages	465	Ovarian cancer	3	Rate	1992	1.9421625999666565	3.7025257539376537	1.3096769423479635
1	Deaths	4735	South Sulawesi	2	Female	27	Age-standardized	465	Ovarian cancer	3	Rate	1992	3.0980071513728373	5.723002766414292	2.0875381056926847
1	Deaths	4735	South Sulawesi	2	Female	30	80-84 years	465	Ovarian cancer	1	Number	1992	1.5337309608519993	2.740436602607012	0.7692052837287162
1	Deaths	4735	South Sulawesi	2	Female	30	80-84 years	465	Ovarian cancer	3	Rate	1992	13.063839200576556	23.342179319340858	6.551849310835874
1	Deaths	4735	South Sulawesi	2	Female	31	85-89 years	465	Ovarian cancer	1	Number	1992	0.6735241563424791	1.1747484713877994	0.363298523947377
1	Deaths	4735	South Sulawesi	2	Female	31	85-89 years	465	Ovarian cancer	3	Rate	1992	13.171393272540604	22.973302393473116	7.104641591817276
1	Deaths	4735	South Sulawesi	2	Female	32	90-94 years	465	Ovarian cancer	1	Number	1992	0.21717972419755005	0.36474049831002237	0.1133135375818428
1	Deaths	4735	South Sulawesi	2	Female	32	90-94 years	465	Ovarian cancer	3	Rate	1992	12.949170902016593	21.747366449397358	6.7562309008398405
1	Deaths	4735	South Sulawesi	2	Female	235	95+ years	465	Ovarian cancer	1	Number	1992	0.03488332475425919	0.05650767649276547	0.017775799406463837
1	Deaths	4735	South Sulawesi	2	Female	235	95+ years	465	Ovarian cancer	3	Rate	1992	11.377767700588398	18.430904191728033	5.797868115031343
1	Deaths	4713	Jambi	2	Female	8	15-19 years	465	Ovarian cancer	1	Number	1991	0.3228421839414472	0.8895445236198908	0.1374427652696771
1	Deaths	4713	Jambi	2	Female	8	15-19 years	465	Ovarian cancer	3	Rate	1991	0.272588471544181	0.7510777529246928	0.11604838268738098
1	Deaths	4713	Jambi	2	Female	9	20-24 years	465	Ovarian cancer	1	Number	1991	0.4058362535773497	1.2333393947634401	0.16363031557520394
1	Deaths	4713	Jambi	2	Female	9	20-24 years	465	Ovarian cancer	3	Rate	1991	0.37255104041409975	1.1321853842592735	0.15020995234771697
1	Deaths	4713	Jambi	2	Female	10	25-29 years	465	Ovarian cancer	1	Number	1991	0.49764056618831465	1.4294036522612297	0.2179368291546068
1	Deaths	4713	Jambi	2	Female	10	25-29 years	465	Ovarian cancer	3	Rate	1991	0.4976415935822946	1.429406603308244	0.21793727909177324
1	Deaths	4713	Jambi	2	Female	11	30-34 years	465	Ovarian cancer	1	Number	1991	0.6512444805032207	1.6547802994586427	0.306650729945605
1	Deaths	4713	Jambi	2	Female	11	30-34 years	465	Ovarian cancer	3	Rate	1991	0.7934450784216656	2.016105047769529	0.3736085598479753
1	Deaths	4713	Jambi	2	Female	12	35-39 years	465	Ovarian cancer	1	Number	1991	0.8984141349513028	2.321412774515908	0.44660363184427543
1	Deaths	4713	Jambi	2	Female	12	35-39 years	465	Ovarian cancer	3	Rate	1991	1.4435473891405624	3.729982888071574	0.7175905650287224
1	Deaths	4713	Jambi	2	Female	13	40-44 years	465	Ovarian cancer	1	Number	1991	1.1576467451970596	2.8528064318482267	0.5773200707497467
1	Deaths	4713	Jambi	2	Female	13	40-44 years	465	Ovarian cancer	3	Rate	1991	2.5706192139225537	6.3348159166314275	1.281971441296458
1	Deaths	4713	Jambi	2	Female	14	45-49 years	465	Ovarian cancer	1	Number	1991	1.7177231654752663	4.140391724856324	0.862590229382527
1	Deaths	4713	Jambi	2	Female	14	45-49 years	465	Ovarian cancer	3	Rate	1991	4.796065828468556	11.560414196639842	2.40844369236165
1	Deaths	4713	Jambi	2	Female	15	50-54 years	465	Ovarian cancer	1	Number	1991	1.9924969073517522	5.261314408571625	0.9958724643192871
1	Deaths	4713	Jambi	2	Female	15	50-54 years	465	Ovarian cancer	3	Rate	1991	6.978833485780434	18.428052278666158	3.4880998188325782
1	Deaths	4713	Jambi	2	Female	16	55-59 years	465	Ovarian cancer	1	Number	1991	2.0948725309851337	4.736452047582904	1.1555773758499917
1	Deaths	4713	Jambi	2	Female	16	55-59 years	465	Ovarian cancer	3	Rate	1991	9.866298179359235	22.307442349112158	5.442465253050956
1	Deaths	4713	Jambi	2	Female	17	60-64 years	465	Ovarian cancer	1	Number	1991	1.7029084435146764	3.9406645189342604	0.944105819480722
1	Deaths	4713	Jambi	2	Female	17	60-64 years	465	Ovarian cancer	3	Rate	1991	11.280434519284835	26.103815644110927	6.253961518886702
1	Deaths	4713	Jambi	2	Female	18	65-69 years	465	Ovarian cancer	1	Number	1991	1.2458340680194493	2.7742782831897657	0.6538089758750761
1	Deaths	4713	Jambi	2	Female	18	65-69 years	465	Ovarian cancer	3	Rate	1991	13.309929711231009	29.63913886810964	6.985000440149576
1	Deaths	4713	Jambi	2	Female	19	70-74 years	465	Ovarian cancer	1	Number	1991	0.7964233895176625	1.7544544851856432	0.41895116555643575
1	Deaths	4713	Jambi	2	Female	19	70-74 years	465	Ovarian cancer	3	Rate	1991	14.3640473441357	31.642801580200103	7.556074389751484
1	Deaths	4713	Jambi	2	Female	20	75-79 years	465	Ovarian cancer	1	Number	1991	0.4349551596893884	0.9557791391279247	0.2131251889003875
1	Deaths	4713	Jambi	2	Female	20	75-79 years	465	Ovarian cancer	3	Rate	1991	13.648519516978308	29.991528882250588	6.687685467035042
1	Deaths	4713	Jambi	2	Female	22	All ages	465	Ovarian cancer	1	Number	1991	14.244505516684654	32.79028080568149	8.82779400493129
1	Deaths	4713	Jambi	2	Female	22	All ages	465	Ovarian cancer	3	Rate	1991	1.3639112602605767	3.1396690580512576	0.8452611873738763
1	Deaths	4713	Jambi	2	Female	27	Age-standardized	465	Ovarian cancer	3	Rate	1991	3.0847290416537483	6.834982216870382	1.93442329725146
1	Deaths	4713	Jambi	2	Female	30	80-84 years	465	Ovarian cancer	1	Number	1991	0.21781318101041375	0.4375956779797463	0.10779084086285091
1	Deaths	4713	Jambi	2	Female	30	80-84 years	465	Ovarian cancer	3	Rate	1991	14.434483769351417	28.999474145850648	7.14330113403548
1	Deaths	4713	Jambi	2	Female	31	85-89 years	465	Ovarian cancer	1	Number	1991	0.08316388768345045	0.15326298551661433	0.03796429564027342
1	Deaths	4713	Jambi	2	Female	31	85-89 years	465	Ovarian cancer	3	Rate	1991	14.447793244964398	26.62588280238206	6.595414300364949
1	Deaths	4713	Jambi	2	Female	32	90-94 years	465	Ovarian cancer	1	Number	1991	0.022159185104680006	0.0404263685941	0.011258789722963859
1	Deaths	4713	Jambi	2	Female	32	90-94 years	465	Ovarian cancer	3	Rate	1991	13.605826418627172	24.82194860634108	6.912940973723678
1	Deaths	4713	Jambi	2	Female	235	95+ years	465	Ovarian cancer	1	Number	1991	0.002531233974079549	0.004290630973307405	0.0013332914069481526
1	Deaths	4713	Jambi	2	Female	235	95+ years	465	Ovarian cancer	3	Rate	1991	11.748949133378433	19.915347838920262	6.188591446154519
1	Deaths	4719	North Kalimantan	2	Female	8	15-19 years	465	Ovarian cancer	1	Number	1992	0.03806652567540137	0.07135278699139405	0.01831418530931615
1	Deaths	4719	North Kalimantan	2	Female	8	15-19 years	465	Ovarian cancer	3	Rate	1992	0.2806705449286896	0.5260954408559677	0.13503339954169774
1	Deaths	4719	North Kalimantan	2	Female	9	20-24 years	465	Ovarian cancer	1	Number	1992	0.04820298401681066	0.09745103512868107	0.021942505584430155
1	Deaths	4719	North Kalimantan	2	Female	9	20-24 years	465	Ovarian cancer	3	Rate	1992	0.38453824184055957	0.7774134833822067	0.1750458543411087
1	Deaths	4719	North Kalimantan	2	Female	10	25-29 years	465	Ovarian cancer	1	Number	1992	0.06456476406638055	0.12451907724361358	0.032050123113372374
1	Deaths	4719	North Kalimantan	2	Female	10	25-29 years	465	Ovarian cancer	3	Rate	1992	0.5607058725463794	1.0813727714201549	0.2783359082211816
1	Deaths	4719	North Kalimantan	2	Female	11	30-34 years	465	Ovarian cancer	1	Number	1992	0.0856374831082925	0.16104447839627992	0.046964097375681996
1	Deaths	4719	North Kalimantan	2	Female	11	30-34 years	465	Ovarian cancer	3	Rate	1992	0.8957957414425572	1.684577274974308	0.49125963191409827
1	Deaths	4719	North Kalimantan	2	Female	12	35-39 years	465	Ovarian cancer	1	Number	1992	0.12746196026982762	0.21754277358407986	0.06799222680378034
1	Deaths	4719	North Kalimantan	2	Female	12	35-39 years	465	Ovarian cancer	3	Rate	1992	1.5759999068537067	2.689801648895279	0.8406880208235701
1	Deaths	4719	North Kalimantan	2	Female	13	40-44 years	465	Ovarian cancer	1	Number	1992	0.1468334207233839	0.23978234029193002	0.07883205672978966
1	Deaths	4719	North Kalimantan	2	Female	13	40-44 years	465	Ovarian cancer	3	Rate	1992	2.6997142068158015	4.40869515564294	1.4494249501062606
1	Deaths	4719	North Kalimantan	2	Female	14	45-49 years	465	Ovarian cancer	1	Number	1992	0.18588027826069492	0.3198010725822259	0.10411216505398899
1	Deaths	4719	North Kalimantan	2	Female	14	45-49 years	465	Ovarian cancer	3	Rate	1992	4.594025595407175	7.903874077598035	2.5731290889315375
1	Deaths	4719	North Kalimantan	2	Female	15	50-54 years	465	Ovarian cancer	1	Number	1992	0.21438457726984997	0.36781444089864646	0.11798873583230982
1	Deaths	4719	North Kalimantan	2	Female	15	50-54 years	465	Ovarian cancer	3	Rate	1992	7.057744299157909	12.108801418736432	3.88430146557209
1	Deaths	4719	North Kalimantan	2	Female	16	55-59 years	465	Ovarian cancer	1	Number	1992	0.18208097572568271	0.29693405367801357	0.09702828668434019
1	Deaths	4719	North Kalimantan	2	Female	16	55-59 years	465	Ovarian cancer	3	Rate	1992	8.674886360940972	14.146833089421891	4.622719959780667
1	Deaths	4719	North Kalimantan	2	Female	17	60-64 years	465	Ovarian cancer	1	Number	1992	0.15382398663376073	0.25658235552131936	0.08013162635872093
1	Deaths	4719	North Kalimantan	2	Female	17	60-64 years	465	Ovarian cancer	3	Rate	1992	10.49559194024699	17.506916584023156	5.467475327966094
1	Deaths	4719	North Kalimantan	2	Female	18	65-69 years	465	Ovarian cancer	1	Number	1992	0.11477969630711218	0.19660401562647536	0.06561869894885587
1	Deaths	4719	North Kalimantan	2	Female	18	65-69 years	465	Ovarian cancer	3	Rate	1992	12.38440117358665	21.213011361709754	7.080070068290323
1	Deaths	4719	North Kalimantan	2	Female	19	70-74 years	465	Ovarian cancer	1	Number	1992	0.09925936684404695	0.1608456654576048	0.05641405524026285
1	Deaths	4719	North Kalimantan	2	Female	19	70-74 years	465	Ovarian cancer	3	Rate	1992	14.610570935233273	23.675821028411868	8.303917121766954
1	Deaths	4719	North Kalimantan	2	Female	20	75-79 years	465	Ovarian cancer	1	Number	1992	0.07033762783346229	0.11763331655215127	0.038732361470889674
1	Deaths	4719	North Kalimantan	2	Female	20	75-79 years	465	Ovarian cancer	3	Rate	1992	14.216367335440562	23.77558769754184	7.8284340174644775
1	Deaths	4719	North Kalimantan	2	Female	22	All ages	465	Ovarian cancer	1	Number	1992	1.5945050666757004	2.4131530440921867	1.0154113685579294
1	Deaths	4719	North Kalimantan	2	Female	22	All ages	465	Ovarian cancer	3	Rate	1992	1.3077022546718524	1.9791004384869841	0.8327698442821585
1	Deaths	4719	North Kalimantan	2	Female	27	Age-standardized	465	Ovarian cancer	3	Rate	1992	3.04724254125652	4.598370247607549	1.9837185205284302
1	Deaths	4719	North Kalimantan	2	Female	30	80-84 years	465	Ovarian cancer	1	Number	1992	0.0440379746306089	0.0747843985394161	0.0243860799779687
1	Deaths	4719	North Kalimantan	2	Female	30	80-84 years	465	Ovarian cancer	3	Rate	1992	15.627976998282197	26.539114707424133	8.654010548184365
1	Deaths	4719	North Kalimantan	2	Female	31	85-89 years	465	Ovarian cancer	1	Number	1992	0.015409685135824832	0.02639681943098571	0.007971340817406523
1	Deaths	4719	North Kalimantan	2	Female	31	85-89 years	465	Ovarian cancer	3	Rate	1992	16.086828434725202	27.556767167258435	8.321623121696383
1	Deaths	4719	North Kalimantan	2	Female	32	90-94 years	465	Ovarian cancer	1	Number	1992	0.0033641437037980277	0.00559556765246356	0.001807943873148457
1	Deaths	4719	North Kalimantan	2	Female	32	90-94 years	465	Ovarian cancer	3	Rate	1992	16.825739262471416	27.986189246190296	9.042417592457566
1	Deaths	4719	North Kalimantan	2	Female	235	95+ years	465	Ovarian cancer	1	Number	1992	0.00037961647076055564	0.0006455169025586355	0.00018971594366051618
1	Deaths	4719	North Kalimantan	2	Female	235	95+ years	465	Ovarian cancer	3	Rate	1992	13.796006776116572	23.45934975886203	6.894649326026502
1	Deaths	4733	North Sulawesi	2	Female	8	15-19 years	465	Ovarian cancer	1	Number	1990	0.3532525290043028	0.83615092568072	0.150828801265119
1	Deaths	4733	North Sulawesi	2	Female	8	15-19 years	465	Ovarian cancer	3	Rate	1990	0.3169518501488102	0.7502269938311371	0.1353294419475321
1	Deaths	4733	North Sulawesi	2	Female	9	20-24 years	465	Ovarian cancer	1	Number	1990	0.478227950567729	1.3676293605241403	0.20010582876424723
1	Deaths	4733	North Sulawesi	2	Female	9	20-24 years	465	Ovarian cancer	3	Rate	1990	0.4794304579879012	1.3710682738125055	0.20060899622575373
1	Deaths	4733	North Sulawesi	2	Female	10	25-29 years	465	Ovarian cancer	1	Number	1990	0.5535324160834412	1.4729588634140438	0.2523876770450084
1	Deaths	4733	North Sulawesi	2	Female	10	25-29 years	465	Ovarian cancer	3	Rate	1990	0.6546677742652564	1.7420817149581238	0.29850117894112077
1	Deaths	4733	North Sulawesi	2	Female	11	30-34 years	465	Ovarian cancer	1	Number	1990	0.7578986995181702	1.9611502163823544	0.36111414116450596
1	Deaths	4733	North Sulawesi	2	Female	11	30-34 years	465	Ovarian cancer	3	Rate	1990	1.054728742670099	2.7292321562593767	0.5025440264153674
1	Deaths	4733	North Sulawesi	2	Female	12	35-39 years	465	Ovarian cancer	1	Number	1990	1.1555069306422276	2.8405866020627504	0.5479709594619784
1	Deaths	4733	North Sulawesi	2	Female	12	35-39 years	465	Ovarian cancer	3	Rate	1990	1.8861083560844347	4.636626561256782	0.8944408537285095
1	Deaths	4733	North Sulawesi	2	Female	13	40-44 years	465	Ovarian cancer	1	Number	1990	1.6830607365565948	4.330604512413172	0.8708819831828298
1	Deaths	4733	North Sulawesi	2	Female	13	40-44 years	465	Ovarian cancer	3	Rate	1990	3.4424583273490605	8.857627798217516	1.7812636644828457
1	Deaths	4733	North Sulawesi	2	Female	14	45-49 years	465	Ovarian cancer	1	Number	1990	2.6569715445410216	6.480811513753782	1.3341896961640014
1	Deaths	4733	North Sulawesi	2	Female	14	45-49 years	465	Ovarian cancer	3	Rate	1990	6.8655605535740944	16.746285437416276	3.447519100378963
1	Deaths	4733	North Sulawesi	2	Female	15	50-54 years	465	Ovarian cancer	1	Number	1990	3.528133261790832	8.88290533765457	1.896179022563327
1	Deaths	4733	North Sulawesi	2	Female	15	50-54 years	465	Ovarian cancer	3	Rate	1990	10.766160599137182	27.106341613519195	5.786223582515588
1	Deaths	4733	North Sulawesi	2	Female	16	55-59 years	465	Ovarian cancer	1	Number	1990	3.4728047726359996	8.426767085220352	1.8769575802741922
1	Deaths	4733	North Sulawesi	2	Female	16	55-59 years	465	Ovarian cancer	3	Rate	1990	12.854811787969075	31.192224139722537	6.947680047707518
1	Deaths	4733	North Sulawesi	2	Female	17	60-64 years	465	Ovarian cancer	1	Number	1990	3.0884067403828444	7.196871016577266	1.661166180891807
1	Deaths	4733	North Sulawesi	2	Female	17	60-64 years	465	Ovarian cancer	3	Rate	1990	14.722518871141432	34.30767973961715	7.918824333109011
1	Deaths	4733	North Sulawesi	2	Female	18	65-69 years	465	Ovarian cancer	1	Number	1990	2.4416849435359733	5.7287125179236	1.3628958129878128
1	Deaths	4733	North Sulawesi	2	Female	18	65-69 years	465	Ovarian cancer	3	Rate	1990	15.87995703363723	37.25775877986293	8.86384912552568
1	Deaths	4733	North Sulawesi	2	Female	19	70-74 years	465	Ovarian cancer	1	Number	1990	1.7838732989578783	3.7073521406054306	1.0343579751770464
1	Deaths	4733	North Sulawesi	2	Female	19	70-74 years	465	Ovarian cancer	3	Rate	1990	16.65680078973988	34.617159245309466	9.658250251218991
1	Deaths	4733	North Sulawesi	2	Female	20	75-79 years	465	Ovarian cancer	1	Number	1990	1.1780666510438362	2.2213174142303074	0.6979624639079276
1	Deaths	4733	North Sulawesi	2	Female	20	75-79 years	465	Ovarian cancer	3	Rate	1990	17.172825200077337	32.38042230858925	10.174286300597545
1	Deaths	4733	North Sulawesi	2	Female	22	All ages	465	Ovarian cancer	1	Number	1990	24.203502203087314	55.212452479290604	15.393266442879819
1	Deaths	4733	North Sulawesi	2	Female	22	All ages	465	Ovarian cancer	3	Rate	1990	2.509722080521903	5.725118205801087	1.5961665530422477
1	Deaths	4733	North Sulawesi	2	Female	27	Age-standardized	465	Ovarian cancer	3	Rate	1990	4.065279082410791	9.029031912822155	2.6687173821840973
1	Deaths	4733	North Sulawesi	2	Female	30	80-84 years	465	Ovarian cancer	1	Number	1990	0.6967001915775537	1.188269918531178	0.3964209194399721
1	Deaths	4733	North Sulawesi	2	Female	30	80-84 years	465	Ovarian cancer	3	Rate	1990	19.710810432558898	33.61813788775608	11.215408993772613
1	Deaths	4733	North Sulawesi	2	Female	31	85-89 years	465	Ovarian cancer	1	Number	1990	0.29560308384461115	0.5101220182433965	0.1667808735681198
1	Deaths	4733	North Sulawesi	2	Female	31	85-89 years	465	Ovarian cancer	3	Rate	1990	20.18966726818826	34.841293536453115	11.391120485766558
1	Deaths	4733	North Sulawesi	2	Female	32	90-94 years	465	Ovarian cancer	1	Number	1990	0.06918400709433331	0.11687343311623914	0.04067127690011515
1	Deaths	4733	North Sulawesi	2	Female	32	90-94 years	465	Ovarian cancer	3	Rate	1990	19.1519422996607	32.35362248320542	11.258872984654408
1	Deaths	4733	North Sulawesi	2	Female	235	95+ years	465	Ovarian cancer	1	Number	1990	0.010594445309952691	0.01696767362026896	0.006090202507172961
1	Deaths	4733	North Sulawesi	2	Female	235	95+ years	465	Ovarian cancer	3	Rate	1990	18.97135117386261	30.38381769276837	10.905655473531612
1	Deaths	4710	North Sumatra	2	Female	8	15-19 years	465	Ovarian cancer	1	Number	1991	1.5344253101020342	3.829549761718788	0.6582403683725123
1	Deaths	4710	North Sumatra	2	Female	8	15-19 years	465	Ovarian cancer	3	Rate	1991	0.2546495146061372	0.6355428195569137	0.109239980073764
1	Deaths	4710	North Sumatra	2	Female	9	20-24 years	465	Ovarian cancer	1	Number	1991	1.7396847399928095	4.088348392155199	0.8100844172742829
1	Deaths	4710	North Sumatra	2	Female	9	20-24 years	465	Ovarian cancer	3	Rate	1991	0.335104821694332	0.7875135232738429	0.15604160223258462
1	Deaths	4710	North Sumatra	2	Female	10	25-29 years	465	Ovarian cancer	1	Number	1991	2.00929741728162	4.778000465457894	0.9517100625932208
1	Deaths	4710	North Sumatra	2	Female	10	25-29 years	465	Ovarian cancer	3	Rate	1991	0.446300398663116	1.0612781832126021	0.2113915922520301
1	Deaths	4710	North Sumatra	2	Female	11	30-34 years	465	Ovarian cancer	1	Number	1991	2.6019879312287095	5.780102210183985	1.3290903137474317
1	Deaths	4710	North Sumatra	2	Female	11	30-34 years	465	Ovarian cancer	3	Rate	1991	0.6828257376055424	1.516841222718718	0.34878604275478503
1	Deaths	4710	North Sumatra	2	Female	12	35-39 years	465	Ovarian cancer	1	Number	1991	3.7767026611002916	7.613558412624146	2.0453944176970924
1	Deaths	4710	North Sumatra	2	Female	12	35-39 years	465	Ovarian cancer	3	Rate	1991	1.280584980181237	2.5815663619381986	0.6935418551288198
1	Deaths	4710	North Sumatra	2	Female	13	40-44 years	465	Ovarian cancer	1	Number	1991	5.611654560792399	11.02728660248624	3.059124579334883
1	Deaths	4710	North Sumatra	2	Female	13	40-44 years	465	Ovarian cancer	3	Rate	1991	2.4729391259816116	4.859495216122215	1.348092399761158
1	Deaths	4710	North Sumatra	2	Female	14	45-49 years	465	Ovarian cancer	1	Number	1991	8.848444583847288	15.90703779035239	4.9699628790818196
1	Deaths	4710	North Sumatra	2	Female	14	45-49 years	465	Ovarian cancer	3	Rate	1991	4.709909004253628	8.467103998882482	2.645444935907136
1	Deaths	4710	North Sumatra	2	Female	15	50-54 years	465	Ovarian cancer	1	Number	1991	11.875777898911172	23.569824990090066	6.642613871407494
1	Deaths	4710	North Sumatra	2	Female	15	50-54 years	465	Ovarian cancer	3	Rate	1991	7.273087072184024	14.43487667824953	4.06813848194935
1	Deaths	4710	North Sumatra	2	Female	16	55-59 years	465	Ovarian cancer	1	Number	1991	11.642576423500572	23.532184533778583	6.87471913097006
1	Deaths	4710	North Sumatra	2	Female	16	55-59 years	465	Ovarian cancer	3	Rate	1991	8.808247867994437	17.80338876114372	5.201102223920019
1	Deaths	4710	North Sumatra	2	Female	17	60-64 years	465	Ovarian cancer	1	Number	1991	10.266498009923277	21.735104874012265	5.747002689316686
1	Deaths	4710	North Sumatra	2	Female	17	60-64 years	465	Ovarian cancer	3	Rate	1991	10.016069837483249	21.204925782161297	5.606817459737688
1	Deaths	4710	North Sumatra	2	Female	18	65-69 years	465	Ovarian cancer	1	Number	1991	8.061174225328562	16.405995727270007	4.637228454736388
1	Deaths	4710	North Sumatra	2	Female	18	65-69 years	465	Ovarian cancer	3	Rate	1991	11.236095357721782	22.867553445350378	6.463616795335441
1	Deaths	4710	North Sumatra	2	Female	19	70-74 years	465	Ovarian cancer	1	Number	1991	5.616268456204111	10.365268050046275	3.1311552677026597
1	Deaths	4710	North Sumatra	2	Female	19	70-74 years	465	Ovarian cancer	3	Rate	1991	12.186896541934352	22.491882348641916	6.794380575250457
1	Deaths	4710	North Sumatra	2	Female	20	75-79 years	465	Ovarian cancer	1	Number	1991	3.1577116396948512	5.771998503751576	1.7136133129199083
1	Deaths	4710	North Sumatra	2	Female	20	75-79 years	465	Ovarian cancer	3	Rate	1991	11.610376261246191	21.2226707358187	6.300668838527458
1	Deaths	4710	North Sumatra	2	Female	22	All ages	465	Ovarian cancer	1	Number	1991	80.44216397625412	150.72904138851905	54.41140025194275
1	Deaths	4710	North Sumatra	2	Female	22	All ages	465	Ovarian cancer	3	Rate	1991	1.4883221505192876	2.788753558286827	1.0067070331380217
1	Deaths	4710	North Sumatra	2	Female	27	Age-standardized	465	Ovarian cancer	3	Rate	1991	2.791850010953701	5.104135840170978	1.899310187578455
1	Deaths	4710	North Sumatra	2	Female	30	80-84 years	465	Ovarian cancer	1	Number	1991	2.1012517653836364	3.7203214887278224	1.0810541023086264
1	Deaths	4710	North Sumatra	2	Female	30	80-84 years	465	Ovarian cancer	3	Rate	1991	12.51150372566192	22.151946251133758	6.436930905424862
1	Deaths	4710	North Sumatra	2	Female	31	85-89 years	465	Ovarian cancer	1	Number	1991	1.2013108649091078	2.1389799974521364	0.5961947154849266
1	Deaths	4710	North Sumatra	2	Female	31	85-89 years	465	Ovarian cancer	3	Rate	1991	13.019768526523984	23.182196434890926	6.461539156176587
1	Deaths	4710	North Sumatra	2	Female	32	90-94 years	465	Ovarian cancer	1	Number	1991	0.3547018029978061	0.6130614741975265	0.16915074022627466
1	Deaths	4710	North Sumatra	2	Female	32	90-94 years	465	Ovarian cancer	3	Rate	1991	12.480961488082201	21.57191360353348	5.9519400707917685
1	Deaths	4710	North Sumatra	2	Female	235	95+ years	465	Ovarian cancer	1	Number	1991	0.04269568505604136	0.07131318028990785	0.022342525963510773
1	Deaths	4710	North Sumatra	2	Female	235	95+ years	465	Ovarian cancer	3	Rate	1991	11.469130825254286	19.156507109239268	6.001762307029345
1	Deaths	11	Republic of Indonesia	2	Female	8	15-19 years	465	Ovarian cancer	1	Number	1995	31.754142921900858	71.8428708106837	16.58002711621018
1	Deaths	11	Republic of Indonesia	2	Female	8	15-19 years	465	Ovarian cancer	3	Rate	1995	0.29982626257692035	0.6783486331513426	0.15655051927881525
1	Deaths	11	Republic of Indonesia	2	Female	9	20-24 years	465	Ovarian cancer	1	Number	1995	40.707333862926056	93.51217956869975	20.878676863474205
1	Deaths	11	Republic of Indonesia	2	Female	9	20-24 years	465	Ovarian cancer	3	Rate	1995	0.4122976883816917	0.9471230811021535	0.21146632290548048
1	Deaths	11	Republic of Indonesia	2	Female	10	25-29 years	465	Ovarian cancer	1	Number	1995	49.82301267507588	108.7773868262515	27.13677394503931
1	Deaths	11	Republic of Indonesia	2	Female	10	25-29 years	465	Ovarian cancer	3	Rate	1995	0.5556792496506053	1.2132011583635736	0.30265817689625635
1	Deaths	11	Republic of Indonesia	2	Female	11	30-34 years	465	Ovarian cancer	1	Number	1995	69.25178949728338	138.04751939247686	39.39854113300506
1	Deaths	11	Republic of Indonesia	2	Female	11	30-34 years	465	Ovarian cancer	3	Rate	1995	0.8731932265081901	1.7406360145321211	0.4967747332073471
1	Deaths	11	Republic of Indonesia	2	Female	12	35-39 years	465	Ovarian cancer	1	Number	1995	103.83907677840762	192.24070608272248	64.4633733722648
1	Deaths	11	Republic of Indonesia	2	Female	12	35-39 years	465	Ovarian cancer	3	Rate	1995	1.5514155683412698	2.872186786888605	0.963119898022087
1	Deaths	11	Republic of Indonesia	2	Female	13	40-44 years	465	Ovarian cancer	1	Number	1995	153.24999298417393	273.0592520876529	98.48113740912663
1	Deaths	11	Republic of Indonesia	2	Female	13	40-44 years	465	Ovarian cancer	3	Rate	1995	2.8978489747448926	5.163357324189415	1.8622086534269502
1	Deaths	11	Republic of Indonesia	2	Female	14	45-49 years	465	Ovarian cancer	1	Number	1995	222.4537397819892	383.5824539570363	150.50798520888475
1	Deaths	11	Republic of Indonesia	2	Female	14	45-49 years	465	Ovarian cancer	3	Rate	1995	5.362184840275979	9.246147183769702	3.6279526584650608
1	Deaths	11	Republic of Indonesia	2	Female	15	50-54 years	465	Ovarian cancer	1	Number	1995	291.5255146608532	527.3505236408791	193.49112566989706
1	Deaths	11	Republic of Indonesia	2	Female	15	50-54 years	465	Ovarian cancer	3	Rate	1995	8.246485555900481	14.917351166192876	5.4733520490925045
1	Deaths	11	Republic of Indonesia	2	Female	16	55-59 years	465	Ovarian cancer	1	Number	1995	305.42719777114263	552.1826302921551	210.4171251357803
1	Deaths	11	Republic of Indonesia	2	Female	16	55-59 years	465	Ovarian cancer	3	Rate	1995	10.08479869582737	18.232333958685178	6.947692820529671
1	Deaths	11	Republic of Indonesia	2	Female	17	60-64 years	465	Ovarian cancer	1	Number	1995	277.7552127259157	516.3159482402389	195.3235778926709
1	Deaths	11	Republic of Indonesia	2	Female	17	60-64 years	465	Ovarian cancer	3	Rate	1995	11.45096938570789	21.286074376886273	8.052573662993636
1	Deaths	11	Republic of Indonesia	2	Female	18	65-69 years	465	Ovarian cancer	1	Number	1995	233.26825712353963	455.59370263031565	164.34989221289587
1	Deaths	11	Republic of Indonesia	2	Female	18	65-69 years	465	Ovarian cancer	3	Rate	1995	12.474863916476162	24.36452139523941	8.789205035117934
1	Deaths	11	Republic of Indonesia	2	Female	19	70-74 years	465	Ovarian cancer	1	Number	1995	162.64449406679284	304.4025839520326	116.61111131372196
1	Deaths	11	Republic of Indonesia	2	Female	19	70-74 years	465	Ovarian cancer	3	Rate	1995	13.490681453426836	25.24892291779912	9.672404625129655
1	Deaths	11	Republic of Indonesia	2	Female	20	75-79 years	465	Ovarian cancer	1	Number	1995	90.28424994002354	159.16419622972174	64.58369091756852
1	Deaths	11	Republic of Indonesia	2	Female	20	75-79 years	465	Ovarian cancer	3	Rate	1995	13.019231479118728	22.951904848068175	9.313141798156956
1	Deaths	11	Republic of Indonesia	2	Female	22	All ages	465	Ovarian cancer	1	Number	1995	2119.448666475778	3910.12638331978	1535.1124385892804
1	Deaths	11	Republic of Indonesia	2	Female	22	All ages	465	Ovarian cancer	3	Rate	1995	2.131884463588068	3.93306892453604	1.5441196616151576
1	Deaths	11	Republic of Indonesia	2	Female	27	Age-standardized	465	Ovarian cancer	3	Rate	1995	3.1832832687995922	5.82528821036777	2.3124910100465836
1	Deaths	11	Republic of Indonesia	2	Female	30	80-84 years	465	Ovarian cancer	1	Number	1995	51.46749259285502	82.69118624941001	36.65139866759327
1	Deaths	11	Republic of Indonesia	2	Female	30	80-84 years	465	Ovarian cancer	3	Rate	1995	14.07193303216557	22.60892801709102	10.021005524119378
1	Deaths	11	Republic of Indonesia	2	Female	31	85-89 years	465	Ovarian cancer	1	Number	1995	25.35189725174747	38.32662062256449	17.069109419091326
1	Deaths	11	Republic of Indonesia	2	Female	31	85-89 years	465	Ovarian cancer	3	Rate	1995	14.55540409467652	22.00464309259282	9.79996813114245
1	Deaths	11	Republic of Indonesia	2	Female	32	90-94 years	465	Ovarian cancer	1	Number	1995	8.86257310731898	12.997171657030593	5.967072290902733
1	Deaths	4727	West Nusa Tenggara	2	Female	8	15-19 years	465	Ovarian cancer	1	Number	1991	0.46043066884614214	1.4731729815832977	0.198992794809337
1	Deaths	4727	West Nusa Tenggara	2	Female	8	15-19 years	465	Ovarian cancer	3	Rate	1991	0.2382088596779405	0.7621622098517807	0.1029511063076001
1	Deaths	4727	West Nusa Tenggara	2	Female	9	20-24 years	465	Ovarian cancer	1	Number	1991	0.4981957220060653	1.624754784171877	0.1865966904641998
1	Deaths	4727	West Nusa Tenggara	2	Female	9	20-24 years	465	Ovarian cancer	3	Rate	1991	0.3012737933513651	0.9825376161846702	0.112840577065966
1	Deaths	4727	West Nusa Tenggara	2	Female	10	25-29 years	465	Ovarian cancer	1	Number	1991	0.6019080892367721	1.9525770180541115	0.23487279069742611
1	Deaths	4727	West Nusa Tenggara	2	Female	10	25-29 years	465	Ovarian cancer	3	Rate	1991	0.4104376205172725	1.3314508967358156	0.160158388069415
1	Deaths	4727	West Nusa Tenggara	2	Female	11	30-34 years	465	Ovarian cancer	1	Number	1991	0.8495955755640997	2.360308344318914	0.35866399501377794
1	Deaths	4727	West Nusa Tenggara	2	Female	11	30-34 years	465	Ovarian cancer	3	Rate	1991	0.6587940178164482	1.8302320093970728	0.2781154953218068
1	Deaths	4727	West Nusa Tenggara	2	Female	12	35-39 years	465	Ovarian cancer	1	Number	1991	1.3121852550372475	3.5750828756535635	0.6111033693654838
1	Deaths	4727	West Nusa Tenggara	2	Female	12	35-39 years	465	Ovarian cancer	3	Rate	1991	1.1981368520890898	3.2643550338260607	0.5579894031440045
1	Deaths	4727	West Nusa Tenggara	2	Female	13	40-44 years	465	Ovarian cancer	1	Number	1991	2.132540540497936	5.35150042770323	1.0485383182652255
1	Deaths	4727	West Nusa Tenggara	2	Female	13	40-44 years	465	Ovarian cancer	3	Rate	1991	2.391398464624906	6.001091028853727	1.1758148915726419
1	Deaths	4727	West Nusa Tenggara	2	Female	14	45-49 years	465	Ovarian cancer	1	Number	1991	3.491383831781103	8.218850618645995	1.7796815282018985
1	Deaths	4727	West Nusa Tenggara	2	Female	14	45-49 years	465	Ovarian cancer	3	Rate	1991	4.766949393565763	11.221580570926603	2.4298823017904496
1	Deaths	4727	West Nusa Tenggara	2	Female	15	50-54 years	465	Ovarian cancer	1	Number	1991	4.146660027663877	9.782998577408607	2.0271541380137337
1	Deaths	4727	West Nusa Tenggara	2	Female	15	50-54 years	465	Ovarian cancer	3	Rate	1991	7.205788287384343	17.000240216052465	3.5226527969430435
1	Deaths	4727	West Nusa Tenggara	2	Female	16	55-59 years	465	Ovarian cancer	1	Number	1991	3.9480334153530916	9.535139357255332	2.0593587354766356
1	Deaths	4727	West Nusa Tenggara	2	Female	16	55-59 years	465	Ovarian cancer	3	Rate	1991	8.962606594598862	21.646144774616282	4.675042037752599
1	Deaths	4727	West Nusa Tenggara	2	Female	17	60-64 years	465	Ovarian cancer	1	Number	1991	3.461480678651896	8.690047576396049	1.7853951386354254
1	Deaths	4727	West Nusa Tenggara	2	Female	17	60-64 years	465	Ovarian cancer	3	Rate	1991	10.000314343620282	25.105790120666295	5.1580564132686
1	Deaths	4727	West Nusa Tenggara	2	Female	18	65-69 years	465	Ovarian cancer	1	Number	1991	2.793472269487064	6.4525471580395015	1.4935324206047387
1	Deaths	4727	West Nusa Tenggara	2	Female	18	65-69 years	465	Ovarian cancer	3	Rate	1991	10.82287490123827	24.999392851902257	5.786459642256179
1	Deaths	4727	West Nusa Tenggara	2	Female	19	70-74 years	465	Ovarian cancer	1	Number	1991	1.912180482765805	4.357766913705177	0.9858535014489094
1	Deaths	4727	West Nusa Tenggara	2	Female	19	70-74 years	465	Ovarian cancer	3	Rate	1991	11.036831512265989	25.152405659284145	5.690205024753245
1	Deaths	4727	West Nusa Tenggara	2	Female	20	75-79 years	465	Ovarian cancer	1	Number	1991	1.0255731316886707	2.15826382928581	0.5248720280895687
1	Deaths	4727	West Nusa Tenggara	2	Female	20	75-79 years	465	Ovarian cancer	3	Rate	1991	10.180934655988413	21.4252327185698	5.210440538684261
1	Deaths	4727	West Nusa Tenggara	2	Female	22	All ages	465	Ovarian cancer	1	Number	1991	27.349075807822256	65.20095873206672	16.181254618720747
1	Deaths	4727	West Nusa Tenggara	2	Female	22	All ages	465	Ovarian cancer	3	Rate	1991	1.5147644280467882	3.611240601177218	0.896220006476253
1	Deaths	4727	West Nusa Tenggara	2	Female	27	Age-standardized	465	Ovarian cancer	3	Rate	1991	2.6812112333690075	6.044907145738918	1.6232546664740222
1	Deaths	4727	West Nusa Tenggara	2	Female	30	80-84 years	465	Ovarian cancer	1	Number	1991	0.472784811209342	0.8354269617292722	0.23409041412044954
1	Deaths	4727	West Nusa Tenggara	2	Female	30	80-84 years	465	Ovarian cancer	3	Rate	1991	10.577179651798417	18.690238879636894	5.237089488095972
1	Deaths	4727	West Nusa Tenggara	2	Female	31	85-89 years	465	Ovarian cancer	1	Number	1991	0.17606303741549353	0.3084534375111071	0.0898425546895499
1	Deaths	4727	West Nusa Tenggara	2	Female	31	85-89 years	465	Ovarian cancer	3	Rate	1991	11.055279818970842	19.368284864706325	5.641357756427987
1	Deaths	4727	West Nusa Tenggara	2	Female	32	90-94 years	465	Ovarian cancer	1	Number	1991	0.05829172491392031	0.10387708880998106	0.031009255921307773
1	Deaths	4727	West Nusa Tenggara	2	Female	32	90-94 years	465	Ovarian cancer	3	Rate	1991	11.551412010152102	20.584860939201715	6.144966404823857
1	Deaths	4727	West Nusa Tenggara	2	Female	235	95+ years	465	Ovarian cancer	1	Number	1991	0.008296545703690032	0.014491293122520225	0.0042721654462227285
1	Deaths	4727	West Nusa Tenggara	2	Female	235	95+ years	465	Ovarian cancer	3	Rate	1991	10.372873178481	18.117943433402683	5.341335051218641
1	Deaths	4712	Riau	2	Female	8	15-19 years	465	Ovarian cancer	1	Number	1991	0.3070272070051841	0.821271045065878	0.12670296121495217
1	Deaths	4712	Riau	2	Female	8	15-19 years	465	Ovarian cancer	3	Rate	1991	0.23039814562368685	0.6162949781659283	0.09507993637991184
1	Deaths	4712	Riau	2	Female	9	20-24 years	465	Ovarian cancer	1	Number	1991	0.3689750659873168	1.055132995073125	0.15702623455582498
1	Deaths	4712	Riau	2	Female	9	20-24 years	465	Ovarian cancer	3	Rate	1991	0.30944853098413805	0.8849089963425767	0.13169328252370596
1	Deaths	4712	Riau	2	Female	10	25-29 years	465	Ovarian cancer	1	Number	1991	0.454656736076018	1.2335677197070838	0.19350696311524065
1	Deaths	4712	Riau	2	Female	10	25-29 years	465	Ovarian cancer	3	Rate	1991	0.42246316071193685	1.146220602200731	0.17980501941527263
1	Deaths	4712	Riau	2	Female	11	30-34 years	465	Ovarian cancer	1	Number	1991	0.6477566458992058	1.6354213062944845	0.2904780527784659
1	Deaths	4712	Riau	2	Female	11	30-34 years	465	Ovarian cancer	3	Rate	1991	0.7071348450714039	1.7853362051540795	0.31710543480877834
1	Deaths	4712	Riau	2	Female	12	35-39 years	465	Ovarian cancer	1	Number	1991	0.9381509001094432	2.2709702741494238	0.4636055539902913
1	Deaths	4712	Riau	2	Female	12	35-39 years	465	Ovarian cancer	3	Rate	1991	1.2888405779768697	3.1198804375304485	0.6369056940503165
1	Deaths	4712	Riau	2	Female	13	40-44 years	465	Ovarian cancer	1	Number	1991	1.398797725952519	3.2147045812347845	0.7072505243113004
1	Deaths	4712	Riau	2	Female	13	40-44 years	465	Ovarian cancer	3	Rate	1991	2.6825807541484474	6.165083399760977	1.3563481050034925
1	Deaths	4712	Riau	2	Female	14	45-49 years	465	Ovarian cancer	1	Number	1991	2.0545123626768373	4.489985101489896	1.0636835522667267
1	Deaths	4712	Riau	2	Female	14	45-49 years	465	Ovarian cancer	3	Rate	1991	5.007586465409501	10.943710552715576	2.5925798532891995
1	Deaths	4712	Riau	2	Female	15	50-54 years	465	Ovarian cancer	1	Number	1991	2.368594738347249	5.330662158035696	1.262578548508458
1	Deaths	4712	Riau	2	Female	15	50-54 years	465	Ovarian cancer	3	Rate	1991	7.197600203511246	16.19862377145182	3.836678124192107
1	Deaths	4712	Riau	2	Female	16	55-59 years	465	Ovarian cancer	1	Number	1991	2.1512095488007654	5.182820245338429	1.1769882805579055
1	Deaths	4712	Riau	2	Female	16	55-59 years	465	Ovarian cancer	3	Rate	1991	8.844025069388515	21.30754403050145	4.83881910315687
1	Deaths	4712	Riau	2	Female	17	60-64 years	465	Ovarian cancer	1	Number	1991	1.8108594679159162	4.461432315517161	0.9878356910962521
1	Deaths	4712	Riau	2	Female	17	60-64 years	465	Ovarian cancer	3	Rate	1991	10.541582578039138	25.971400875454496	5.7505022867456566
1	Deaths	4712	Riau	2	Female	18	65-69 years	465	Ovarian cancer	1	Number	1991	1.2761704949279873	3.183256459534722	0.6937326756467699
1	Deaths	4712	Riau	2	Female	18	65-69 years	465	Ovarian cancer	3	Rate	1991	11.759217881502208	29.33197909616336	6.39236976318608
1	Deaths	4712	Riau	2	Female	19	70-74 years	465	Ovarian cancer	1	Number	1991	0.8590498923064304	2.008520459715082	0.44213562413151075
1	Deaths	4712	Riau	2	Female	19	70-74 years	465	Ovarian cancer	3	Rate	1991	13.243881409578249	30.965147676998313	6.816358194546922
1	Deaths	4712	Riau	2	Female	20	75-79 years	465	Ovarian cancer	1	Number	1991	0.5096788090326323	1.144212712019255	0.26158560524224894
1	Deaths	4712	Riau	2	Female	20	75-79 years	465	Ovarian cancer	3	Rate	1991	12.266534263447241	27.537979189865528	6.295629193646129
1	Deaths	4712	Riau	2	Female	22	All ages	465	Ovarian cancer	1	Number	1991	15.624023852181484	35.750555117106884	9.89663096115809
1	Deaths	4712	Riau	2	Female	22	All ages	465	Ovarian cancer	3	Rate	1991	1.3054345218755306	2.9870671772924196	0.8268934961433841
1	Deaths	4712	Riau	2	Female	27	Age-standardized	465	Ovarian cancer	3	Rate	1991	2.8926820014684815	6.603347264295725	1.880945034231598
1	Deaths	4712	Riau	2	Female	30	80-84 years	465	Ovarian cancer	1	Number	1991	0.2984302641970197	0.5881034566968186	0.15706260641585318
1	Deaths	4712	Riau	2	Female	30	80-84 years	465	Ovarian cancer	3	Rate	1991	12.856217118156389	25.335184243381708	6.766173580480694
1	Deaths	4712	Riau	2	Female	31	85-89 years	465	Ovarian cancer	1	Number	1991	0.13037637441344777	0.24834157328943351	0.06638861053199684
1	Deaths	4712	Riau	2	Female	31	85-89 years	465	Ovarian cancer	3	Rate	1991	13.36845888145299	25.46430767085894	6.8073177681665396
1	Deaths	4712	Riau	2	Female	32	90-94 years	465	Ovarian cancer	1	Number	1991	0.04348966370255092	0.07677179266781121	0.02251143179971193
1	Deaths	4712	Riau	2	Female	32	90-94 years	465	Ovarian cancer	3	Rate	1991	13.20007820573952	23.301943058034876	6.832719202239755
1	Deaths	4712	Riau	2	Female	235	95+ years	465	Ovarian cancer	1	Number	1991	0.0062879548309742435	0.010734536546199587	0.0031269233819409266
1	Deaths	4712	Riau	2	Female	235	95+ years	465	Ovarian cancer	3	Rate	1991	11.614010495302388	19.826958599582163	5.775506019377939
1	Deaths	11	Republic of Indonesia	2	Female	32	90-94 years	465	Ovarian cancer	3	Rate	1995	14.832434747003118	21.752113992639597	9.986513996976122
1	Deaths	11	Republic of Indonesia	2	Female	235	95+ years	465	Ovarian cancer	1	Number	1995	1.782688733832408	2.601314893037442	1.1679100585413646
1	Deaths	11	Republic of Indonesia	2	Female	235	95+ years	465	Ovarian cancer	3	Rate	1995	13.378639183643621	19.522226565133074	8.76487688267511
1	Deaths	4742	Papua	2	Female	8	15-19 years	465	Ovarian cancer	1	Number	1991	0.1410953611121817	0.41667247740285546	0.030484471220730808
1	Deaths	4742	Papua	2	Female	8	15-19 years	465	Ovarian cancer	3	Rate	1991	0.26219770529123176	0.7743030427923047	0.05664933515948262
1	Deaths	4742	Papua	2	Female	9	20-24 years	465	Ovarian cancer	1	Number	1991	0.21966164758631834	0.7616520736216309	0.05656182546305509
1	Deaths	4742	Papua	2	Female	9	20-24 years	465	Ovarian cancer	3	Rate	1991	0.4101199961839064	1.4220449903728376	0.10560394086977508
1	Deaths	4742	Papua	2	Female	10	25-29 years	465	Ovarian cancer	1	Number	1991	0.3299408023011071	1.1359799010908995	0.11032378858283187
1	Deaths	4742	Papua	2	Female	10	25-29 years	465	Ovarian cancer	3	Rate	1991	0.6122493934288857	2.107963005907908	0.20472058069063126
1	Deaths	4742	Papua	2	Female	11	30-34 years	465	Ovarian cancer	1	Number	1991	0.43267710911965496	1.425546529035741	0.16153021904914822
1	Deaths	4742	Papua	2	Female	11	30-34 years	465	Ovarian cancer	3	Rate	1991	0.9895287617481414	3.2602124354607285	0.36941819724603675
1	Deaths	4742	Papua	2	Female	12	35-39 years	465	Ovarian cancer	1	Number	1991	0.5903868857665572	1.8408594259455169	0.24665893419601675
1	Deaths	4742	Papua	2	Female	12	35-39 years	465	Ovarian cancer	3	Rate	1991	1.7422291041845914	5.432368072387987	0.7278894303444485
1	Deaths	4742	Papua	2	Female	13	40-44 years	465	Ovarian cancer	1	Number	1991	0.7442921475162501	2.0556704548259086	0.34604576276685095
1	Deaths	4742	Papua	2	Female	13	40-44 years	465	Ovarian cancer	3	Rate	1991	3.4263436463011465	9.463264425516407	1.5930192257735016
1	Deaths	4742	Papua	2	Female	14	45-49 years	465	Ovarian cancer	1	Number	1991	0.9972750113229559	2.6869041271151	0.46467449096102664
1	Deaths	4742	Papua	2	Female	14	45-49 years	465	Ovarian cancer	3	Rate	1991	6.7293117281100825	18.13042064587308	3.1354836592461224
1	Deaths	4742	Papua	2	Female	15	50-54 years	465	Ovarian cancer	1	Number	1991	1.0550522079279827	2.751154660358931	0.5453953528205029
1	Deaths	4742	Papua	2	Female	15	50-54 years	465	Ovarian cancer	3	Rate	1991	10.199816443646972	26.5970464142761	5.272660865676262
1	Deaths	4742	Papua	2	Female	16	55-59 years	465	Ovarian cancer	1	Number	1991	0.9634562449880862	2.708320704618111	0.49979306392124584
1	Deaths	4742	Papua	2	Female	16	55-59 years	465	Ovarian cancer	3	Rate	1991	13.780851836149335	38.73862103159577	7.148818847210827
1	Deaths	4742	Papua	2	Female	17	60-64 years	465	Ovarian cancer	1	Number	1991	0.7041403807290433	1.9024835801441689	0.3717840987233389
1	Deaths	4742	Papua	2	Female	17	60-64 years	465	Ovarian cancer	3	Rate	1991	15.561381618879174	42.044560750262086	8.216364802249865
1	Deaths	4742	Papua	2	Female	18	65-69 years	465	Ovarian cancer	1	Number	1991	0.41506766945409346	1.145921276162283	0.21565669687888356
1	Deaths	4742	Papua	2	Female	18	65-69 years	465	Ovarian cancer	3	Rate	1991	16.303137057678338	45.00979719079188	8.47062044424419
1	Deaths	4742	Papua	2	Female	19	70-74 years	465	Ovarian cancer	1	Number	1991	0.2026552795556285	0.5069161956825355	0.11087806038622683
1	Deaths	4742	Papua	2	Female	19	70-74 years	465	Ovarian cancer	3	Rate	1991	14.755691425191337	36.90947000406263	8.073228827151237
1	Deaths	4742	Papua	2	Female	20	75-79 years	465	Ovarian cancer	1	Number	1991	0.07365750472451241	0.1709781039126919	0.039826588044315464
1	Deaths	4742	Papua	2	Female	20	75-79 years	465	Ovarian cancer	3	Rate	1991	13.221486033693317	30.690485937636204	7.148853053969104
1	Deaths	4742	Papua	2	Female	22	All ages	465	Ovarian cancer	1	Number	1991	6.90921893786164	18.57549001901226	3.5934700865805875
1	Deaths	4742	Papua	2	Female	22	All ages	465	Ovarian cancer	3	Rate	1991	1.3255203162554328	3.5636719035887388	0.6894002995790028
1	Deaths	4742	Papua	2	Female	27	Age-standardized	465	Ovarian cancer	3	Rate	1991	3.864036300155413	9.870141055433828	2.292927671204917
1	Deaths	4742	Papua	2	Female	30	80-84 years	465	Ovarian cancer	1	Number	1991	0.028301441537134736	0.05670847694381522	0.015065674475572655
1	Deaths	4742	Papua	2	Female	30	80-84 years	465	Ovarian cancer	3	Rate	1991	13.962966327726788	27.97802907050535	7.432890127907288
1	Deaths	4742	Papua	2	Female	31	85-89 years	465	Ovarian cancer	1	Number	1991	0.00928259909747266	0.01748427326296632	0.004914797266642887
1	Deaths	4742	Papua	2	Female	31	85-89 years	465	Ovarian cancer	3	Rate	1991	14.715942772731191	27.718267487245008	7.791554343350265
1	Deaths	4742	Papua	2	Female	32	90-94 years	465	Ovarian cancer	1	Number	1991	0.002146124286956206	0.00387054776567889	0.001167102104995368
1	Deaths	4742	Papua	2	Female	32	90-94 years	465	Ovarian cancer	3	Rate	1991	13.756262301683764	24.809499915491774	7.480910023125408
1	Deaths	4742	Papua	2	Female	235	95+ years	465	Ovarian cancer	1	Number	1991	0.00013052083570376844	0.00022043429495112194	6.705212913228003e-05
1	Deaths	4742	Papua	2	Female	235	95+ years	465	Ovarian cancer	3	Rate	1991	12.272242928620855	20.726370643069085	6.304587410551168
1	Deaths	4721	West Java	2	Female	8	15-19 years	465	Ovarian cancer	1	Number	1992	4.818644689407029	10.913897454474748	2.338466409953253
1	Deaths	4721	West Java	2	Female	8	15-19 years	465	Ovarian cancer	3	Rate	1992	0.2989045260519598	0.6769981096927286	0.14505701063456483
1	Deaths	4721	West Java	2	Female	9	20-24 years	465	Ovarian cancer	1	Number	1992	5.54548130790162	12.255116193483614	2.590776203436595
1	Deaths	4721	West Java	2	Female	9	20-24 years	465	Ovarian cancer	3	Rate	1992	0.3767805866266984	0.8326580890246186	0.17602695303623733
1	Deaths	4721	West Java	2	Female	10	25-29 years	465	Ovarian cancer	1	Number	1992	6.552716546426377	14.057758204362887	3.320606722933988
1	Deaths	4721	West Java	2	Female	10	25-29 years	465	Ovarian cancer	3	Rate	1992	0.5006932863485687	1.0741537657194444	0.2537276686695224
1	Deaths	4721	West Java	2	Female	11	30-34 years	465	Ovarian cancer	1	Number	1992	8.664177937200472	17.177180240109347	4.529660056682945
1	Deaths	4721	West Java	2	Female	11	30-34 years	465	Ovarian cancer	3	Rate	1992	0.7821367928041255	1.550626586826371	0.40890362766160904
1	Deaths	4721	West Java	2	Female	12	35-39 years	465	Ovarian cancer	1	Number	1992	12.48072304515851	23.028635593614716	6.933707581562796
1	Deaths	4721	West Java	2	Female	12	35-39 years	465	Ovarian cancer	3	Rate	1992	1.3652555649652105	2.5190826512198377	0.7584723118459246
1	Deaths	4721	West Java	2	Female	13	40-44 years	465	Ovarian cancer	1	Number	1992	18.287589633325048	32.39098531186713	10.310639848564605
1	Deaths	4721	West Java	2	Female	13	40-44 years	465	Ovarian cancer	3	Rate	1992	2.544008063123922	4.505947993045381	1.4343252138005227
1	Deaths	4721	West Java	2	Female	14	45-49 years	465	Ovarian cancer	1	Number	1992	27.899531373606656	50.651151732518414	15.675608155742506
1	Deaths	4721	West Java	2	Female	14	45-49 years	465	Ovarian cancer	3	Rate	1992	4.677034196394475	8.491080569326767	2.627834654708402
1	Deaths	4721	West Java	2	Female	15	50-54 years	465	Ovarian cancer	1	Number	1992	36.33512222521716	63.18001198706378	21.12870453203497
1	Deaths	4721	West Java	2	Female	15	50-54 years	465	Ovarian cancer	3	Rate	1992	6.997919424601218	12.168078873943253	4.069257588977423
1	Deaths	4721	West Java	2	Female	16	55-59 years	465	Ovarian cancer	1	Number	1992	37.86828271579078	69.5755259113792	22.371331099420797
1	Deaths	4721	West Java	2	Female	16	55-59 years	465	Ovarian cancer	3	Rate	1992	8.864215013638793	16.2862526931619	5.236685552785295
1	Deaths	4721	West Java	2	Female	17	60-64 years	465	Ovarian cancer	1	Number	1992	34.864963135818066	66.2843124758446	20.48761131004545
1	Deaths	4721	West Java	2	Female	17	60-64 years	465	Ovarian cancer	3	Rate	1992	10.05614699315391	19.11847108515801	5.9092685705656365
1	Deaths	4721	West Java	2	Female	18	65-69 years	465	Ovarian cancer	1	Number	1992	27.67752416049614	51.19537502914679	15.829060149107217
1	Deaths	4721	West Java	2	Female	18	65-69 years	465	Ovarian cancer	3	Rate	1992	11.02989113742352	20.40209268851514	6.308107952140319
1	Deaths	4721	West Java	2	Female	19	70-74 years	465	Ovarian cancer	1	Number	1992	19.003996945106916	34.06631012001699	11.273183435888411
1	Deaths	4721	West Java	2	Female	19	70-74 years	465	Ovarian cancer	3	Rate	1992	11.686931626377937	20.94983693617857	6.9326954959738885
1	Deaths	4721	West Java	2	Female	20	75-79 years	465	Ovarian cancer	1	Number	1992	9.947742128829805	16.997718544869574	5.401138155983878
1	Deaths	4721	West Java	2	Female	20	75-79 years	465	Ovarian cancer	3	Rate	1992	10.955153755780417	18.71908396347132	5.9481134702449365
1	Deaths	4721	West Java	2	Female	22	All ages	465	Ovarian cancer	1	Number	1992	259.54605744174796	444.53992890386473	181.54032260938072
1	Deaths	4721	West Java	2	Female	22	All ages	465	Ovarian cancer	3	Rate	1992	1.752988362508656	3.0024471560844197	1.226133334472769
1	Deaths	4721	West Java	2	Female	27	Age-standardized	465	Ovarian cancer	3	Rate	1992	2.7627788543773506	4.65111508596108	1.942221383602538
1	Deaths	4721	West Java	2	Female	30	80-84 years	465	Ovarian cancer	1	Number	1992	5.577396476416733	9.81692109532707	3.111493610115225
1	Deaths	4721	West Java	2	Female	30	80-84 years	465	Ovarian cancer	3	Rate	1992	11.157718609107121	19.638991714614267	6.22461937258672
1	Deaths	4721	West Java	2	Female	31	85-89 years	465	Ovarian cancer	1	Number	1992	2.89614778009108	5.087008058148577	1.5225450692035556
1	Deaths	4721	West Java	2	Female	31	85-89 years	465	Ovarian cancer	3	Rate	1992	12.482134323220437	21.924543464808433	6.562031191087246
1	Deaths	4721	West Java	2	Female	32	90-94 years	465	Ovarian cancer	1	Number	1992	0.9723192932031801	1.646355551837625	0.5235701337000611
1	Deaths	4721	West Java	2	Female	32	90-94 years	465	Ovarian cancer	3	Rate	1992	12.545853629536992	21.242955806713898	6.755635014253975
1	Deaths	4721	West Java	2	Female	235	95+ years	465	Ovarian cancer	1	Number	1992	0.1536980477524416	0.2593630731331885	0.08000803640879388
1	Deaths	4721	West Java	2	Female	235	95+ years	465	Ovarian cancer	3	Rate	1992	11.18296954826819	18.87108776726558	5.821332462318545
1	Deaths	4721	West Java	2	Female	8	15-19 years	465	Ovarian cancer	1	Number	1990	4.296623178084601	9.433988719282357	2.0891963806391614
1	Deaths	4721	West Java	2	Female	8	15-19 years	465	Ovarian cancer	3	Rate	1990	0.27852567285438257	0.6115518971133355	0.13543073328154076
1	Deaths	4721	West Java	2	Female	9	20-24 years	465	Ovarian cancer	1	Number	1990	4.870636971743627	11.247483997602862	2.239865232426402
1	Deaths	4721	West Java	2	Female	9	20-24 years	465	Ovarian cancer	3	Rate	1990	0.34757019453067955	0.8026240148273773	0.15983749129187363
1	Deaths	4721	West Java	2	Female	10	25-29 years	465	Ovarian cancer	1	Number	1990	5.750355634959008	12.98069831583862	2.8417993937375092
1	Deaths	4721	West Java	2	Female	10	25-29 years	465	Ovarian cancer	3	Rate	1990	0.4625521237964405	1.04415273689326	0.22859113912631795
1	Deaths	4721	West Java	2	Female	11	30-34 years	465	Ovarian cancer	1	Number	1990	7.5273116033000615	15.701194976825725	3.974153580567953
1	Deaths	4721	West Java	2	Female	11	30-34 years	465	Ovarian cancer	3	Rate	1990	0.7221931448337753	1.5064203497289474	0.3812923688644016
1	Deaths	4721	West Java	2	Female	12	35-39 years	465	Ovarian cancer	1	Number	1990	10.6751690238748	21.08599350887137	6.131818780072845
1	Deaths	4721	West Java	2	Female	12	35-39 years	465	Ovarian cancer	3	Rate	1990	1.2730002077344922	2.514477668414312	0.7312115211820497
1	Deaths	4721	West Java	2	Female	13	40-44 years	465	Ovarian cancer	1	Number	1990	16.12218850251579	30.914413857620637	9.114479557138484
1	Deaths	4721	West Java	2	Female	13	40-44 years	465	Ovarian cancer	3	Rate	1990	2.3786288666160518	4.561038173246588	1.3447283646018926
1	Deaths	4721	West Java	2	Female	14	45-49 years	465	Ovarian cancer	1	Number	1990	26.115567219909092	47.22947018686961	14.410619973556653
1	Deaths	4721	West Java	2	Female	14	45-49 years	465	Ovarian cancer	3	Rate	1990	4.448226692350831	8.044527165799474	2.4545400021344737
1	Deaths	4721	West Java	2	Female	15	50-54 years	465	Ovarian cancer	1	Number	1990	33.38817753516039	57.624090368787115	18.062186190527473
1	Deaths	4721	West Java	2	Female	15	50-54 years	465	Ovarian cancer	3	Rate	1990	6.646617867096829	11.471285254100726	3.5956574546893045
1	Deaths	4721	West Java	2	Female	16	55-59 years	465	Ovarian cancer	1	Number	1990	33.87017865848203	62.166752870366935	19.783177769975296
1	Deaths	4721	West Java	2	Female	16	55-59 years	465	Ovarian cancer	3	Rate	1990	8.417586023804736	15.449992023466233	4.916614180931866
1	Deaths	4721	West Java	2	Female	17	60-64 years	465	Ovarian cancer	1	Number	1990	30.57160747987989	61.930596494944176	17.204113494743794
1	Deaths	4721	West Java	2	Female	17	60-64 years	465	Ovarian cancer	3	Rate	1990	9.437396469782461	19.117856106112907	5.3108767691685
1	Deaths	4721	West Java	2	Female	18	65-69 years	465	Ovarian cancer	1	Number	1990	24.312521864927103	46.402875098490505	13.684335185579844
1	Deaths	4721	West Java	2	Female	18	65-69 years	465	Ovarian cancer	3	Rate	1990	10.379952871496725	19.81117628604031	5.842370244157682
1	Deaths	4721	West Java	2	Female	19	70-74 years	465	Ovarian cancer	1	Number	1990	16.331101928429412	29.519860015620953	9.276921522464653
1	Deaths	4721	West Java	2	Female	19	70-74 years	465	Ovarian cancer	3	Rate	1990	10.972212698294312	19.833210541134434	6.232791674190214
1	Deaths	4721	West Java	2	Female	20	75-79 years	465	Ovarian cancer	1	Number	1990	8.497509793808847	15.344650729159387	4.4292668224588825
1	Deaths	4721	West Java	2	Female	20	75-79 years	465	Ovarian cancer	3	Rate	1990	10.244660811312471	18.499624690380525	5.339956921491458
1	Deaths	4721	West Java	2	Female	22	All ages	465	Ovarian cancer	1	Number	1990	230.62478764634855	422.1521225172977	156.14889535948646
1	Deaths	4721	West Java	2	Female	22	All ages	465	Ovarian cancer	3	Rate	1990	1.6133694962047376	2.9532270324380967	1.0923624785093617
1	Deaths	4721	West Java	2	Female	27	Age-standardized	465	Ovarian cancer	3	Rate	1990	2.598421933313005	4.682131437097784	1.7703365255641939
1	Deaths	4721	West Java	2	Female	30	80-84 years	465	Ovarian cancer	1	Number	1990	4.8735770593341385	8.478581241644308	2.6314133972304314
1	Deaths	4721	West Java	2	Female	30	80-84 years	465	Ovarian cancer	3	Rate	1990	10.343863378933468	17.995259938033932	5.585010833534581
1	Deaths	4721	West Java	2	Female	31	85-89 years	465	Ovarian cancer	1	Number	1990	2.565961697657831	4.525737163781124	1.286313238721684
1	Deaths	4721	West Java	2	Female	31	85-89 years	465	Ovarian cancer	3	Rate	1990	11.604915091783898	20.46826948404999	5.817528738027676
1	Deaths	4721	West Java	2	Female	32	90-94 years	465	Ovarian cancer	1	Number	1990	0.7249675863187595	1.2165636865125273	0.3938574065350465
1	Deaths	4721	West Java	2	Female	32	90-94 years	465	Ovarian cancer	3	Rate	1990	11.436915233293385	19.192217722723104	6.213400236856274
1	Deaths	4721	West Java	2	Female	235	95+ years	465	Ovarian cancer	1	Number	1990	0.13133190796316632	0.21868340054063964	0.06837309787679971
1	Deaths	4721	West Java	2	Female	235	95+ years	465	Ovarian cancer	3	Rate	1990	10.337002165145574	17.21235014345473	5.381577651246888
1	Deaths	4709	Aceh	2	Female	8	15-19 years	465	Ovarian cancer	1	Number	1990	0.4424850966628439	1.0987302514745805	0.19694121515666005
1	Deaths	4709	Aceh	2	Female	8	15-19 years	465	Ovarian cancer	3	Rate	1990	0.22263878029518744	0.5528320951521586	0.09909204233773415
1	Deaths	4709	Aceh	2	Female	9	20-24 years	465	Ovarian cancer	1	Number	1990	0.5007764232952197	1.3483390139605538	0.2245354362190231
1	Deaths	4709	Aceh	2	Female	9	20-24 years	465	Ovarian cancer	3	Rate	1990	0.29043648073421463	0.7819993510766428	0.13022434536046426
1	Deaths	4709	Aceh	2	Female	10	25-29 years	465	Ovarian cancer	1	Number	1990	0.5452632842246514	1.4226408220755287	0.2541138828703955
1	Deaths	4709	Aceh	2	Female	10	25-29 years	465	Ovarian cancer	3	Rate	1990	0.3760418767164751	0.9811269896660396	0.17525012994442482
1	Deaths	4709	Aceh	2	Female	11	30-34 years	465	Ovarian cancer	1	Number	1990	0.7259484631832347	1.6739786707519428	0.33432476111439746
1	Deaths	4709	Aceh	2	Female	11	30-34 years	465	Ovarian cancer	3	Rate	1990	0.6112871693779071	1.409578964815114	0.2815192086479849
1	Deaths	4709	Aceh	2	Female	12	35-39 years	465	Ovarian cancer	1	Number	1990	1.0636064779186793	2.4222870165072625	0.5437903862006483
1	Deaths	4709	Aceh	2	Female	12	35-39 years	465	Ovarian cancer	3	Rate	1990	1.1169229873433764	2.5437115200488836	0.5710495331246694
1	Deaths	4709	Aceh	2	Female	13	40-44 years	465	Ovarian cancer	1	Number	1990	1.748677222923287	3.733299841762408	0.912219816829309
1	Deaths	4709	Aceh	2	Female	13	40-44 years	465	Ovarian cancer	3	Rate	1990	2.2398094496144165	4.7818317492834845	1.1684252182596488
1	Deaths	4709	Aceh	2	Female	14	45-49 years	465	Ovarian cancer	1	Number	1990	2.890481450746668	5.719986776946929	1.514614432710935
1	Deaths	4709	Aceh	2	Female	14	45-49 years	465	Ovarian cancer	3	Rate	1990	4.3612446857265645	8.630486774769626	2.2852954631066633
1	Deaths	4709	Aceh	2	Female	15	50-54 years	465	Ovarian cancer	1	Number	1990	3.71557184705309	7.870167145574113	1.9766870587793124
1	Deaths	4709	Aceh	2	Female	15	50-54 years	465	Ovarian cancer	3	Rate	1990	6.887490181467136	14.58879041314699	3.664150033856456
1	Deaths	4709	Aceh	2	Female	16	55-59 years	465	Ovarian cancer	1	Number	1990	3.666133479800809	7.864838703138327	1.9048792844329583
1	Deaths	4709	Aceh	2	Female	16	55-59 years	465	Ovarian cancer	3	Rate	1990	8.883324416127524	19.057111276889305	4.61566954678863
1	Deaths	4709	Aceh	2	Female	17	60-64 years	465	Ovarian cancer	1	Number	1990	3.0836528767053175	6.833487207797262	1.5137032947684286
1	Deaths	4709	Aceh	2	Female	17	60-64 years	465	Ovarian cancer	3	Rate	1990	9.504305205973122	21.06188687275674	4.66547263261924
1	Deaths	4709	Aceh	2	Female	18	65-69 years	465	Ovarian cancer	1	Number	1990	2.4121156594578226	5.139535987853442	1.227927435103347
1	Deaths	4709	Aceh	2	Female	18	65-69 years	465	Ovarian cancer	3	Rate	1990	10.32479195199255	21.999210359710858	5.256006381731955
1	Deaths	4709	Aceh	2	Female	19	70-74 years	465	Ovarian cancer	1	Number	1990	1.586970112673759	3.2794851609876106	0.8103915362138767
1	Deaths	4709	Aceh	2	Female	19	70-74 years	465	Ovarian cancer	3	Rate	1990	10.519942121145379	21.7395361167946	5.372043234054685
1	Deaths	4709	Aceh	2	Female	20	75-79 years	465	Ovarian cancer	1	Number	1990	0.8232118891482004	1.6432206190962788	0.40090598491561463
1	Deaths	4709	Aceh	2	Female	20	75-79 years	465	Ovarian cancer	3	Rate	1990	10.042184233902358	20.045293819780095	4.890565617513691
1	Deaths	4709	Aceh	2	Female	22	All ages	465	Ovarian cancer	1	Number	1990	24.08420900057649	50.49892964755735	14.620168163027161
1	Deaths	4709	Aceh	2	Female	22	All ages	465	Ovarian cancer	3	Rate	1990	1.3766194063091348	2.886447570231726	0.8356681847531047
1	Deaths	4709	Aceh	2	Female	27	Age-standardized	465	Ovarian cancer	3	Rate	1990	2.5773420593150016	5.306016903176631	1.554342324350335
1	Deaths	4709	Aceh	2	Female	30	80-84 years	465	Ovarian cancer	1	Number	1990	0.49262357011746477	0.8893081629308798	0.2502855828122713
1	Deaths	4709	Aceh	2	Female	30	80-84 years	465	Ovarian cancer	3	Rate	1990	10.57212924145332	19.08532478813963	5.37134576839849
1	Deaths	4709	Aceh	2	Female	31	85-89 years	465	Ovarian cancer	1	Number	1990	0.29034875184572645	0.5419502085782508	0.1374479295201245
1	Deaths	4709	Aceh	2	Female	31	85-89 years	465	Ovarian cancer	3	Rate	1990	12.14913843486705	22.676963709906683	5.751269508515436
1	Deaths	4709	Aceh	2	Female	32	90-94 years	465	Ovarian cancer	1	Number	1990	0.08351903237398742	0.15003781772328598	0.04221493672125794
1	Deaths	4709	Aceh	2	Female	32	90-94 years	465	Ovarian cancer	3	Rate	1990	11.973953623139398	21.51061644357859	6.052269526311483
1	Deaths	4709	Aceh	2	Female	235	95+ years	465	Ovarian cancer	1	Number	1990	0.012823362445768012	0.02326544345076257	0.006188690296272184
1	Deaths	4709	Aceh	2	Female	235	95+ years	465	Ovarian cancer	3	Rate	1990	10.528899111366968	19.10259558756638	5.0813580319918215
1	Deaths	4730	Central Kalimantan	2	Female	235	95+ years	465	Ovarian cancer	1	Number	1991	0.0023343793298966995	0.0040648582257026625	0.0011435179677402822
1	Deaths	4730	Central Kalimantan	2	Female	235	95+ years	465	Ovarian cancer	3	Rate	1991	12.628409987010494	21.9898692366835	6.186147015265236
1	Deaths	4719	North Kalimantan	2	Female	8	15-19 years	465	Ovarian cancer	1	Number	1990	0.03371442170450699	0.060742629183764926	0.015705448304785388
1	Deaths	4719	North Kalimantan	2	Female	8	15-19 years	465	Ovarian cancer	3	Rate	1990	0.2698323638480401	0.4861518124989559	0.12569808488831083
1	Deaths	4719	North Kalimantan	2	Female	9	20-24 years	465	Ovarian cancer	1	Number	1990	0.041915784309741154	0.07744827147230579	0.020374458693772735
1	Deaths	4719	North Kalimantan	2	Female	9	20-24 years	465	Ovarian cancer	3	Rate	1990	0.370264989557028	0.6841428330672765	0.17997870873017802
1	Deaths	4719	North Kalimantan	2	Female	10	25-29 years	465	Ovarian cancer	1	Number	1990	0.05708386586299586	0.10257343863436787	0.027090958080518545
1	Deaths	4719	North Kalimantan	2	Female	10	25-29 years	465	Ovarian cancer	3	Rate	1990	0.5422720750618378	0.9744033725393446	0.2573524030239016
1	Deaths	4719	North Kalimantan	2	Female	11	30-34 years	465	Ovarian cancer	1	Number	1990	0.07841781077888002	0.1397579853472329	0.04081713095131114
1	Deaths	4719	North Kalimantan	2	Female	11	30-34 years	465	Ovarian cancer	3	Rate	1990	0.8709380654620635	1.552205400561587	0.45333059818115834
1	Deaths	4719	North Kalimantan	2	Female	12	35-39 years	465	Ovarian cancer	1	Number	1990	0.10440654275486906	0.17789402045284455	0.05547346005928418
1	Deaths	4719	North Kalimantan	2	Female	12	35-39 years	465	Ovarian cancer	3	Rate	1990	1.5055926505634578	2.565317485914911	0.7999540216811631
1	Deaths	4719	North Kalimantan	2	Female	13	40-44 years	465	Ovarian cancer	1	Number	1990	0.1368289995508275	0.2231056289989344	0.07447740024038661
1	Deaths	4719	North Kalimantan	2	Female	13	40-44 years	465	Ovarian cancer	3	Rate	1990	2.6111374094160356	4.257573000188534	1.4212683463455764
1	Deaths	4719	North Kalimantan	2	Female	14	45-49 years	465	Ovarian cancer	1	Number	1990	0.17504710934072742	0.3089872084946673	0.09454619177233128
1	Deaths	4719	North Kalimantan	2	Female	14	45-49 years	465	Ovarian cancer	3	Rate	1990	4.52943729864503	7.995208788256924	2.4464331291805355
1	Deaths	4719	North Kalimantan	2	Female	15	50-54 years	465	Ovarian cancer	1	Number	1990	0.19459085904638188	0.31578974883979305	0.10592129089045357
1	Deaths	4719	North Kalimantan	2	Female	15	50-54 years	465	Ovarian cancer	3	Rate	1990	6.8884993568501525	11.17892943400946	3.7496044148801113
1	Deaths	4719	North Kalimantan	2	Female	16	55-59 years	465	Ovarian cancer	1	Number	1990	0.16267353163596635	0.2679344519839439	0.09089121094404864
1	Deaths	4719	North Kalimantan	2	Female	16	55-59 years	465	Ovarian cancer	3	Rate	1990	8.509052933545336	14.014993168979478	4.7542960267664665
1	Deaths	4719	North Kalimantan	2	Female	17	60-64 years	465	Ovarian cancer	1	Number	1990	0.1335384628702708	0.22031769249192107	0.0712497069236301
1	Deaths	4719	North Kalimantan	2	Female	17	60-64 years	465	Ovarian cancer	3	Rate	1990	10.117799215760567	16.692794932636595	5.398371475455736
1	Deaths	4719	North Kalimantan	2	Female	18	65-69 years	465	Ovarian cancer	1	Number	1990	0.10179957644859337	0.16703201450024457	0.056548245879781
1	Deaths	4719	North Kalimantan	2	Female	18	65-69 years	465	Ovarian cancer	3	Rate	1990	12.061520340319268	19.790456018218933	6.700006440918529
1	Deaths	4719	North Kalimantan	2	Female	19	70-74 years	465	Ovarian cancer	1	Number	1990	0.09152821989589738	0.14563270647214588	0.052118081796709965
1	Deaths	4719	North Kalimantan	2	Female	19	70-74 years	465	Ovarian cancer	3	Rate	1990	14.022048905311035	22.31081227940247	7.9844477761685955
1	Deaths	4719	North Kalimantan	2	Female	20	75-79 years	465	Ovarian cancer	1	Number	1990	0.06128249117026764	0.1000967002297089	0.03329497238261738
1	Deaths	4719	North Kalimantan	2	Female	20	75-79 years	465	Ovarian cancer	3	Rate	1990	13.43756946643222	21.948460922716798	7.300674233873671
1	Deaths	4719	North Kalimantan	2	Female	22	All ages	465	Ovarian cancer	1	Number	1990	1.420482760793537	2.099442516699893	0.87993292342369
1	Deaths	4719	North Kalimantan	2	Female	22	All ages	465	Ovarian cancer	3	Rate	1990	1.2459234380584652	1.8414476476656358	0.7718003227300188
1	Deaths	4719	North Kalimantan	2	Female	27	Age-standardized	465	Ovarian cancer	3	Rate	1990	2.9455472611690956	4.363107328389931	1.8406201653569367
1	Deaths	4719	North Kalimantan	2	Female	30	80-84 years	465	Ovarian cancer	1	Number	1990	0.03446960070531734	0.05743429158108166	0.01910275332147654
1	Deaths	4719	North Kalimantan	2	Female	30	80-84 years	465	Ovarian cancer	3	Rate	1990	14.724805404389993	24.534916267247613	8.16035926123782
1	Deaths	4719	North Kalimantan	2	Female	31	85-89 years	465	Ovarian cancer	1	Number	1990	0.010846434167166264	0.019360563680019295	0.005372700439245382
1	Deaths	4719	North Kalimantan	2	Female	31	85-89 years	465	Ovarian cancer	3	Rate	1990	15.368656474107377	27.432596534261126	7.612749601984689
1	Deaths	4719	North Kalimantan	2	Female	32	90-94 years	465	Ovarian cancer	1	Number	1990	0.002020433015204988	0.0034522128896871847	0.0010775866391367064
1	Deaths	4719	North Kalimantan	2	Female	32	90-94 years	465	Ovarian cancer	3	Rate	1990	15.597606565876761	26.650850599729548	8.3188961531568
1	Deaths	4719	North Kalimantan	2	Female	235	95+ years	465	Ovarian cancer	1	Number	1990	0.00031861753592238605	0.0005388376983220632	0.00015644635424799238
1	Deaths	4719	North Kalimantan	2	Female	235	95+ years	465	Ovarian cancer	3	Rate	1990	13.126702649861143	22.199538458963836	6.445422932931382
1	Deaths	4710	North Sumatra	2	Female	8	15-19 years	465	Ovarian cancer	1	Number	1990	1.4636286272508365	3.4865886887701496	0.5899058152404769
1	Deaths	4710	North Sumatra	2	Female	8	15-19 years	465	Ovarian cancer	3	Rate	1990	0.24690798976019385	0.5881728385443317	0.09951462842214047
1	Deaths	4710	North Sumatra	2	Female	9	20-24 years	465	Ovarian cancer	1	Number	1990	1.6487934164535234	3.8848439400983374	0.7452750697984457
1	Deaths	4710	North Sumatra	2	Female	9	20-24 years	465	Ovarian cancer	3	Rate	1990	0.32221767893322395	0.7592008707123382	0.14564638647926129
1	Deaths	4710	North Sumatra	2	Female	10	25-29 years	465	Ovarian cancer	1	Number	1990	1.9059960695308233	4.809639924552037	0.8649987432603718
1	Deaths	4710	North Sumatra	2	Female	10	25-29 years	465	Ovarian cancer	3	Rate	1990	0.429874815574494	1.0847572608350002	0.19509021092722065
1	Deaths	4710	North Sumatra	2	Female	11	30-34 years	465	Ovarian cancer	1	Number	1990	2.4264369345049883	5.479744982967921	1.2216873041284666
1	Deaths	4710	North Sumatra	2	Female	11	30-34 years	465	Ovarian cancer	3	Rate	1990	0.6590029751017138	1.4882596762446882	0.3318015632781723
1	Deaths	4710	North Sumatra	2	Female	12	35-39 years	465	Ovarian cancer	1	Number	1990	3.509337394952512	7.387665755055877	1.905810743253765
1	Deaths	4710	North Sumatra	2	Female	12	35-39 years	465	Ovarian cancer	3	Rate	1990	1.2369768521342999	2.604016229232654	0.6717632158550755
1	Deaths	4710	North Sumatra	2	Female	13	40-44 years	465	Ovarian cancer	1	Number	1990	5.235440606165553	10.698590314195911	2.7949700149187886
1	Deaths	4710	North Sumatra	2	Female	13	40-44 years	465	Ovarian cancer	3	Rate	1990	2.411886806303107	4.928675686715521	1.2875996138809518
1	Deaths	4710	North Sumatra	2	Female	14	45-49 years	465	Ovarian cancer	1	Number	1990	8.554104945689382	16.40840484265834	4.540831593559776
1	Deaths	4710	North Sumatra	2	Female	14	45-49 years	465	Ovarian cancer	3	Rate	1990	4.6138812560043565	8.85030427205862	2.449216827384787
1	Deaths	4710	North Sumatra	2	Female	15	50-54 years	465	Ovarian cancer	1	Number	1990	11.438273024885401	22.226382448611673	6.261133696205332
1	Deaths	4710	North Sumatra	2	Female	15	50-54 years	465	Ovarian cancer	3	Rate	1990	7.114489871687919	13.824584574164273	3.894361689918056
1	Deaths	4710	North Sumatra	2	Female	16	55-59 years	465	Ovarian cancer	1	Number	1990	11.0134322298323	22.298877276479146	6.163066283473426
1	Deaths	4710	North Sumatra	2	Female	16	55-59 years	465	Ovarian cancer	3	Rate	1990	8.618554952469017	17.449973375704364	4.822903916904881
1	Deaths	4710	North Sumatra	2	Female	17	60-64 years	465	Ovarian cancer	1	Number	1990	9.589172046823615	20.062239935098614	5.346114552379717
1	Deaths	4710	North Sumatra	2	Female	17	60-64 years	465	Ovarian cancer	3	Rate	1990	9.71276230131852	20.320812555050534	5.41501806718384
1	Deaths	4710	North Sumatra	2	Female	18	65-69 years	465	Ovarian cancer	1	Number	1990	7.569781745153284	15.03631929865385	4.120695495647774
1	Deaths	4710	North Sumatra	2	Female	18	65-69 years	465	Ovarian cancer	3	Rate	1990	10.920636945634005	21.692327412790377	5.944771062955851
1	Deaths	4710	North Sumatra	2	Female	19	70-74 years	465	Ovarian cancer	1	Number	1990	5.228010735802005	9.84681380119545	2.9361501132141274
1	Deaths	4710	North Sumatra	2	Female	19	70-74 years	465	Ovarian cancer	3	Rate	1990	11.827872475269094	22.27747107148834	6.642757802603503
1	Deaths	4710	North Sumatra	2	Female	20	75-79 years	465	Ovarian cancer	1	Number	1990	2.9386565957401714	5.366107892208386	1.492233274345447
1	Deaths	4710	North Sumatra	2	Female	20	75-79 years	465	Ovarian cancer	3	Rate	1990	11.200523741965197	20.45261734077794	5.687562895945277
1	Deaths	4710	North Sumatra	2	Female	22	All ages	465	Ovarian cancer	1	Number	1990	76.03481334701145	142.92872677633298	49.47159196610298
1	Deaths	4710	North Sumatra	2	Female	22	All ages	465	Ovarian cancer	3	Rate	1990	1.426819125223104	2.6821061554729924	0.928351244190222
1	Deaths	4710	North Sumatra	2	Female	27	Age-standardized	465	Ovarian cancer	3	Rate	1990	2.7138267267155904	5.029169250456643	1.7558602902310425
1	Deaths	4710	North Sumatra	2	Female	30	80-84 years	465	Ovarian cancer	1	Number	1990	2.008073183188253	3.573776719465178	1.0062111257628594
1	Deaths	4710	North Sumatra	2	Female	30	80-84 years	465	Ovarian cancer	3	Rate	1990	12.05037159976084	21.446099596705984	6.038235097589789
1	Deaths	4710	North Sumatra	2	Female	31	85-89 years	465	Ovarian cancer	1	Number	1990	1.1737751029864336	2.132986583819074	0.5585452590729568
1	Deaths	4710	North Sumatra	2	Female	31	85-89 years	465	Ovarian cancer	3	Rate	1990	12.517339328572245	22.74653533289676	5.956422589295882
1	Deaths	4710	North Sumatra	2	Female	32	90-94 years	465	Ovarian cancer	1	Number	1990	0.2882272950024797	0.48686750456881583	0.14416495396930978
1	Deaths	4710	North Sumatra	2	Female	32	90-94 years	465	Ovarian cancer	3	Rate	1990	11.834866986752058	19.99120921803837	5.919540182213958
1	Deaths	4710	North Sumatra	2	Female	235	95+ years	465	Ovarian cancer	1	Number	1990	0.04367339304990476	0.07331863410451896	0.022285267030625923
1	Deaths	4710	North Sumatra	2	Female	235	95+ years	465	Ovarian cancer	3	Rate	1990	10.998560270443615	18.464317970982858	5.612246621167981
1	Deaths	4728	East Nusa Tenggara	2	Female	8	15-19 years	465	Ovarian cancer	1	Number	1991	0.37027708711010915	0.8534998956432371	0.12401621466375747
1	Deaths	4728	East Nusa Tenggara	2	Female	8	15-19 years	465	Ovarian cancer	3	Rate	1991	0.20834405950061763	0.4802393646053148	0.06978028753711087
1	Deaths	4728	East Nusa Tenggara	2	Female	9	20-24 years	465	Ovarian cancer	1	Number	1991	0.4337004118334694	1.1653960707788849	0.15719184120612295
1	Deaths	4728	East Nusa Tenggara	2	Female	9	20-24 years	465	Ovarian cancer	3	Rate	1991	0.2724969999827664	0.7322264964804511	0.0987647324782419
1	Deaths	4728	East Nusa Tenggara	2	Female	10	25-29 years	465	Ovarian cancer	1	Number	1991	0.5408462206821825	1.4189927257949182	0.216522749062178
1	Deaths	4728	East Nusa Tenggara	2	Female	10	25-29 years	465	Ovarian cancer	3	Rate	1991	0.3782407674818313	0.9923724658347912	0.15142516976314355
1	Deaths	4728	East Nusa Tenggara	2	Female	11	30-34 years	465	Ovarian cancer	1	Number	1991	0.7867886664073713	1.8707870274876033	0.35251880222031884
1	Deaths	4728	East Nusa Tenggara	2	Female	11	30-34 years	465	Ovarian cancer	3	Rate	1991	0.640581014188891	1.5231417311481015	0.2870108092406417
1	Deaths	4728	East Nusa Tenggara	2	Female	12	35-39 years	465	Ovarian cancer	1	Number	1991	1.2260502154592312	2.9624235384889435	0.5574597814181778
1	Deaths	4728	East Nusa Tenggara	2	Female	12	35-39 years	465	Ovarian cancer	3	Rate	1991	1.2551869091767545	3.032824592388847	0.5707076359564481
1	Deaths	4728	East Nusa Tenggara	2	Female	13	40-44 years	465	Ovarian cancer	1	Number	1991	2.143994191049572	4.898377083423957	1.0639227998307175
1	Deaths	4728	East Nusa Tenggara	2	Female	13	40-44 years	465	Ovarian cancer	3	Rate	1991	2.630073818274361	6.008921746584429	1.3051320344903041
1	Deaths	4728	East Nusa Tenggara	2	Female	14	45-49 years	465	Ovarian cancer	1	Number	1991	3.848661300922414	7.733192200765509	2.0254948549408263
1	Deaths	4728	East Nusa Tenggara	2	Female	14	45-49 years	465	Ovarian cancer	3	Rate	1991	5.357656546685727	10.765246557622584	2.8196572577719605
1	Deaths	4728	East Nusa Tenggara	2	Female	15	50-54 years	465	Ovarian cancer	1	Number	1991	5.096287908351126	10.585002667393976	2.7260412207283324
1	Deaths	4728	East Nusa Tenggara	2	Female	15	50-54 years	465	Ovarian cancer	3	Rate	1991	8.237357589609429	17.10901221169517	4.406222086149759
1	Deaths	4728	East Nusa Tenggara	2	Female	16	55-59 years	465	Ovarian cancer	1	Number	1991	5.369250601140592	11.978166341107698	2.8403137815967137
1	Deaths	4728	East Nusa Tenggara	2	Female	16	55-59 years	465	Ovarian cancer	3	Rate	1991	10.766150381667295	24.018014748202667	5.695253877197747
1	Deaths	4728	East Nusa Tenggara	2	Female	17	60-64 years	465	Ovarian cancer	1	Number	1991	4.667891463328698	9.907659795378196	2.539207028803463
1	Deaths	4728	East Nusa Tenggara	2	Female	17	60-64 years	465	Ovarian cancer	3	Rate	1991	11.888298336626514	25.233066447792428	6.466913580580165
1	Deaths	4728	East Nusa Tenggara	2	Female	18	65-69 years	465	Ovarian cancer	1	Number	1991	3.669862837530719	7.7909681180231525	2.002044959477507
1	Deaths	4728	East Nusa Tenggara	2	Female	18	65-69 years	465	Ovarian cancer	3	Rate	1991	12.768125924861302	27.1062070740584	6.965481621935049
1	Deaths	4728	East Nusa Tenggara	2	Female	19	70-74 years	465	Ovarian cancer	1	Number	1991	2.4515209232817607	4.851829585307514	1.3015333096300377
1	Deaths	4728	East Nusa Tenggara	2	Female	19	70-74 years	465	Ovarian cancer	3	Rate	1991	13.315695429693205	26.35322604069172	7.069415960535236
1	Deaths	4728	East Nusa Tenggara	2	Female	20	75-79 years	465	Ovarian cancer	1	Number	1991	1.260528524395335	2.430633208561836	0.6345365869616452
1	Deaths	4728	East Nusa Tenggara	2	Female	20	75-79 years	465	Ovarian cancer	3	Rate	1991	12.554616018741038	24.208628385091462	6.319859523184797
1	Deaths	4728	East Nusa Tenggara	2	Female	22	All ages	465	Ovarian cancer	1	Number	1991	33.233604527719024	65.40630154410546	20.599503876080163
1	Deaths	4728	East Nusa Tenggara	2	Female	22	All ages	465	Ovarian cancer	3	Rate	1991	1.9205579160601578	3.779806372973384	1.1904378353879694
1	Deaths	4728	East Nusa Tenggara	2	Female	27	Age-standardized	465	Ovarian cancer	3	Rate	1991	3.1236196356521826	5.881450790915729	1.9545395904447112
1	Deaths	4728	East Nusa Tenggara	2	Female	30	80-84 years	465	Ovarian cancer	1	Number	1991	0.8061890211414539	1.437529554439966	0.4124300204344672
1	Deaths	4728	East Nusa Tenggara	2	Female	30	80-84 years	465	Ovarian cancer	3	Rate	1991	13.473715850017577	24.025215221987043	6.892880897190901
1	Deaths	4728	East Nusa Tenggara	2	Female	31	85-89 years	465	Ovarian cancer	1	Number	1991	0.4253532018350893	0.7366326966808256	0.19993434883136213
1	Deaths	4728	East Nusa Tenggara	2	Female	31	85-89 years	465	Ovarian cancer	3	Rate	1991	13.732715289602902	23.782510753150923	6.454968429220239
1	Deaths	4728	East Nusa Tenggara	2	Female	32	90-94 years	465	Ovarian cancer	1	Number	1991	0.12310581455420835	0.2210264983297845	0.060149460352848606
1	Deaths	4728	East Nusa Tenggara	2	Female	32	90-94 years	465	Ovarian cancer	3	Rate	1991	13.399547023293769	24.057799125806298	6.54701425227023
1	Deaths	4728	East Nusa Tenggara	2	Female	235	95+ years	465	Ovarian cancer	1	Number	1991	0.013296138695686811	0.022930092620947643	0.006359665192405643
1	Deaths	4728	East Nusa Tenggara	2	Female	235	95+ years	465	Ovarian cancer	3	Rate	1991	11.726459370448808	20.22307420479878	5.608873161995105
1	Deaths	4740	North Maluku	2	Female	8	15-19 years	465	Ovarian cancer	1	Number	1992	0.12342614378149494	0.3667181342887615	0.04683000057413154
1	Deaths	4740	North Maluku	2	Female	8	15-19 years	465	Ovarian cancer	3	Rate	1992	0.28439414551322445	0.8449789262628861	0.10790402737722667
1	Deaths	4740	North Maluku	2	Female	9	20-24 years	465	Ovarian cancer	1	Number	1992	0.14945357844281312	0.5482068577262087	0.052435586386998786
1	Deaths	4740	North Maluku	2	Female	9	20-24 years	465	Ovarian cancer	3	Rate	1992	0.389761563000066	1.4296744443391187	0.1367473185986093
1	Deaths	4740	North Maluku	2	Female	10	25-29 years	465	Ovarian cancer	1	Number	1992	0.16370575222314468	0.6048180646162762	0.05849551896600826
1	Deaths	4740	North Maluku	2	Female	10	25-29 years	465	Ovarian cancer	3	Rate	1992	0.516088447200308	1.9067113498921966	0.18440929009136728
1	Deaths	4740	North Maluku	2	Female	11	30-34 years	465	Ovarian cancer	1	Number	1992	0.20225105332353255	0.6908918969104301	0.07914371224075839
1	Deaths	4740	North Maluku	2	Female	11	30-34 years	465	Ovarian cancer	3	Rate	1992	0.8001516413865717	2.7333271013884053	0.3131107117329464
1	Deaths	4740	North Maluku	2	Female	12	35-39 years	465	Ovarian cancer	1	Number	1992	0.29385884206114227	0.9309496729265008	0.12662114092871152
1	Deaths	4740	North Maluku	2	Female	12	35-39 years	465	Ovarian cancer	3	Rate	1992	1.4429716533505854	4.571358068747299	0.6217635508038396
1	Deaths	4740	North Maluku	2	Female	13	40-44 years	465	Ovarian cancer	1	Number	1992	0.450629188501522	1.2843546495630125	0.19582839837714355
1	Deaths	4740	North Maluku	2	Female	13	40-44 years	465	Ovarian cancer	3	Rate	1992	2.8821918172537595	8.214639787830418	1.2525043245985974
1	Deaths	4740	North Maluku	2	Female	14	45-49 years	465	Ovarian cancer	1	Number	1992	0.6033587360251075	1.6208226714371041	0.28144022863979057
1	Deaths	4740	North Maluku	2	Female	14	45-49 years	465	Ovarian cancer	3	Rate	1992	5.569937893888508	14.962709707969566	2.598130267728785
1	Deaths	4740	North Maluku	2	Female	15	50-54 years	465	Ovarian cancer	1	Number	1992	0.786394853860695	2.4250825394204174	0.36921783828618215
1	Deaths	4740	North Maluku	2	Female	15	50-54 years	465	Ovarian cancer	3	Rate	1992	8.783579614605838	27.0867814716944	4.123951551562195
1	Deaths	4740	North Maluku	2	Female	16	55-59 years	465	Ovarian cancer	1	Number	1992	0.8485245868895118	2.473366297240047	0.40324373060552343
1	Deaths	4740	North Maluku	2	Female	16	55-59 years	465	Ovarian cancer	3	Rate	1992	10.779197746906739	31.42030865153536	5.1225904111171205
1	Deaths	4740	North Maluku	2	Female	17	60-64 years	465	Ovarian cancer	1	Number	1992	0.7655416689430813	2.1279200422490785	0.3909393456992134
1	Deaths	4740	North Maluku	2	Female	17	60-64 years	465	Ovarian cancer	3	Rate	1992	11.935827248818363	33.1771437845425	6.0952717328556325
1	Deaths	4740	North Maluku	2	Female	18	65-69 years	465	Ovarian cancer	1	Number	1992	0.5772703330928992	1.5165295109687114	0.2985579718636894
1	Deaths	4740	North Maluku	2	Female	18	65-69 years	465	Ovarian cancer	3	Rate	1992	12.76198496687609	33.526626454389515	6.600360576735632
1	Deaths	4740	North Maluku	2	Female	19	70-74 years	465	Ovarian cancer	1	Number	1992	0.36600923575150757	0.8840801215803107	0.1972179845368598
1	Deaths	4740	North Maluku	2	Female	19	70-74 years	465	Ovarian cancer	3	Rate	1992	13.105554869628078	31.6559239788815	7.061710102255625
1	Deaths	4740	North Maluku	2	Female	20	75-79 years	465	Ovarian cancer	1	Number	1992	0.1750697820151879	0.3862688481927466	0.09329811586881301
1	Deaths	4740	North Maluku	2	Female	20	75-79 years	465	Ovarian cancer	3	Rate	1992	12.5467316251851	27.682741805340896	6.68639903167223
1	Deaths	4740	North Maluku	2	Female	22	All ages	465	Ovarian cancer	1	Number	1992	5.61914037694403	15.235216662561022	3.1835721448307583
1	Deaths	4740	North Maluku	2	Female	22	All ages	465	Ovarian cancer	3	Rate	1992	1.5229746283094614	4.129252319283904	0.8628543297946281
1	Deaths	4740	North Maluku	2	Female	27	Age-standardized	465	Ovarian cancer	3	Rate	1992	3.218159051381645	8.291753098503964	1.9421373681541099
1	Deaths	4740	North Maluku	2	Female	30	80-84 years	465	Ovarian cancer	1	Number	1992	0.07622278573975229	0.1440636888133335	0.04145948786859328
1	Deaths	4740	North Maluku	2	Female	30	80-84 years	465	Ovarian cancer	3	Rate	1992	13.070522809977092	24.703738028589115	7.109385685884255
1	Deaths	4740	North Maluku	2	Female	31	85-89 years	465	Ovarian cancer	1	Number	1992	0.02847398137502092	0.04968595874477923	0.014615057392239885
1	Deaths	4740	North Maluku	2	Female	31	85-89 years	465	Ovarian cancer	3	Rate	1992	13.517234103215864	23.587032917886567	6.938093749550235
1	Deaths	4740	North Maluku	2	Female	32	90-94 years	465	Ovarian cancer	1	Number	1992	0.007812052216668466	0.013494400794711916	0.0042194889781686255
1	Deaths	4740	North Maluku	2	Female	32	90-94 years	465	Ovarian cancer	3	Rate	1992	12.967425231957689	22.399700936730607	7.004037648996328
1	Deaths	4740	North Maluku	2	Female	235	95+ years	465	Ovarian cancer	1	Number	1992	0.0011378027009519315	0.0018787820586015857	0.0005806290785880149
1	Deaths	4740	North Maluku	2	Female	235	95+ years	465	Ovarian cancer	3	Rate	1992	11.252527446550404	18.580591048705855	5.742247436757428
1	Deaths	4712	Riau	2	Female	8	15-19 years	465	Ovarian cancer	1	Number	1990	0.283806803518325	0.739517009976812	0.11976299071934109
1	Deaths	4712	Riau	2	Female	8	15-19 years	465	Ovarian cancer	3	Rate	1990	0.22371002218921487	0.5829224833947024	0.0944028859742983
1	Deaths	4712	Riau	2	Female	9	20-24 years	465	Ovarian cancer	1	Number	1990	0.33734992503382394	0.9569814953650234	0.13895217409974558
1	Deaths	4712	Riau	2	Female	9	20-24 years	465	Ovarian cancer	3	Rate	1990	0.2958712977444881	0.83931649583951	0.12186740539867542
1	Deaths	4712	Riau	2	Female	10	25-29 years	465	Ovarian cancer	1	Number	1990	0.4174456980532144	1.1685240838829816	0.17041904803263339
1	Deaths	4712	Riau	2	Female	10	25-29 years	465	Ovarian cancer	3	Rate	1990	0.40261182274756935	1.1270007417266237	0.1643632306652196
1	Deaths	4712	Riau	2	Female	11	30-34 years	465	Ovarian cancer	1	Number	1990	0.5919077009751014	1.510111979540553	0.2704329686243323
1	Deaths	4712	Riau	2	Female	11	30-34 years	465	Ovarian cancer	3	Rate	1990	0.6740481654330273	1.7196738743741489	0.30796160630034874
1	Deaths	4712	Riau	2	Female	12	35-39 years	465	Ovarian cancer	1	Number	1990	0.8300124396651876	2.00076678179293	0.4094868125979553
1	Deaths	4712	Riau	2	Female	12	35-39 years	465	Ovarian cancer	3	Rate	1990	1.2322266493017995	2.9703146961960534	0.6079192779621366
1	Deaths	4712	Riau	2	Female	13	40-44 years	465	Ovarian cancer	1	Number	1990	1.3056197217105743	3.0133295383098133	0.6547812539055698
1	Deaths	4712	Riau	2	Female	13	40-44 years	465	Ovarian cancer	3	Rate	1990	2.589734211145294	5.977025672215967	1.2987774202998486
1	Deaths	4712	Riau	2	Female	14	45-49 years	465	Ovarian cancer	1	Number	1990	1.9485727044302392	4.2796269902514465	1.0460231272716634
1	Deaths	4712	Riau	2	Female	14	45-49 years	465	Ovarian cancer	3	Rate	1990	4.873598968775989	10.703827288052844	2.6162212078597453
1	Deaths	4712	Riau	2	Female	15	50-54 years	465	Ovarian cancer	1	Number	1990	2.237365618595814	5.409347856458835	1.1925402719302698
1	Deaths	4712	Riau	2	Female	15	50-54 years	465	Ovarian cancer	3	Rate	1990	7.03184610102935	17.00111118066803	3.7480506501911433
1	Deaths	4712	Riau	2	Female	16	55-59 years	465	Ovarian cancer	1	Number	1990	1.9711099611899576	4.7306415281160055	1.0516925154571917
1	Deaths	4712	Riau	2	Female	16	55-59 years	465	Ovarian cancer	3	Rate	1990	8.595049054663189	20.628020148423055	4.5859180556926535
1	Deaths	4712	Riau	2	Female	17	60-64 years	465	Ovarian cancer	1	Number	1990	1.6663467345796465	4.003505110317593	0.8428310579992625
1	Deaths	4712	Riau	2	Female	17	60-64 years	465	Ovarian cancer	3	Rate	1990	10.220180555300287	24.554640539344202	5.169323653723353
1	Deaths	4712	Riau	2	Female	18	65-69 years	465	Ovarian cancer	1	Number	1990	1.19279039757561	2.902900362042821	0.6219275229019218
1	Deaths	4712	Riau	2	Female	18	65-69 years	465	Ovarian cancer	3	Rate	1990	11.416640858545088	27.784739841085624	5.952699806644557
1	Deaths	4712	Riau	2	Female	19	70-74 years	465	Ovarian cancer	1	Number	1990	0.8055806061137534	1.807388799048228	0.3933167158542216
1	Deaths	4712	Riau	2	Female	19	70-74 years	465	Ovarian cancer	3	Rate	1990	12.822855855772474	28.769170793891444	6.2606317912677465
1	Deaths	4712	Riau	2	Female	20	75-79 years	465	Ovarian cancer	1	Number	1990	0.47949797508587066	1.0572399520184153	0.2343048352989451
1	Deaths	4712	Riau	2	Female	20	75-79 years	465	Ovarian cancer	3	Rate	1990	11.76512984564312	25.940808845481804	5.748985301263154
1	Deaths	4712	Riau	2	Female	22	All ages	465	Ovarian cancer	1	Number	1990	14.51470202996009	32.45604178303568	9.064964912336487
1	Deaths	4712	Riau	2	Female	22	All ages	465	Ovarian cancer	3	Rate	1990	1.256471885425113	2.8095722480828096	0.7847128746567344
1	Deaths	4712	Riau	2	Female	27	Age-standardized	465	Ovarian cancer	3	Rate	1990	2.8005437687530437	6.15424147297647	1.747046336342583
1	Deaths	4712	Riau	2	Female	30	80-84 years	465	Ovarian cancer	1	Number	1990	0.2773132165888855	0.5501298297411833	0.1370755305063339
1	Deaths	4712	Riau	2	Female	30	80-84 years	465	Ovarian cancer	3	Rate	1990	12.306053091216343	24.41256487927571	6.082864627466865
1	Deaths	4712	Riau	2	Female	31	85-89 years	465	Ovarian cancer	1	Number	1990	0.12649283990869553	0.23534964811781173	0.06237207963240439
1	Deaths	4712	Riau	2	Female	31	85-89 years	465	Ovarian cancer	3	Rate	1990	12.865808842445347	23.93782593549303	6.343973731916574
1	Deaths	4712	Riau	2	Female	32	90-94 years	465	Ovarian cancer	1	Number	1990	0.03687224621530516	0.06402530118673656	0.018754427623054105
1	Deaths	4712	Riau	2	Female	32	90-94 years	465	Ovarian cancer	3	Rate	1990	12.540482974895562	21.775407844872614	6.378498856226369
1	Deaths	4712	Riau	2	Female	235	95+ years	465	Ovarian cancer	1	Number	1990	0.006617440720089876	0.011017044414632127	0.0033610021391016942
1	Deaths	4712	Riau	2	Female	235	95+ years	465	Ovarian cancer	3	Rate	1990	11.152368365756978	18.56701749376824	5.6642946297296355
1	Deaths	4736	Southeast Sulawesi	2	Female	8	15-19 years	465	Ovarian cancer	1	Number	1992	0.23216608052342896	0.6781637270496184	0.10083964026324059
1	Deaths	4736	Southeast Sulawesi	2	Female	8	15-19 years	465	Ovarian cancer	3	Rate	1992	0.2800205915551981	0.8179481153817755	0.12162489737977245
1	Deaths	4736	Southeast Sulawesi	2	Female	9	20-24 years	465	Ovarian cancer	1	Number	1992	0.2667505060625289	0.8191554077984611	0.10379652504398672
1	Deaths	4736	Southeast Sulawesi	2	Female	9	20-24 years	465	Ovarian cancer	3	Rate	1992	0.3863733464628272	1.1865012773772299	0.15034352258382203
1	Deaths	4736	Southeast Sulawesi	2	Female	10	25-29 years	465	Ovarian cancer	1	Number	1992	0.31691579396646036	1.0610870889168236	0.1301415069950217
1	Deaths	4736	Southeast Sulawesi	2	Female	10	25-29 years	465	Ovarian cancer	3	Rate	1992	0.53022866633536	1.775294266594932	0.21773846240098482
1	Deaths	4736	Southeast Sulawesi	2	Female	11	30-34 years	465	Ovarian cancer	1	Number	1992	0.44222563411480487	1.3939343815744567	0.17934047926730556
1	Deaths	4736	Southeast Sulawesi	2	Female	11	30-34 years	465	Ovarian cancer	3	Rate	1992	0.8356124137678936	2.633924366580481	0.33887481684958076
1	Deaths	4736	Southeast Sulawesi	2	Female	12	35-39 years	465	Ovarian cancer	1	Number	1992	0.6443857816076484	1.8937585970766881	0.2985536060500007
1	Deaths	4736	Southeast Sulawesi	2	Female	12	35-39 years	465	Ovarian cancer	3	Rate	1992	1.4665758952052323	4.310058957044788	0.6794866282852408
1	Deaths	4736	Southeast Sulawesi	2	Female	13	40-44 years	465	Ovarian cancer	1	Number	1992	0.9140609943258333	2.4531148124632405	0.4343110103695973
1	Deaths	4736	Southeast Sulawesi	2	Female	13	40-44 years	465	Ovarian cancer	3	Rate	1992	2.7443215028118346	7.365083698461937	1.3039491369438652
1	Deaths	4736	Southeast Sulawesi	2	Female	14	45-49 years	465	Ovarian cancer	1	Number	1992	1.3748065947908332	3.5756765508394377	0.6919506792332194
1	Deaths	4736	Southeast Sulawesi	2	Female	14	45-49 years	465	Ovarian cancer	3	Rate	1992	5.356639644735324	13.931858373061605	2.69603772241587
1	Deaths	4736	Southeast Sulawesi	2	Female	15	50-54 years	465	Ovarian cancer	1	Number	1992	1.7008255338346783	4.414009855482308	0.8791941763963117
1	Deaths	4736	Southeast Sulawesi	2	Female	15	50-54 years	465	Ovarian cancer	3	Rate	1992	8.123023868006003	21.081002546367973	4.198969933957554
1	Deaths	4736	Southeast Sulawesi	2	Female	16	55-59 years	465	Ovarian cancer	1	Number	1992	1.59951136117168	4.457946628543731	0.8256059434023185
1	Deaths	4736	Southeast Sulawesi	2	Female	16	55-59 years	465	Ovarian cancer	3	Rate	1992	10.086482803876356	28.11171155199986	5.2062525800414114
1	Deaths	4736	Southeast Sulawesi	2	Female	17	60-64 years	465	Ovarian cancer	1	Number	1992	1.3482971900536558	3.6322400113249786	0.7076240257447424
1	Deaths	4736	Southeast Sulawesi	2	Female	17	60-64 years	465	Ovarian cancer	3	Rate	1992	11.411021685990605	30.740677829568618	5.988822911497645
1	Deaths	4736	Southeast Sulawesi	2	Female	18	65-69 years	465	Ovarian cancer	1	Number	1992	0.9650317959262452	2.4920441476799637	0.5013158441912705
1	Deaths	4736	Southeast Sulawesi	2	Female	18	65-69 years	465	Ovarian cancer	3	Rate	1992	12.123997320578447	31.308332737612947	6.298188284982692
1	Deaths	4736	Southeast Sulawesi	2	Female	19	70-74 years	465	Ovarian cancer	1	Number	1992	0.6377344813213877	1.5983494331347312	0.3275651092967551
1	Deaths	4736	Southeast Sulawesi	2	Female	19	70-74 years	465	Ovarian cancer	3	Rate	1992	12.556969111052988	31.47144312936615	6.449745277651343
1	Deaths	4736	Southeast Sulawesi	2	Female	20	75-79 years	465	Ovarian cancer	1	Number	1992	0.35877469907269993	0.8322005260889855	0.1743905373657389
1	Deaths	4736	Southeast Sulawesi	2	Female	20	75-79 years	465	Ovarian cancer	3	Rate	1992	11.602530594352176	26.912800957090038	5.6396717783644545
1	Deaths	4736	Southeast Sulawesi	2	Female	22	All ages	465	Ovarian cancer	1	Number	1992	11.085605737113374	28.62803047330138	6.572530337773619
1	Deaths	4736	Southeast Sulawesi	2	Female	22	All ages	465	Ovarian cancer	3	Rate	1992	1.5035433489430534	3.8828265980420547	0.8914338566093742
1	Deaths	4736	Southeast Sulawesi	2	Female	27	Age-standardized	465	Ovarian cancer	3	Rate	1992	3.0572168691271657	7.530330188600035	1.8589920999138894
1	Deaths	4736	Southeast Sulawesi	2	Female	30	80-84 years	465	Ovarian cancer	1	Number	1992	0.18704662443427886	0.36412850242763956	0.09000884009128876
1	Deaths	4736	Southeast Sulawesi	2	Female	30	80-84 years	465	Ovarian cancer	3	Rate	1992	12.199963268614546	23.749984091446134	5.8707530610912215
1	Deaths	4736	Southeast Sulawesi	2	Female	31	85-89 years	465	Ovarian cancer	1	Number	1992	0.07477296214359395	0.14449008022196036	0.03662829091448178
1	Deaths	4736	Southeast Sulawesi	2	Female	31	85-89 years	465	Ovarian cancer	3	Rate	1992	12.66891242230185	24.481204431998172	6.205994740224693
1	Deaths	4736	Southeast Sulawesi	2	Female	32	90-94 years	465	Ovarian cancer	1	Number	1992	0.019821102158698197	0.033260871323987126	0.010388626130559147
1	Deaths	4736	Southeast Sulawesi	2	Female	32	90-94 years	465	Ovarian cancer	3	Rate	1992	12.260912071078572	20.574467325062663	6.426183090439236
1	Deaths	4736	Southeast Sulawesi	2	Female	235	95+ years	465	Ovarian cancer	1	Number	1992	0.002478601604899589	0.004185086829257636	0.0013180141827069621
1	Deaths	4736	Southeast Sulawesi	2	Female	235	95+ years	465	Ovarian cancer	3	Rate	1992	10.610930298756642	17.916418899961222	5.642438299818191
1	Deaths	4714	South Sumatra	2	Female	8	15-19 years	465	Ovarian cancer	1	Number	1991	0.7525607832034749	1.674271368141263	0.3495315483131688
1	Deaths	4714	South Sumatra	2	Female	8	15-19 years	465	Ovarian cancer	3	Rate	1991	0.23758675033766666	0.5285748372999266	0.1103486476543726
1	Deaths	4714	South Sumatra	2	Female	9	20-24 years	465	Ovarian cancer	1	Number	1991	0.9270339400179718	2.21506025827517	0.4339374141501171
1	Deaths	4714	South Sumatra	2	Female	9	20-24 years	465	Ovarian cancer	3	Rate	1991	0.3389829729599018	0.8099678762795766	0.15867530667139024
1	Deaths	4714	South Sumatra	2	Female	10	25-29 years	465	Ovarian cancer	1	Number	1991	1.0693214135225253	2.2785265741417335	0.5022639950772944
1	Deaths	4714	South Sumatra	2	Female	10	25-29 years	465	Ovarian cancer	3	Rate	1991	0.4320897198186738	0.9207034447922491	0.20295404745804677
1	Deaths	4714	South Sumatra	2	Female	11	30-34 years	465	Ovarian cancer	1	Number	1991	1.3915324976205916	2.7042754681241234	0.7107253394766969
1	Deaths	4714	South Sumatra	2	Female	11	30-34 years	465	Ovarian cancer	3	Rate	1991	0.6539663957577992	1.2709047643870104	0.3340133912977724
1	Deaths	4714	South Sumatra	2	Female	12	35-39 years	465	Ovarian cancer	1	Number	1991	1.975144963278871	3.745609513944506	1.0964235579853
1	Deaths	4714	South Sumatra	2	Female	12	35-39 years	465	Ovarian cancer	3	Rate	1991	1.1683981303312716	2.215717445760912	0.6485899815042152
1	Deaths	4714	South Sumatra	2	Female	13	40-44 years	465	Ovarian cancer	1	Number	1991	2.7728891900874895	4.938739304003282	1.5789968343440606
1	Deaths	4714	South Sumatra	2	Female	13	40-44 years	465	Ovarian cancer	3	Rate	1991	2.223518237136649	3.96026532548471	1.2661624813915775
1	Deaths	4714	South Sumatra	2	Female	14	45-49 years	465	Ovarian cancer	1	Number	1991	4.20507283301288	7.055439595908566	2.414208820182526
1	Deaths	4714	South Sumatra	2	Female	14	45-49 years	465	Ovarian cancer	3	Rate	1991	4.1436368275986615	6.952359805753452	2.3789372917125844
1	Deaths	4714	South Sumatra	2	Female	15	50-54 years	465	Ovarian cancer	1	Number	1991	5.163992593420014	9.167966842916288	2.9441862463275577
1	Deaths	4714	South Sumatra	2	Female	15	50-54 years	465	Ovarian cancer	3	Rate	1991	6.192714782948798	10.994323243231356	3.530699427148518
1	Deaths	4714	South Sumatra	2	Female	16	55-59 years	465	Ovarian cancer	1	Number	1991	5.160343881560533	8.691592592448686	3.11078361867556
1	Deaths	4714	South Sumatra	2	Female	16	55-59 years	465	Ovarian cancer	3	Rate	1991	7.9941027762851915	13.464506643038316	4.819043950023839
1	Deaths	4714	South Sumatra	2	Female	17	60-64 years	465	Ovarian cancer	1	Number	1991	4.637207775524708	8.303153402680998	2.762442280527642
1	Deaths	4714	South Sumatra	2	Female	17	60-64 years	465	Ovarian cancer	3	Rate	1991	9.33417625954264	16.71331135510229	5.560484757519916
1	Deaths	4714	South Sumatra	2	Female	18	65-69 years	465	Ovarian cancer	1	Number	1991	3.455028618949537	6.132769270749622	2.074631769744909
1	Deaths	4714	South Sumatra	2	Female	18	65-69 years	465	Ovarian cancer	3	Rate	1991	10.323512227655915	18.324513495701638	6.198931703598086
1	Deaths	4714	South Sumatra	2	Female	19	70-74 years	465	Ovarian cancer	1	Number	1991	2.2269076705656365	3.7949215790679722	1.3469076984261528
1	Deaths	4714	South Sumatra	2	Female	19	70-74 years	465	Ovarian cancer	3	Rate	1991	10.926655707629582	18.620350578521023	6.6088041660569505
1	Deaths	4714	South Sumatra	2	Female	20	75-79 years	465	Ovarian cancer	1	Number	1991	1.1707349550645418	1.9952988323873306	0.68450789615918
1	Deaths	4714	South Sumatra	2	Female	20	75-79 years	465	Ovarian cancer	3	Rate	1991	10.393982869901226	17.714600383674792	6.077176833417782
1	Deaths	4714	South Sumatra	2	Female	22	All ages	465	Ovarian cancer	1	Number	1991	36.28241233901129	60.735992122654	24.979882013105154
1	Deaths	4714	South Sumatra	2	Female	22	All ages	465	Ovarian cancer	3	Rate	1991	1.2630223216757968	2.114272696734578	0.869571413294822
1	Deaths	4714	South Sumatra	2	Female	27	Age-standardized	465	Ovarian cancer	3	Rate	1991	2.5174630631392594	4.089527001742172	1.7689751894994905
1	Deaths	4714	South Sumatra	2	Female	30	80-84 years	465	Ovarian cancer	1	Number	1991	0.7942239111061491	1.3638803681915193	0.43020287407636915
1	Deaths	4714	South Sumatra	2	Female	30	80-84 years	465	Ovarian cancer	3	Rate	1991	11.05611832444733	18.986110239510115	5.988706475332945
1	Deaths	4714	South Sumatra	2	Female	31	85-89 years	465	Ovarian cancer	1	Number	1991	0.41808132280212723	0.6916779214062556	0.2316608810462193
1	Deaths	4714	South Sumatra	2	Female	31	85-89 years	465	Ovarian cancer	3	Rate	1991	11.670967797343264	19.30856583776736	6.4669396481847325
1	Deaths	4714	South Sumatra	2	Female	32	90-94 years	465	Ovarian cancer	1	Number	1991	0.14367491151536693	0.2521347330090864	0.0778172656278265
1	Deaths	4714	South Sumatra	2	Female	32	90-94 years	465	Ovarian cancer	3	Rate	1991	11.712892334937395	20.55492465932539	6.343941642173678
1	Deaths	4714	South Sumatra	2	Female	235	95+ years	465	Ovarian cancer	1	Number	1991	0.01866107775889629	0.03080589902464996	0.009455844970747553
1	Deaths	4714	South Sumatra	2	Female	235	95+ years	465	Ovarian cancer	3	Rate	1991	10.105381108131136	16.682067029825483	5.1205465388115305
1	Deaths	11	Republic of Indonesia	2	Female	8	15-19 years	465	Ovarian cancer	1	Number	1994	30.79010118272432	68.35285847197939	16.569713854733028
1	Deaths	11	Republic of Indonesia	2	Female	8	15-19 years	465	Ovarian cancer	3	Rate	1994	0.2936974576132824	0.6519972323145374	0.15805348620436316
1	Deaths	11	Republic of Indonesia	2	Female	9	20-24 years	465	Ovarian cancer	1	Number	1994	39.07166257694417	89.8519995585434	20.538394614272313
1	Deaths	11	Republic of Indonesia	2	Female	9	20-24 years	465	Ovarian cancer	3	Rate	1994	0.40201111553319085	0.9244936148873483	0.2113210031409485
1	Deaths	11	Republic of Indonesia	2	Female	10	25-29 years	465	Ovarian cancer	1	Number	1994	47.79852528205145	105.45824582185286	25.681939968570205
1	Deaths	11	Republic of Indonesia	2	Female	10	25-29 years	465	Ovarian cancer	3	Rate	1994	0.541941063636402	1.1956886446324089	0.2911825789746583
1	Deaths	11	Republic of Indonesia	2	Female	11	30-34 years	465	Ovarian cancer	1	Number	1994	66.09800598104393	129.421340973159	37.13797593409238
1	Deaths	11	Republic of Indonesia	2	Female	11	30-34 years	465	Ovarian cancer	3	Rate	1994	0.8532327415848187	1.6706483643361483	0.47939928826664097
1	Deaths	11	Republic of Indonesia	2	Female	12	35-39 years	465	Ovarian cancer	1	Number	1994	98.37634963083835	184.85091875839342	60.48171618968466
1	Deaths	11	Republic of Indonesia	2	Female	12	35-39 years	465	Ovarian cancer	3	Rate	1994	1.5196660070909092	2.855479580923542	0.9342896792662844
1	Deaths	11	Republic of Indonesia	2	Female	13	40-44 years	465	Ovarian cancer	1	Number	1994	146.18651609108662	259.8613596298732	92.42946733303933
1	Deaths	11	Republic of Indonesia	2	Female	13	40-44 years	465	Ovarian cancer	3	Rate	1994	2.8542976274899603	5.073803536064216	1.8046890805884748
1	Deaths	11	Republic of Indonesia	2	Female	14	45-49 years	465	Ovarian cancer	1	Number	1994	211.93679818745062	364.08274401712936	142.00491722172293
1	Deaths	11	Republic of Indonesia	2	Female	14	45-49 years	465	Ovarian cancer	3	Rate	1994	5.286039420411828	9.080800283979249	3.5418275483355566
1	Deaths	11	Republic of Indonesia	2	Female	15	50-54 years	465	Ovarian cancer	1	Number	1994	282.80015562562977	487.77013053468676	188.04747888653046
1	Deaths	11	Republic of Indonesia	2	Female	15	50-54 years	465	Ovarian cancer	3	Rate	1994	8.09874750086796	13.96861722698367	5.385248272963776
1	Deaths	11	Republic of Indonesia	2	Female	16	55-59 years	465	Ovarian cancer	1	Number	1994	293.4959575412589	540.632396419938	202.2723934831664
1	Deaths	11	Republic of Indonesia	2	Female	16	55-59 years	465	Ovarian cancer	3	Rate	1994	9.882394860332912	18.203803760938634	6.810777492443905
1	Deaths	11	Republic of Indonesia	2	Female	17	60-64 years	465	Ovarian cancer	1	Number	1994	270.66210751253215	511.2340072792239	186.7211189309137
1	Deaths	11	Republic of Indonesia	2	Female	17	60-64 years	465	Ovarian cancer	3	Rate	1994	11.247625603539127	21.24482352745837	7.759376653459252
1	Deaths	11	Republic of Indonesia	2	Female	18	65-69 years	465	Ovarian cancer	1	Number	1994	218.33951570836504	418.3160291156748	153.56919606509427
1	Deaths	11	Republic of Indonesia	2	Female	18	65-69 years	465	Ovarian cancer	3	Rate	1994	12.244974560718635	23.460110361809395	8.612508336048501
1	Deaths	11	Republic of Indonesia	2	Female	19	70-74 years	465	Ovarian cancer	1	Number	1994	152.60907321077903	285.3594982244575	110.90443170041036
1	Deaths	11	Republic of Indonesia	2	Female	19	70-74 years	465	Ovarian cancer	3	Rate	1994	13.21500640381905	24.710376107312896	9.60364114857437
1	Deaths	11	Republic of Indonesia	2	Female	20	75-79 years	465	Ovarian cancer	1	Number	1994	84.43477275428859	147.65714580458211	59.5240715345121
1	Deaths	11	Republic of Indonesia	2	Female	20	75-79 years	465	Ovarian cancer	3	Rate	1994	12.731472222575846	22.264439033270058	8.97531951109287
1	Deaths	11	Republic of Indonesia	2	Female	22	All ages	465	Ovarian cancer	1	Number	1994	2025.5445036704418	3667.482583545102	1434.1331116979823
1	Deaths	11	Republic of Indonesia	2	Female	22	All ages	465	Ovarian cancer	3	Rate	1994	2.064753543867914	3.738475085453196	1.4618940336245054
1	Deaths	11	Republic of Indonesia	2	Female	27	Age-standardized	465	Ovarian cancer	3	Rate	1994	3.1221852411704742	5.596391643312996	2.254131594383467
1	Deaths	11	Republic of Indonesia	2	Female	30	80-84 years	465	Ovarian cancer	1	Number	1994	48.89922459554871	78.95108570940272	34.636017058484235
1	Deaths	11	Republic of Indonesia	2	Female	30	80-84 years	465	Ovarian cancer	3	Rate	1994	13.753931860664695	22.20664769542115	9.7421057795378
1	Deaths	11	Republic of Indonesia	2	Female	31	85-89 years	465	Ovarian cancer	1	Number	1994	24.181110576762507	36.58738745647862	15.438637227195054
1	Deaths	11	Republic of Indonesia	2	Female	31	85-89 years	465	Ovarian cancer	3	Rate	1994	14.21234245396422	21.504077671562765	9.073991808559585
1	Deaths	11	Republic of Indonesia	2	Female	32	90-94 years	465	Ovarian cancer	1	Number	1994	8.307685128760063	12.182682212448697	5.611730194247817
1	Deaths	4738	West Sulawesi	2	Female	8	15-19 years	465	Ovarian cancer	1	Number	1992	0.1183630050549778	0.3949144524705646	0.04650405498564843
1	Deaths	4738	West Sulawesi	2	Female	8	15-19 years	465	Ovarian cancer	3	Rate	1992	0.2887118092824099	0.9632778927130995	0.11343299240872545
1	Deaths	4738	West Sulawesi	2	Female	9	20-24 years	465	Ovarian cancer	1	Number	1992	0.14488790150844108	0.5341820207803609	0.04941304246321127
1	Deaths	4738	West Sulawesi	2	Female	9	20-24 years	465	Ovarian cancer	3	Rate	1992	0.40654814534404843	1.498887813015493	0.13865050539126533
1	Deaths	4738	West Sulawesi	2	Female	10	25-29 years	465	Ovarian cancer	1	Number	1992	0.1720997778410202	0.6575685361354298	0.060517123569637024
1	Deaths	4738	West Sulawesi	2	Female	10	25-29 years	465	Ovarian cancer	3	Rate	1992	0.5524979584326363	2.111015355754677	0.19428024627275617
1	Deaths	4738	West Sulawesi	2	Female	11	30-34 years	465	Ovarian cancer	1	Number	1992	0.24593478237934685	0.9121287690894638	0.09385912509748404
1	Deaths	4738	West Sulawesi	2	Female	11	30-34 years	465	Ovarian cancer	3	Rate	1992	0.9024201793842207	3.3469174203817165	0.3444017462185151
1	Deaths	4738	West Sulawesi	2	Female	12	35-39 years	465	Ovarian cancer	1	Number	1992	0.3786287290359585	1.2046595616745561	0.15472231522271657
1	Deaths	4738	West Sulawesi	2	Female	12	35-39 years	465	Ovarian cancer	3	Rate	1992	1.6240725999174557	5.167211139328036	0.6636587598326211
1	Deaths	4738	West Sulawesi	2	Female	13	40-44 years	465	Ovarian cancer	1	Number	1992	0.6035208082287499	1.8178711297278392	0.25755914266113106
1	Deaths	4738	West Sulawesi	2	Female	13	40-44 years	465	Ovarian cancer	3	Rate	1992	3.096434798295606	9.326802569452939	1.3214376059306123
1	Deaths	4738	West Sulawesi	2	Female	14	45-49 years	465	Ovarian cancer	1	Number	1992	0.9279748879158808	2.738207834556965	0.40317765840717046
1	Deaths	4738	West Sulawesi	2	Female	14	45-49 years	465	Ovarian cancer	3	Rate	1992	5.83416364098385	17.215069931156908	2.5347716475592237
1	Deaths	4738	West Sulawesi	2	Female	15	50-54 years	465	Ovarian cancer	1	Number	1992	1.015102547834244	2.9784998020356994	0.4689176357592875
1	Deaths	4738	West Sulawesi	2	Female	15	50-54 years	465	Ovarian cancer	3	Rate	1992	8.129664103408086	23.853947538876298	3.7554263645782453
1	Deaths	4738	West Sulawesi	2	Female	16	55-59 years	465	Ovarian cancer	1	Number	1992	0.8886670348620413	2.566317295370721	0.43177915350665524
1	Deaths	4738	West Sulawesi	2	Female	16	55-59 years	465	Ovarian cancer	3	Rate	1992	9.880313582945194	28.53264342761948	4.800575770076434
1	Deaths	4738	West Sulawesi	2	Female	17	60-64 years	465	Ovarian cancer	1	Number	1992	0.7619284159684702	2.208543735419634	0.3820808393905216
1	Deaths	4738	West Sulawesi	2	Female	17	60-64 years	465	Ovarian cancer	3	Rate	1992	11.176762992330834	32.397229676237366	5.604761413643612
1	Deaths	4738	West Sulawesi	2	Female	18	65-69 years	465	Ovarian cancer	1	Number	1992	0.5686327246142403	1.5467931110221709	0.29163530349757744
1	Deaths	4738	West Sulawesi	2	Female	18	65-69 years	465	Ovarian cancer	3	Rate	1992	11.857250061679268	32.25405770221017	6.081241143359095
1	Deaths	4738	West Sulawesi	2	Female	19	70-74 years	465	Ovarian cancer	1	Number	1992	0.38363425900324166	0.9944733113519563	0.1959406418057573
1	Deaths	4738	West Sulawesi	2	Female	19	70-74 years	465	Ovarian cancer	3	Rate	1992	12.350679398130598	32.01596507678304	6.308091603431082
1	Deaths	4738	West Sulawesi	2	Female	20	75-79 years	465	Ovarian cancer	1	Number	1992	0.194873274558943	0.44318074220857046	0.1009234554450018
1	Deaths	4738	West Sulawesi	2	Female	20	75-79 years	465	Ovarian cancer	3	Rate	1992	11.33428438111007	25.776426119960444	5.869943671480453
1	Deaths	4738	West Sulawesi	2	Female	22	All ages	465	Ovarian cancer	1	Number	1992	6.550980452298122	18.741762191868684	3.4482754646600444
1	Deaths	4738	West Sulawesi	2	Female	22	All ages	465	Ovarian cancer	3	Rate	1992	1.7138811673167915	4.903258908627236	0.9021450180832361
1	Deaths	4738	West Sulawesi	2	Female	27	Age-standardized	465	Ovarian cancer	3	Rate	1992	3.0823949863166713	8.231301945035874	1.717973629096745
1	Deaths	4738	West Sulawesi	2	Female	30	80-84 years	465	Ovarian cancer	1	Number	1992	0.09558622206975052	0.18391896512227637	0.04894878279514344
1	Deaths	4738	West Sulawesi	2	Female	30	80-84 years	465	Ovarian cancer	3	Rate	1992	11.884912358550457	22.86794826934892	6.086149038859284
1	Deaths	4738	West Sulawesi	2	Female	31	85-89 years	465	Ovarian cancer	1	Number	1992	0.03865068761396209	0.07373642947832997	0.019544716702675657
1	Deaths	4738	West Sulawesi	2	Female	31	85-89 years	465	Ovarian cancer	3	Rate	1992	12.238670448750508	23.348507262437906	6.188799255716952
1	Deaths	4738	West Sulawesi	2	Female	32	90-94 years	465	Ovarian cancer	1	Number	1992	0.010788319967002262	0.018851177310815728	0.005819293021525266
1	Deaths	4738	West Sulawesi	2	Female	32	90-94 years	465	Ovarian cancer	3	Rate	1992	11.575128249722102	20.226021817887897	6.243702750094162
1	Deaths	4738	West Sulawesi	2	Female	235	95+ years	465	Ovarian cancer	1	Number	1992	0.001707073841845768	0.0029099795748982263	0.0009151828775972259
1	Deaths	4738	West Sulawesi	2	Female	235	95+ years	465	Ovarian cancer	3	Rate	1992	9.992373877511799	17.033594666804717	5.357032165264014
1	Deaths	4709	Aceh	2	Female	8	15-19 years	465	Ovarian cancer	1	Number	1992	0.5088234286917676	1.2540869960543775	0.23006967500603068
1	Deaths	4709	Aceh	2	Female	8	15-19 years	465	Ovarian cancer	3	Rate	1992	0.2435274339214807	0.600217228299892	0.11011339969431352
1	Deaths	4709	Aceh	2	Female	9	20-24 years	465	Ovarian cancer	1	Number	1992	0.5929718971924326	1.493257427120133	0.2527805920505334
1	Deaths	4709	Aceh	2	Female	9	20-24 years	465	Ovarian cancer	3	Rate	1992	0.3227776659045456	0.8128380943558386	0.1375983075662721
1	Deaths	4709	Aceh	2	Female	10	25-29 years	465	Ovarian cancer	1	Number	1992	0.6359279562599761	1.5401760112778373	0.2991062617069053
1	Deaths	4709	Aceh	2	Female	10	25-29 years	465	Ovarian cancer	3	Rate	1992	0.41618496218201717	1.0079728194010538	0.19575099190324413
1	Deaths	4709	Aceh	2	Female	11	30-34 years	465	Ovarian cancer	1	Number	1992	0.8572949453862571	1.9576724072031952	0.40793311191297726
1	Deaths	4709	Aceh	2	Female	11	30-34 years	465	Ovarian cancer	3	Rate	1992	0.6773554178033557	1.5467722263377743	0.32231113100887676
1	Deaths	4709	Aceh	2	Female	12	35-39 years	465	Ovarian cancer	1	Number	1992	1.227916516394202	2.690126211541284	0.6307768806287692
1	Deaths	4709	Aceh	2	Female	12	35-39 years	465	Ovarian cancer	3	Rate	1992	1.2117016808679462	2.6546026612977327	0.6224473702454447
1	Deaths	4709	Aceh	2	Female	13	40-44 years	465	Ovarian cancer	1	Number	1992	1.992289997315143	4.024283546929595	1.0810363377806624
1	Deaths	4709	Aceh	2	Female	13	40-44 years	465	Ovarian cancer	3	Rate	1992	2.4045735259314482	4.857066838075247	1.3047454747553422
1	Deaths	4709	Aceh	2	Female	14	45-49 years	465	Ovarian cancer	1	Number	1992	3.1709358879459875	6.3123127249534825	1.6772215409755076
1	Deaths	4709	Aceh	2	Female	14	45-49 years	465	Ovarian cancer	3	Rate	1992	4.609364122410748	9.175760353415573	2.4380577436760387
1	Deaths	4709	Aceh	2	Female	15	50-54 years	465	Ovarian cancer	1	Number	1992	4.086186197591453	8.447350229870025	2.1755089210198353
1	Deaths	4709	Aceh	2	Female	15	50-54 years	465	Ovarian cancer	3	Rate	1992	7.26541793240622	15.019758492060237	3.8681500946295255
1	Deaths	4709	Aceh	2	Female	16	55-59 years	465	Ovarian cancer	1	Number	1992	4.106251048899892	8.599318819705081	2.2227324197508826
1	Deaths	4709	Aceh	2	Female	16	55-59 years	465	Ovarian cancer	3	Rate	1992	9.334385160374673	19.548087300091094	5.0527452577369525
1	Deaths	4709	Aceh	2	Female	17	60-64 years	465	Ovarian cancer	1	Number	1992	3.450461992349358	7.463481392989221	1.8016089738252044
1	Deaths	4709	Aceh	2	Female	17	60-64 years	465	Ovarian cancer	3	Rate	1992	10.07140175080089	21.78482757818789	5.25863719509842
1	Deaths	4709	Aceh	2	Female	18	65-69 years	465	Ovarian cancer	1	Number	1992	2.708200821077321	5.811772756701758	1.454615404901178
1	Deaths	4709	Aceh	2	Female	18	65-69 years	465	Ovarian cancer	3	Rate	1992	10.916763377952737	23.427268575343803	5.863557849049797
1	Deaths	4709	Aceh	2	Female	19	70-74 years	465	Ovarian cancer	1	Number	1992	1.8427918171755844	3.804503795011495	0.9974669832981248
1	Deaths	4709	Aceh	2	Female	19	70-74 years	465	Ovarian cancer	3	Rate	1992	11.226067588197502	23.176582587507507	6.076449692870161
1	Deaths	4709	Aceh	2	Female	20	75-79 years	465	Ovarian cancer	1	Number	1992	0.9709558181974568	1.9838221645467473	0.5141594429464758
1	Deaths	4709	Aceh	2	Female	20	75-79 years	465	Ovarian cancer	3	Rate	1992	10.81751415769678	22.10195762684324	5.728300865133596
1	Deaths	4709	Aceh	2	Female	22	All ages	465	Ovarian cancer	1	Number	1992	27.139821187203687	53.54780366745929	17.073554421867673
1	Deaths	4709	Aceh	2	Female	22	All ages	465	Ovarian cancer	3	Rate	1992	1.494565926714686	2.948830143712463	0.940225527309801
1	Deaths	4709	Aceh	2	Female	27	Age-standardized	465	Ovarian cancer	3	Rate	1992	2.7435418379731242	5.362561176099168	1.7255643218856653
1	Deaths	4709	Aceh	2	Female	30	80-84 years	465	Ovarian cancer	1	Number	1992	0.5508698991138791	0.9885570902725357	0.29559512587717485
1	Deaths	4709	Aceh	2	Female	30	80-84 years	465	Ovarian cancer	3	Rate	1992	11.358623395198663	20.383483851852077	6.095003044631919
1	Deaths	4709	Aceh	2	Female	31	85-89 years	465	Ovarian cancer	1	Number	1992	0.31269928199860536	0.595507564129134	0.14370513582632866
1	Deaths	4709	Aceh	2	Female	31	85-89 years	465	Ovarian cancer	3	Rate	1992	13.173153345128313	25.087081781313138	6.053898744580944
1	Deaths	4709	Aceh	2	Female	32	90-94 years	465	Ovarian cancer	1	Number	1992	0.11004463949385762	0.20700564570409608	0.053199578533106244
1	Deaths	4709	Aceh	2	Female	32	90-94 years	465	Ovarian cancer	3	Rate	1992	13.259292163958557	24.942135742402094	6.410023768666036
1	Deaths	4709	Aceh	2	Female	235	95+ years	465	Ovarian cancer	1	Number	1992	0.01519904212050228	0.026616312263312594	0.007277415147185348
1	Deaths	4709	Aceh	2	Female	235	95+ years	465	Ovarian cancer	3	Rate	1992	11.407079439772264	19.975889662930808	5.46179502905423
1	Deaths	4731	South Kalimantan	2	Female	8	15-19 years	465	Ovarian cancer	1	Number	1991	0.39433136465185553	1.1241934570199295	0.16979559881120018
1	Deaths	4731	South Kalimantan	2	Female	8	15-19 years	465	Ovarian cancer	3	Rate	1991	0.25099376680544616	0.7155544186666078	0.10807569661681728
1	Deaths	4731	South Kalimantan	2	Female	9	20-24 years	465	Ovarian cancer	1	Number	1991	0.4944122169908457	1.6064973358335042	0.2009384613745322
1	Deaths	4731	South Kalimantan	2	Female	9	20-24 years	465	Ovarian cancer	3	Rate	1991	0.34049215993304116	1.1063637365877512	0.1383824435881673
1	Deaths	4731	South Kalimantan	2	Female	10	25-29 years	465	Ovarian cancer	1	Number	1991	0.6030034997220832	1.8790147030130928	0.2475709099558997
1	Deaths	4731	South Kalimantan	2	Female	10	25-29 years	465	Ovarian cancer	3	Rate	1991	0.46760085248193917	1.4570875249645616	0.19197959646745388
1	Deaths	4731	South Kalimantan	2	Female	11	30-34 years	465	Ovarian cancer	1	Number	1991	0.8398518604782845	2.3194602701332663	0.38806553691624057
1	Deaths	4731	South Kalimantan	2	Female	11	30-34 years	465	Ovarian cancer	3	Rate	1991	0.7780937695094725	2.1488999069284254	0.3595293296890685
1	Deaths	4731	South Kalimantan	2	Female	12	35-39 years	465	Ovarian cancer	1	Number	1991	1.2305049018646448	3.086716967261376	0.6074919913542947
1	Deaths	4731	South Kalimantan	2	Female	12	35-39 years	465	Ovarian cancer	3	Rate	1991	1.4201962717451453	3.5625570627099328	0.7011413444424504
1	Deaths	4731	South Kalimantan	2	Female	13	40-44 years	465	Ovarian cancer	1	Number	1991	1.7526269701587687	4.376416210263657	0.900724201371606
1	Deaths	4731	South Kalimantan	2	Female	13	40-44 years	465	Ovarian cancer	3	Rate	1991	2.6575623927981096	6.636095035428517	1.3657959192716564
1	Deaths	4731	South Kalimantan	2	Female	14	45-49 years	465	Ovarian cancer	1	Number	1991	2.701934012515553	6.289627076000565	1.3862816605870536
1	Deaths	4731	South Kalimantan	2	Female	14	45-49 years	465	Ovarian cancer	3	Rate	1991	5.036853845873058	11.724909705461721	2.584259305093223
1	Deaths	4731	South Kalimantan	2	Female	15	50-54 years	465	Ovarian cancer	1	Number	1991	3.352505822406072	7.859254635775855	1.7193266034683137
1	Deaths	4731	South Kalimantan	2	Female	15	50-54 years	465	Ovarian cancer	3	Rate	1991	7.698289678971617	18.047043630063147	3.9480540668419026
1	Deaths	4731	South Kalimantan	2	Female	16	55-59 years	465	Ovarian cancer	1	Number	1991	3.385687462245067	7.9822237122432504	1.763525337803808
1	Deaths	4731	South Kalimantan	2	Female	16	55-59 years	465	Ovarian cancer	3	Rate	1991	10.103501214713075	23.820393309216673	5.262677252809092
1	Deaths	4731	South Kalimantan	2	Female	17	60-64 years	465	Ovarian cancer	1	Number	1991	3.100445388506611	7.997616133421117	1.642980728327909
1	Deaths	4731	South Kalimantan	2	Female	17	60-64 years	465	Ovarian cancer	3	Rate	1991	12.016284236632204	30.996072058199612	6.367641081530716
1	Deaths	4731	South Kalimantan	2	Female	18	65-69 years	465	Ovarian cancer	1	Number	1991	2.223143664372805	5.5180408628859645	1.2395349019995172
1	Deaths	4731	South Kalimantan	2	Female	18	65-69 years	465	Ovarian cancer	3	Rate	1991	12.731442894158814	31.600576813503963	7.098537117967032
1	Deaths	4731	South Kalimantan	2	Female	19	70-74 years	465	Ovarian cancer	1	Number	1991	1.4427752482944416	3.363282110090567	0.7587129265392749
1	Deaths	4731	South Kalimantan	2	Female	19	70-74 years	465	Ovarian cancer	3	Rate	1991	13.809361956244532	32.191278630615926	7.261935936209093
1	Deaths	4731	South Kalimantan	2	Female	20	75-79 years	465	Ovarian cancer	1	Number	1991	0.7630408839172195	1.592248568697737	0.4096143090257492
1	Deaths	4731	South Kalimantan	2	Female	20	75-79 years	465	Ovarian cancer	3	Rate	1991	13.317360123319615	27.78953007908343	7.149002602529525
1	Deaths	4731	South Kalimantan	2	Female	22	All ages	465	Ovarian cancer	1	Number	1991	22.958670092664917	54.10839163913929	14.020364574439107
1	Deaths	4731	South Kalimantan	2	Female	22	All ages	465	Ovarian cancer	3	Rate	1991	1.668175523423547	3.93151232976101	1.0187188072372844
1	Deaths	4731	South Kalimantan	2	Female	27	Age-standardized	465	Ovarian cancer	3	Rate	1991	3.1185136366742165	7.172536105817626	1.9425835303871652
1	Deaths	4731	South Kalimantan	2	Female	30	80-84 years	465	Ovarian cancer	1	Number	1991	0.41891524271337616	0.8023977666241433	0.21858167446785026
1	Deaths	4731	South Kalimantan	2	Female	30	80-84 years	465	Ovarian cancer	3	Rate	1991	13.251655253793503	25.382458062029098	6.914451181301889
1	Deaths	4731	South Kalimantan	2	Female	31	85-89 years	465	Ovarian cancer	1	Number	1991	0.19083927767849876	0.34588650512094815	0.10150125561055667
1	Deaths	4731	South Kalimantan	2	Female	31	85-89 years	465	Ovarian cancer	3	Rate	1991	14.221937965795608	25.776540756579234	7.56419002578492
1	Deaths	4731	South Kalimantan	2	Female	32	90-94 years	465	Ovarian cancer	1	Number	1991	0.056631911375689285	0.09598828890831743	0.029790478389369098
1	Deaths	4731	South Kalimantan	2	Female	32	90-94 years	465	Ovarian cancer	3	Rate	1991	13.762836434380079	23.327327080616545	7.239760612261894
1	Deaths	4731	South Kalimantan	2	Female	235	95+ years	465	Ovarian cancer	1	Number	1991	0.008020364773095435	0.01309455112594371	0.0040669024223889075
1	Deaths	4731	South Kalimantan	2	Female	235	95+ years	465	Ovarian cancer	3	Rate	1991	12.753068921933775	20.821461085054132	6.466724190087907
1	Deaths	4723	Yogyakarta	2	Female	8	15-19 years	465	Ovarian cancer	1	Number	1992	0.44606207337188414	0.9230937993698727	0.2194524192216168
1	Deaths	4723	Yogyakarta	2	Female	8	15-19 years	465	Ovarian cancer	3	Rate	1992	0.2908619698276278	0.6019182011839556	0.143097489673869
1	Deaths	4723	Yogyakarta	2	Female	9	20-24 years	465	Ovarian cancer	1	Number	1992	0.6036090186135868	1.3488704480454068	0.2826125469523934
1	Deaths	4723	Yogyakarta	2	Female	9	20-24 years	465	Ovarian cancer	3	Rate	1992	0.41166509819043184	0.919938020005396	0.19274351161655445
1	Deaths	4723	Yogyakarta	2	Female	10	25-29 years	465	Ovarian cancer	1	Number	1992	0.7672988286318927	1.6288348983904752	0.3782591228918473
1	Deaths	4723	Yogyakarta	2	Female	10	25-29 years	465	Ovarian cancer	3	Rate	1992	0.5729669729255173	1.2163039565566223	0.2824583806692841
1	Deaths	4723	Yogyakarta	2	Female	11	30-34 years	465	Ovarian cancer	1	Number	1992	1.0846017325689141	2.2861734715546675	0.5689876333101062
1	Deaths	4723	Yogyakarta	2	Female	11	30-34 years	465	Ovarian cancer	3	Rate	1992	0.9122598356922397	1.9229032859689859	0.4785761900314994
1	Deaths	4723	Yogyakarta	2	Female	12	35-39 years	465	Ovarian cancer	1	Number	1992	1.6400561812883054	3.363124768125377	0.8438703581898876
1	Deaths	4723	Yogyakarta	2	Female	12	35-39 years	465	Ovarian cancer	3	Rate	1992	1.6748868826739791	3.4345491472764134	0.8617920591594509
1	Deaths	4723	Yogyakarta	2	Female	13	40-44 years	465	Ovarian cancer	1	Number	1992	2.768726251054315	5.830119002963572	1.3853445836797718
1	Deaths	4723	Yogyakarta	2	Female	13	40-44 years	465	Ovarian cancer	3	Rate	1992	3.2582704532534303	6.860954375346406	1.630290218420703
1	Deaths	4723	Yogyakarta	2	Female	14	45-49 years	465	Ovarian cancer	1	Number	1992	4.341423913149131	9.114007638186825	2.2051376666865017
1	Deaths	4723	Yogyakarta	2	Female	14	45-49 years	465	Ovarian cancer	3	Rate	1992	5.775111069632762	12.123765716725627	2.933349795760411
1	Deaths	4723	Yogyakarta	2	Female	15	50-54 years	465	Ovarian cancer	1	Number	1992	6.580258512066404	14.781479747677775	3.4630987531344513
1	Deaths	4723	Yogyakarta	2	Female	15	50-54 years	465	Ovarian cancer	3	Rate	1992	8.87509058854907	19.93644650174193	4.670837033955339
1	Deaths	4723	Yogyakarta	2	Female	16	55-59 years	465	Ovarian cancer	1	Number	1992	6.98146872185531	16.068629718683393	3.626486967499842
1	Deaths	4723	Yogyakarta	2	Female	16	55-59 years	465	Ovarian cancer	3	Rate	1992	10.174233564067958	23.417134463500435	5.284951762211243
1	Deaths	4723	Yogyakarta	2	Female	17	60-64 years	465	Ovarian cancer	1	Number	1992	6.885253772447952	14.704849236764046	3.9413940819678186
1	Deaths	4723	Yogyakarta	2	Female	17	60-64 years	465	Ovarian cancer	3	Rate	1992	11.400061695992546	24.34713288276929	6.525850344464213
1	Deaths	4723	Yogyakarta	2	Female	18	65-69 years	465	Ovarian cancer	1	Number	1992	5.578499702352079	12.595440663321758	3.0306486354010778
1	Deaths	4723	Yogyakarta	2	Female	18	65-69 years	465	Ovarian cancer	3	Rate	1992	11.85679050019777	26.77090780155653	6.441474924612788
1	Deaths	4723	Yogyakarta	2	Female	19	70-74 years	465	Ovarian cancer	1	Number	1992	4.372795171901786	9.355430869292649	2.510959274122171
1	Deaths	4723	Yogyakarta	2	Female	19	70-74 years	465	Ovarian cancer	3	Rate	1992	13.033277497339538	27.884207202332266	7.484006846339323
1	Deaths	4723	Yogyakarta	2	Female	20	75-79 years	465	Ovarian cancer	1	Number	1992	2.6861246746077403	5.418928859114671	1.4630281343961118
1	Deaths	4723	Yogyakarta	2	Female	20	75-79 years	465	Ovarian cancer	3	Rate	1992	12.644499197830026	25.508734668907163	6.886969263433714
1	Deaths	4723	Yogyakarta	2	Female	22	All ages	465	Ovarian cancer	1	Number	1992	47.28515232412064	100.43644787042521	30.028425629106316
1	Deaths	4723	Yogyakarta	2	Female	22	All ages	465	Ovarian cancer	3	Rate	1992	3.03706979417452	6.450915077328669	1.9286905077443026
1	Deaths	4723	Yogyakarta	2	Female	27	Age-standardized	465	Ovarian cancer	3	Rate	1992	3.241526315644548	6.821660913247267	2.0746587017846307
1	Deaths	4723	Yogyakarta	2	Female	30	80-84 years	465	Ovarian cancer	1	Number	1992	1.5824632689203952	3.1354042412896517	0.7974250074611304
1	Deaths	4723	Yogyakarta	2	Female	30	80-84 years	465	Ovarian cancer	3	Rate	1992	13.963503203111939	27.666504509875704	7.0364013273569235
1	Deaths	4723	Yogyakarta	2	Female	31	85-89 years	465	Ovarian cancer	1	Number	1992	0.707242476148833	1.4157576958557887	0.33629696144646787
1	Deaths	4723	Yogyakarta	2	Female	31	85-89 years	465	Ovarian cancer	3	Rate	1992	15.083632557221652	30.19440940627773	7.17233476160894
1	Deaths	4723	Yogyakarta	2	Female	32	90-94 years	465	Ovarian cancer	1	Number	1992	0.22494726951823882	0.39750885529678426	0.11718382445237234
1	Deaths	4723	Yogyakarta	2	Female	32	90-94 years	465	Ovarian cancer	3	Rate	1992	15.224907209516942	26.90424049074367	7.931249210380092
1	Deaths	4723	Yogyakarta	2	Female	235	95+ years	465	Ovarian cancer	1	Number	1992	0.034320755623851645	0.058935838243617464	0.01630264721131469
1	Deaths	4723	Yogyakarta	2	Female	235	95+ years	465	Ovarian cancer	3	Rate	1992	13.949528288071463	23.954226176453925	6.626143111098613
1	Deaths	11	Republic of Indonesia	2	Female	8	15-19 years	465	Ovarian cancer	1	Number	1997	33.51680685723132	75.25164491520687	18.08523987935388
1	Deaths	11	Republic of Indonesia	2	Female	8	15-19 years	465	Ovarian cancer	3	Rate	1997	0.3132571666557398	0.7033222816461564	0.1690295566349118
1	Deaths	11	Republic of Indonesia	2	Female	9	20-24 years	465	Ovarian cancer	1	Number	1997	44.16567574052307	103.12966917771475	22.858398146293165
1	Deaths	11	Republic of Indonesia	2	Female	9	20-24 years	465	Ovarian cancer	3	Rate	1997	0.4352144014600031	1.0162533798337332	0.22524967411390973
1	Deaths	11	Republic of Indonesia	2	Female	10	25-29 years	465	Ovarian cancer	1	Number	1997	54.22362387417082	119.71353848449336	29.059650054301997
1	Deaths	11	Republic of Indonesia	2	Female	10	25-29 years	465	Ovarian cancer	3	Rate	1997	0.5849523757520753	1.2914429863391839	0.3134890315932025
1	Deaths	11	Republic of Indonesia	2	Female	11	30-34 years	465	Ovarian cancer	1	Number	1997	75.58663132589669	151.63380213640644	43.05134754952303
1	Deaths	11	Republic of Indonesia	2	Female	11	30-34 years	465	Ovarian cancer	3	Rate	1997	0.9146285397500167	1.834829791882106	0.5209385635102401
1	Deaths	11	Republic of Indonesia	2	Female	12	35-39 years	465	Ovarian cancer	1	Number	1997	114.93347644564794	219.54432211894667	69.62720162473441
1	Deaths	11	Republic of Indonesia	2	Female	12	35-39 years	465	Ovarian cancer	3	Rate	1997	1.6166162601879586	3.08803781061363	0.9793531856765937
1	Deaths	11	Republic of Indonesia	2	Female	13	40-44 years	465	Ovarian cancer	1	Number	1997	172.86165168071452	306.36184718859977	108.86632660354545
1	Deaths	11	Republic of Indonesia	2	Female	13	40-44 years	465	Ovarian cancer	3	Rate	1997	3.0076264633061878	5.330401451061675	1.8941693641834354
1	Deaths	11	Republic of Indonesia	2	Female	14	45-49 years	465	Ovarian cancer	1	Number	1997	244.23847089481137	416.7743645994739	162.64499603485018
1	Deaths	11	Republic of Indonesia	2	Female	14	45-49 years	465	Ovarian cancer	3	Rate	1997	5.536488003338748	9.447595463770718	3.686896933357586
1	Deaths	11	Republic of Indonesia	2	Female	15	50-54 years	465	Ovarian cancer	1	Number	1997	304.809461632464	550.6869025837309	204.20653200272977
1	Deaths	11	Republic of Indonesia	2	Female	15	50-54 years	465	Ovarian cancer	3	Rate	1997	8.500689946722401	15.357852054572307	5.695021422083594
1	Deaths	11	Republic of Indonesia	2	Female	16	55-59 years	465	Ovarian cancer	1	Number	1997	320.5320125768228	593.382231137632	218.7508823124135
1	Deaths	11	Republic of Indonesia	2	Female	16	55-59 years	465	Ovarian cancer	3	Rate	1997	10.36026762824611	19.1793595622785	7.070487800741579
1	Deaths	11	Republic of Indonesia	2	Female	17	60-64 years	465	Ovarian cancer	1	Number	1997	301.6401501409742	561.6675986050959	215.9455687924411
1	Deaths	11	Republic of Indonesia	2	Female	17	60-64 years	465	Ovarian cancer	3	Rate	1997	11.81495045233175	21.999971970236494	8.45837728992932
1	Deaths	11	Republic of Indonesia	2	Female	18	65-69 years	465	Ovarian cancer	1	Number	1997	261.39122362974155	495.71806267398426	188.92088650669186
1	Deaths	11	Republic of Indonesia	2	Female	18	65-69 years	465	Ovarian cancer	3	Rate	1997	12.992452110117524	24.639668845710872	9.390313632013857
1	Deaths	11	Republic of Indonesia	2	Female	19	70-74 years	465	Ovarian cancer	1	Number	1997	182.50334839568734	337.21092436592943	133.71850278404625
1	Deaths	11	Republic of Indonesia	2	Female	19	70-74 years	465	Ovarian cancer	3	Rate	1997	14.024762866414665	25.913514967095285	10.275813068000526
1	Deaths	11	Republic of Indonesia	2	Female	20	75-79 years	465	Ovarian cancer	1	Number	1997	103.15252241598	180.51063290425077	75.41040749484037
1	Deaths	11	Republic of Indonesia	2	Female	20	75-79 years	465	Ovarian cancer	3	Rate	1997	13.603219400113831	23.804805601821418	9.944733237520762
1	Deaths	11	Republic of Indonesia	2	Female	22	All ages	465	Ovarian cancer	1	Number	1997	2311.2645213083215	4178.080524269843	1641.1484057802093
1	Deaths	11	Republic of Indonesia	2	Female	22	All ages	465	Ovarian cancer	3	Rate	1997	2.2652950255870223	4.094981314718986	1.6085070685719423
1	Deaths	11	Republic of Indonesia	2	Female	27	Age-standardized	465	Ovarian cancer	3	Rate	1997	3.3018377773443075	5.879182699749907	2.412025165059297
1	Deaths	11	Republic of Indonesia	2	Female	30	80-84 years	465	Ovarian cancer	1	Number	1997	58.15411776722976	92.4396091661578	41.9996147952671
1	Deaths	11	Republic of Indonesia	2	Female	30	80-84 years	465	Ovarian cancer	3	Rate	1997	14.751927851483433	23.449112417056014	10.654022639115862
1	Deaths	11	Republic of Indonesia	2	Female	31	85-89 years	465	Ovarian cancer	1	Number	1997	27.68026606955841	42.92429648271577	18.826344490621693
1	Deaths	11	Republic of Indonesia	2	Female	31	85-89 years	465	Ovarian cancer	3	Rate	1997	15.320041503405973	23.757069457613007	10.419711220584507
1	Deaths	11	Republic of Indonesia	2	Female	32	90-94 years	465	Ovarian cancer	1	Number	1997	9.633524884014777	13.863130581250383	6.664598724692596
1	Deaths	11	Republic of Indonesia	2	Female	32	90-94 years	465	Ovarian cancer	3	Rate	1997	15.686716061545214	22.57397949041982	10.852275684870541
1	Deaths	11	Republic of Indonesia	2	Female	235	95+ years	465	Ovarian cancer	1	Number	1997	2.241556976851854	3.271951273643195	1.4925485939719727
1	Deaths	11	Republic of Indonesia	2	Female	235	95+ years	465	Ovarian cancer	3	Rate	1997	14.216221887334736	20.751105499886364	9.465921325513284
1	Deaths	4740	North Maluku	2	Female	8	15-19 years	465	Ovarian cancer	1	Number	1990	0.10563658919150085	0.2885116846498145	0.03706100890149101
1	Deaths	4740	North Maluku	2	Female	8	15-19 years	465	Ovarian cancer	3	Rate	1990	0.2614021355863725	0.7139341688926035	0.09170900866813253
1	Deaths	4740	North Maluku	2	Female	9	20-24 years	465	Ovarian cancer	1	Number	1990	0.12676752795278945	0.46100348850326395	0.04473752701440175
1	Deaths	4740	North Maluku	2	Female	9	20-24 years	465	Ovarian cancer	3	Rate	1990	0.3570260377232629	1.2983628499738422	0.12599805538085243
1	Deaths	4740	North Maluku	2	Female	10	25-29 years	465	Ovarian cancer	1	Number	1990	0.14163248074128995	0.5076351155283554	0.04791558527139112
1	Deaths	4740	North Maluku	2	Female	10	25-29 years	465	Ovarian cancer	3	Rate	1990	0.4762192798589946	1.7068516196481143	0.16110941072651808
1	Deaths	4740	North Maluku	2	Female	11	30-34 years	465	Ovarian cancer	1	Number	1990	0.17731871576725816	0.5907962400200507	0.06445168054378965
1	Deaths	4740	North Maluku	2	Female	11	30-34 years	465	Ovarian cancer	3	Rate	1990	0.7458914902815807	2.4851854245308043	0.2711161077607832
1	Deaths	4740	North Maluku	2	Female	12	35-39 years	465	Ovarian cancer	1	Number	1990	0.25812338951042263	0.7734572626628805	0.10517021752877286
1	Deaths	4740	North Maluku	2	Female	12	35-39 years	465	Ovarian cancer	3	Rate	1990	1.3551021461656576	4.06051384413408	0.5521250428186968
1	Deaths	4740	North Maluku	2	Female	13	40-44 years	465	Ovarian cancer	1	Number	1990	0.3806721835003239	1.1662117195321005	0.15303801367603098
1	Deaths	4740	North Maluku	2	Female	13	40-44 years	465	Ovarian cancer	3	Rate	1990	2.7192202310768985	8.330491795621223	1.0931822206844606
1	Deaths	4740	North Maluku	2	Female	14	45-49 years	465	Ovarian cancer	1	Number	1990	0.5403620053605509	1.5161663344031608	0.2464440967219574
1	Deaths	4740	North Maluku	2	Female	14	45-49 years	465	Ovarian cancer	3	Rate	1990	5.32235580203793	14.93364930678447	2.4273786000015227
1	Deaths	4740	North Maluku	2	Female	15	50-54 years	465	Ovarian cancer	1	Number	1990	0.7483925342035536	2.2668246980447777	0.33384925679568245
1	Deaths	4740	North Maluku	2	Female	15	50-54 years	465	Ovarian cancer	3	Rate	1990	8.420298694322282	25.504451438063658	3.756197894315925
1	Deaths	4740	North Maluku	2	Female	16	55-59 years	465	Ovarian cancer	1	Number	1990	0.7819456579979013	2.289429467878607	0.3619450163149228
1	Deaths	4740	North Maluku	2	Female	16	55-59 years	465	Ovarian cancer	3	Rate	1990	10.317136978452481	30.20715977001125	4.775570110013069
1	Deaths	4740	North Maluku	2	Female	17	60-64 years	465	Ovarian cancer	1	Number	1990	0.6692796746330416	1.870328263010053	0.3325960334992643
1	Deaths	4740	North Maluku	2	Female	17	60-64 years	465	Ovarian cancer	3	Rate	1990	11.354696361664915	31.731143687821266	5.64267392932395
1	Deaths	4740	North Maluku	2	Female	18	65-69 years	465	Ovarian cancer	1	Number	1990	0.5100883422189968	1.30543412947114	0.2566279973143125
1	Deaths	4740	North Maluku	2	Female	18	65-69 years	465	Ovarian cancer	3	Rate	1990	12.111717064622287	30.996687267688596	6.093465458963879
1	Deaths	4740	North Maluku	2	Female	19	70-74 years	465	Ovarian cancer	1	Number	1990	0.3174068224562609	0.7744209459296715	0.16983610230263743
1	Deaths	4740	North Maluku	2	Female	19	70-74 years	465	Ovarian cancer	3	Rate	1990	12.416535816596895	30.29432492297377	6.643764084442466
1	Deaths	4740	North Maluku	2	Female	20	75-79 years	465	Ovarian cancer	1	Number	1990	0.15000865248223857	0.3358401947839305	0.07803296591126742
1	Deaths	4740	North Maluku	2	Female	20	75-79 years	465	Ovarian cancer	3	Rate	1990	11.771630400682529	26.35439077194393	6.12348166973408
1	Deaths	4740	North Maluku	2	Female	22	All ages	465	Ovarian cancer	1	Number	1990	5.011129404902751	13.915654709865374	2.6990037239900766
1	Deaths	4740	North Maluku	2	Female	22	All ages	465	Ovarian cancer	3	Rate	1990	1.4284837318728065	3.966827588198679	0.7693840251285157
1	Deaths	4740	North Maluku	2	Female	27	Age-standardized	465	Ovarian cancer	3	Rate	1990	3.0512414265413526	7.989644647225315	1.765466786570944
1	Deaths	4740	North Maluku	2	Female	30	80-84 years	465	Ovarian cancer	1	Number	1990	0.06790348639753035	0.12374266306195165	0.0361744784123019
1	Deaths	4740	North Maluku	2	Female	30	80-84 years	465	Ovarian cancer	3	Rate	1990	12.134161201654537	22.112464333942537	6.464277104578938
1	Deaths	4740	North Maluku	2	Female	31	85-89 years	465	Ovarian cancer	1	Number	1990	0.027779650282118273	0.050031362910924	0.013731058488917328
1	Deaths	4740	North Maluku	2	Female	31	85-89 years	465	Ovarian cancer	3	Rate	1990	12.578014825273982	22.653101030121356	6.217121363528434
1	Deaths	4740	North Maluku	2	Female	32	90-94 years	465	Ovarian cancer	1	Number	1990	0.0067743588344192284	0.01215895947248207	0.0036738321629407487
1	Deaths	4740	North Maluku	2	Female	32	90-94 years	465	Ovarian cancer	3	Rate	1990	11.988546347569175	21.517645099259596	6.501560994204625
1	Deaths	4740	North Maluku	2	Female	235	95+ years	465	Ovarian cancer	1	Number	1990	0.0010373333725571974	0.0017917688112637578	0.0005238199590960484
1	Deaths	4740	North Maluku	2	Female	235	95+ years	465	Ovarian cancer	3	Rate	1990	10.36231306568153	17.898652308725705	5.232634512495118
1	Deaths	4724	East Java	2	Female	8	15-19 years	465	Ovarian cancer	1	Number	1992	4.842766323040711	10.519231980145333	2.182970658930183
1	Deaths	4724	East Java	2	Female	8	15-19 years	465	Ovarian cancer	3	Rate	1992	0.2852064886747609	0.6195122821306697	0.1285623453585482
1	Deaths	4724	East Java	2	Female	9	20-24 years	465	Ovarian cancer	1	Number	1992	6.482712543175642	14.234741279448485	2.9661207740623947
1	Deaths	4724	East Java	2	Female	9	20-24 years	465	Ovarian cancer	3	Rate	1992	0.38823514298593026	0.8524867914762139	0.1776343336469381
1	Deaths	4724	East Java	2	Female	10	25-29 years	465	Ovarian cancer	1	Number	1992	8.200241477731042	18.619082589983915	3.901339614524058
1	Deaths	4724	East Java	2	Female	10	25-29 years	465	Ovarian cancer	3	Rate	1992	0.5120094370808512	1.162544544785443	0.2435931558013571
1	Deaths	4724	East Java	2	Female	11	30-34 years	465	Ovarian cancer	1	Number	1992	11.91448552420922	24.71220348967189	6.071562984485413
1	Deaths	4724	East Java	2	Female	11	30-34 years	465	Ovarian cancer	3	Rate	1992	0.8339362502475139	1.7296930087040665	0.4249697948044152
1	Deaths	4724	East Java	2	Female	12	35-39 years	465	Ovarian cancer	1	Number	1992	18.345545966907604	34.64353985424481	9.708475843149492
1	Deaths	4724	East Java	2	Female	12	35-39 years	465	Ovarian cancer	3	Rate	1992	1.5557379570319771	2.9378395178000605	0.8232976222872069
1	Deaths	4724	East Java	2	Female	13	40-44 years	465	Ovarian cancer	1	Number	1992	28.564558052109888	49.809773204093595	15.29612918681748
1	Deaths	4724	East Java	2	Female	13	40-44 years	465	Ovarian cancer	3	Rate	1992	2.973286055450089	5.184701398939507	1.5921747338278243
1	Deaths	4724	East Java	2	Female	14	45-49 years	465	Ovarian cancer	1	Number	1992	45.355094835344445	89.31945863391502	24.8701686369528
1	Deaths	4724	East Java	2	Female	14	45-49 years	465	Ovarian cancer	3	Rate	1992	5.424450908060576	10.682570949375457	2.974462060681385
1	Deaths	4724	East Java	2	Female	15	50-54 years	465	Ovarian cancer	1	Number	1992	66.46719505644927	124.50118805873204	36.094106337553875
1	Deaths	4724	East Java	2	Female	15	50-54 years	465	Ovarian cancer	3	Rate	1992	8.64476851264508	16.192709040948152	4.694423974021352
1	Deaths	4724	East Java	2	Female	16	55-59 years	465	Ovarian cancer	1	Number	1992	68.38107186258061	123.48733388623913	38.601472891978425
1	Deaths	4724	East Java	2	Female	16	55-59 years	465	Ovarian cancer	3	Rate	1992	10.20055120922156	18.420870552134776	5.75826453521087
1	Deaths	4724	East Java	2	Female	17	60-64 years	465	Ovarian cancer	1	Number	1992	63.24830373178634	123.6441281726014	36.158342484039395
1	Deaths	4724	East Java	2	Female	17	60-64 years	465	Ovarian cancer	3	Rate	1992	11.345454179305571	22.179231820527644	6.486068299822849
1	Deaths	4724	East Java	2	Female	18	65-69 years	465	Ovarian cancer	1	Number	1992	48.325713812991175	95.91843913449922	28.234428450866822
1	Deaths	4724	East Java	2	Female	18	65-69 years	465	Ovarian cancer	3	Rate	1992	12.20791356537242	24.230661523402457	7.1325063801378334
1	Deaths	4724	East Java	2	Female	19	70-74 years	465	Ovarian cancer	1	Number	1992	34.7422113069738	69.00080710833618	19.93950567580034
1	Deaths	4724	East Java	2	Female	19	70-74 years	465	Ovarian cancer	3	Rate	1992	13.178664917021083	26.17388132983454	7.563596386844423
1	Deaths	4724	East Java	2	Female	20	75-79 years	465	Ovarian cancer	1	Number	1992	19.751973425071586	38.78307664174369	11.201553930238148
1	Deaths	4724	East Java	2	Female	20	75-79 years	465	Ovarian cancer	3	Rate	1992	12.765189675775757	25.064499576209382	7.239274654016143
1	Deaths	4724	East Java	2	Female	22	All ages	465	Ovarian cancer	1	Number	1992	446.12338811229984	837.5885062264535	307.9753631589348
1	Deaths	4724	East Java	2	Female	22	All ages	465	Ovarian cancer	3	Rate	1992	2.5713602270734834	4.827681822909591	1.7751044236803206
1	Deaths	4724	East Java	2	Female	27	Age-standardized	465	Ovarian cancer	3	Rate	1992	3.1746914919766493	5.950984450592654	2.1950064241999367
1	Deaths	4724	East Java	2	Female	30	80-84 years	465	Ovarian cancer	1	Number	1992	12.396467783946628	23.218103402023758	6.844912688279613
1	Deaths	4724	East Java	2	Female	30	80-84 years	465	Ovarian cancer	3	Rate	1992	13.838657625208139	25.919269043991605	7.641241426062695
1	Deaths	4724	East Java	2	Female	31	85-89 years	465	Ovarian cancer	1	Number	1992	6.46407430956065	11.731545973390645	3.282664131337267
1	Deaths	4724	East Java	2	Female	31	85-89 years	465	Ovarian cancer	3	Rate	1992	13.890195940277794	25.209096376221638	7.053886729451208
1	Deaths	4724	East Java	2	Female	32	90-94 years	465	Ovarian cancer	1	Number	1992	2.2633430825094063	3.803355410659319	1.214483954229397
1	Deaths	4724	East Java	2	Female	32	90-94 years	465	Ovarian cancer	3	Rate	1992	13.874543201815436	23.314988949242476	7.444920843456521
1	Deaths	4724	East Java	2	Female	235	95+ years	465	Ovarian cancer	1	Number	1992	0.37762901791203213	0.661227864730119	0.1998575517514332
1	Deaths	4724	East Java	2	Female	235	95+ years	465	Ovarian cancer	3	Rate	1992	12.93058914096632	22.641442902503172	6.8434250702079185
1	Deaths	4712	Riau	2	Female	8	15-19 years	465	Ovarian cancer	1	Number	1992	0.3371647212874154	0.8912444112510945	0.1447162626285491
1	Deaths	4712	Riau	2	Female	8	15-19 years	465	Ovarian cancer	3	Rate	1992	0.23980117476186874	0.6338784674799242	0.1029263371712327
1	Deaths	4712	Riau	2	Female	9	20-24 years	465	Ovarian cancer	1	Number	1992	0.40895361449043655	1.1712358069363038	0.17284159626418308
1	Deaths	4712	Riau	2	Female	9	20-24 years	465	Ovarian cancer	3	Rate	1992	0.32516046894528455	0.9312537430521309	0.13742696604978308
1	Deaths	4712	Riau	2	Female	10	25-29 years	465	Ovarian cancer	1	Number	1992	0.496875081487183	1.3790062167748356	0.20664277904016637
1	Deaths	4712	Riau	2	Female	10	25-29 years	465	Ovarian cancer	3	Rate	1992	0.44350692540451625	1.2308904795244755	0.18444777571626544
1	Deaths	4712	Riau	2	Female	11	30-34 years	465	Ovarian cancer	1	Number	1992	0.7090802123228928	1.6977267130488034	0.3246705784359276
1	Deaths	4712	Riau	2	Female	11	30-34 years	465	Ovarian cancer	3	Rate	1992	0.7401167990961404	1.7720365605541875	0.33888147644891364
1	Deaths	4712	Riau	2	Female	12	35-39 years	465	Ovarian cancer	1	Number	1992	1.0441989121458295	2.404285048421622	0.5180076174027112
1	Deaths	4712	Riau	2	Female	12	35-39 years	465	Ovarian cancer	3	Rate	1992	1.3415334646658914	3.088902711481668	0.6655097468637584
1	Deaths	4712	Riau	2	Female	13	40-44 years	465	Ovarian cancer	1	Number	1992	1.5270091670935286	3.337928199318823	0.7604013596034355
1	Deaths	4712	Riau	2	Female	13	40-44 years	465	Ovarian cancer	3	Rate	1992	2.762179104720983	6.037917599909649	1.3754761870197663
1	Deaths	4712	Riau	2	Female	14	45-49 years	465	Ovarian cancer	1	Number	1992	2.155513617826466	4.27281512787855	1.0877924595939372
1	Deaths	4712	Riau	2	Female	14	45-49 years	465	Ovarian cancer	3	Rate	1992	5.136792815476651	10.182522564101722	2.592312312462355
1	Deaths	4712	Riau	2	Female	15	50-54 years	465	Ovarian cancer	1	Number	1992	2.506803750084833	6.274505480431323	1.2826204861411377
1	Deaths	4712	Riau	2	Female	15	50-54 years	465	Ovarian cancer	3	Rate	1992	7.381839166693348	18.47667185973877	3.7769602587675686
1	Deaths	4712	Riau	2	Female	16	55-59 years	465	Ovarian cancer	1	Number	1992	2.297726522122355	5.286690908177142	1.2190851799673508
1	Deaths	4712	Riau	2	Female	16	55-59 years	465	Ovarian cancer	3	Rate	1992	9.034480790421451	20.78685474314192	4.793347482506016
1	Deaths	4712	Riau	2	Female	17	60-64 years	465	Ovarian cancer	1	Number	1992	1.960554349188445	4.477022417998723	1.0561872993607082
1	Deaths	4712	Riau	2	Female	17	60-64 years	465	Ovarian cancer	3	Rate	1992	10.764541853693167	24.58136150034252	5.799060043407507
1	Deaths	4712	Riau	2	Female	18	65-69 years	465	Ovarian cancer	1	Number	1992	1.3753438931985205	3.418882553261381	0.7444535326151936
1	Deaths	4712	Riau	2	Female	18	65-69 years	465	Ovarian cancer	3	Rate	1992	12.034495227181385	29.91580940082664	6.514096241253816
1	Deaths	4712	Riau	2	Female	19	70-74 years	465	Ovarian cancer	1	Number	1992	0.9212590357749221	2.1517193462045667	0.4850732790026476
1	Deaths	4712	Riau	2	Female	19	70-74 years	465	Ovarian cancer	3	Rate	1992	13.609118379875213	31.78585193265868	7.165649855806768
1	Deaths	4712	Riau	2	Female	20	75-79 years	465	Ovarian cancer	1	Number	1992	0.5353244348512344	1.1374179575537209	0.2772555887720175
1	Deaths	4712	Riau	2	Female	20	75-79 years	465	Ovarian cancer	3	Rate	1992	12.662052017573927	26.903396158761527	6.5579384362867
1	Deaths	4712	Riau	2	Female	22	All ages	465	Ovarian cancer	1	Number	1992	16.78810407696863	37.839453410021264	10.483316063399089
1	Deaths	4712	Riau	2	Female	22	All ages	465	Ovarian cancer	3	Rate	1992	1.3497165016377197	3.0421859696785574	0.842829221083102
1	Deaths	4712	Riau	2	Female	27	Age-standardized	465	Ovarian cancer	3	Rate	1992	2.9712925087745976	6.4578171269056694	1.8956391626122484
1	Deaths	4712	Riau	2	Female	30	80-84 years	465	Ovarian cancer	1	Number	1992	0.31840434049790256	0.607956734703782	0.16921884253122169
1	Deaths	4712	Riau	2	Female	30	80-84 years	465	Ovarian cancer	3	Rate	1992	13.252554211336975	25.304239170264562	7.0431887979852545
1	Deaths	4712	Riau	2	Female	31	85-89 years	465	Ovarian cancer	1	Number	1992	0.1404520368530081	0.2638845208244454	0.07273281211243605
1	Deaths	4712	Riau	2	Female	31	85-89 years	465	Ovarian cancer	3	Rate	1992	13.788619268617031	25.90637537238246	7.1404094737609345
1	Deaths	4712	Riau	2	Female	32	90-94 years	465	Ovarian cancer	1	Number	1992	0.046063162391716796	0.08378242943399704	0.024833485028390292
1	Deaths	4712	Riau	2	Female	32	90-94 years	465	Ovarian cancer	3	Rate	1992	13.778654240411658	25.061438829921105	7.428322026195911
1	Deaths	4712	Riau	2	Female	235	95+ years	465	Ovarian cancer	1	Number	1992	0.007377225351955979	0.01254604600521472	0.0037484881778330806
1	Deaths	4712	Riau	2	Female	235	95+ years	465	Ovarian cancer	3	Rate	1992	12.017292878078285	20.437156534269995	6.106181949706956
1	Deaths	4714	South Sumatra	2	Female	8	15-19 years	465	Ovarian cancer	1	Number	1990	0.7125965699231817	1.5516878555221485	0.32760674096661546
1	Deaths	4714	South Sumatra	2	Female	8	15-19 years	465	Ovarian cancer	3	Rate	1990	0.23301323162380716	0.5073891974046518	0.10712471633508382
1	Deaths	4714	South Sumatra	2	Female	9	20-24 years	465	Ovarian cancer	1	Number	1990	0.8832850960430454	2.025039095674809	0.38587280555676434
1	Deaths	4714	South Sumatra	2	Female	9	20-24 years	465	Ovarian cancer	3	Rate	1990	0.32998448157820465	0.7565297763489981	0.14415734881885856
1	Deaths	4714	South Sumatra	2	Female	10	25-29 years	465	Ovarian cancer	1	Number	1990	1.019720982061409	2.1977741950591803	0.4926339309401269
1	Deaths	4714	South Sumatra	2	Female	10	25-29 years	465	Ovarian cancer	3	Rate	1990	0.41973483881585794	0.9046419694649994	0.20277666855532472
1	Deaths	4714	South Sumatra	2	Female	11	30-34 years	465	Ovarian cancer	1	Number	1990	1.2974911030815977	2.557638454300848	0.6484797444458748
1	Deaths	4714	South Sumatra	2	Female	11	30-34 years	465	Ovarian cancer	3	Rate	1990	0.6320652111221633	1.245938631681055	0.3159031191875936
1	Deaths	4714	South Sumatra	2	Female	12	35-39 years	465	Ovarian cancer	1	Number	1990	1.7976715133415986	3.305032608477733	1.0041284493578042
1	Deaths	4714	South Sumatra	2	Female	12	35-39 years	465	Ovarian cancer	3	Rate	1990	1.1335064640711165	2.083960166177176	0.6331446427545944
1	Deaths	4714	South Sumatra	2	Female	13	40-44 years	465	Ovarian cancer	1	Number	1990	2.6014471471311036	4.564729134268485	1.4077406390705722
1	Deaths	4714	South Sumatra	2	Female	13	40-44 years	465	Ovarian cancer	3	Rate	1990	2.158833737764397	3.7880805188306392	1.168225919561381
1	Deaths	4714	South Sumatra	2	Female	14	45-49 years	465	Ovarian cancer	1	Number	1990	4.0230379216023255	6.94188465811926	2.31209532939432
1	Deaths	4714	South Sumatra	2	Female	14	45-49 years	465	Ovarian cancer	3	Rate	1990	4.044526866672524	6.978964541781547	2.3244453222352104
1	Deaths	4714	South Sumatra	2	Female	15	50-54 years	465	Ovarian cancer	1	Number	1990	4.9121226578379	8.776313838125956	2.827457397133585
1	Deaths	4714	South Sumatra	2	Female	15	50-54 years	465	Ovarian cancer	3	Rate	1990	6.050017446864594	10.809349753328844	3.4824388099571397
1	Deaths	4714	South Sumatra	2	Female	16	55-59 years	465	Ovarian cancer	1	Number	1990	4.85066577908095	8.383406121041942	2.8506449974699297
1	Deaths	4714	South Sumatra	2	Female	16	55-59 years	465	Ovarian cancer	3	Rate	1990	7.83389911758782	13.539328579849919	4.603835091369032
1	Deaths	4714	South Sumatra	2	Female	17	60-64 years	465	Ovarian cancer	1	Number	1990	4.29753363734103	7.606503723701723	2.470685601855859
1	Deaths	4714	South Sumatra	2	Female	17	60-64 years	465	Ovarian cancer	3	Rate	1990	9.031465590337806	15.985419182406492	5.192259998576834
1	Deaths	4714	South Sumatra	2	Female	18	65-69 years	465	Ovarian cancer	1	Number	1990	3.225112576282719	5.656185137286432	1.906713166757524
1	Deaths	4714	South Sumatra	2	Female	18	65-69 years	465	Ovarian cancer	3	Rate	1990	10.009357171827805	17.554356919329102	5.917614551086582
1	Deaths	4714	South Sumatra	2	Female	19	70-74 years	465	Ovarian cancer	1	Number	1990	2.053497158542416	3.5430013367722712	1.1980937693687728
1	Deaths	4714	South Sumatra	2	Female	19	70-74 years	465	Ovarian cancer	3	Rate	1990	10.5716334822936	18.23976790219604	6.167920980312691
1	Deaths	4714	South Sumatra	2	Female	20	75-79 years	465	Ovarian cancer	1	Number	1990	1.0855512100085276	1.8425410795431392	0.6271129503210039
1	Deaths	4714	South Sumatra	2	Female	20	75-79 years	465	Ovarian cancer	3	Rate	1990	10.036804692841988	17.03579230846923	5.7981697636119796
1	Deaths	4714	South Sumatra	2	Female	22	All ages	465	Ovarian cancer	1	Number	1990	34.05514809290278	57.1744011053463	22.710852454537672
1	Deaths	4714	South Sumatra	2	Female	22	All ages	465	Ovarian cancer	3	Rate	1990	1.2117608345187922	2.034397260805489	0.8081045910553262
1	Deaths	4714	South Sumatra	2	Female	27	Age-standardized	465	Ovarian cancer	3	Rate	1990	2.4444280082073977	3.984906753106837	1.6476468471738395
1	Deaths	4714	South Sumatra	2	Female	30	80-84 years	465	Ovarian cancer	1	Number	1990	0.7543423509763575	1.2774731431208015	0.401829022709422
1	Deaths	4714	South Sumatra	2	Female	30	80-84 years	465	Ovarian cancer	3	Rate	1990	10.610574959694407	17.968929527204168	5.652124610159529
1	Deaths	4714	South Sumatra	2	Female	31	85-89 years	465	Ovarian cancer	1	Number	1990	0.4052514919490185	0.6833231914731571	0.2201080726440999
1	Deaths	4714	South Sumatra	2	Female	31	85-89 years	465	Ovarian cancer	3	Rate	1990	11.243598240419985	18.958625904953607	6.106841769739303
1	Deaths	4714	South Sumatra	2	Female	32	90-94 years	465	Ovarian cancer	1	Number	1990	0.11674774123877336	0.2011316738670224	0.06170179730923733
1	Deaths	4714	South Sumatra	2	Female	32	90-94 years	465	Ovarian cancer	3	Rate	1990	11.083913173607488	19.09523889669931	5.85790660080011
1	Deaths	4714	South Sumatra	2	Female	235	95+ years	465	Ovarian cancer	1	Number	1990	0.019073156460787954	0.03135170266164565	0.009635401641880644
1	Deaths	4714	South Sumatra	2	Female	235	95+ years	465	Ovarian cancer	3	Rate	1990	9.695600362063212	15.937245641668266	4.898035825360341
1	Deaths	4713	Jambi	2	Female	8	15-19 years	465	Ovarian cancer	1	Number	1990	0.3005562573266071	0.8577080159703542	0.12870184576754012
1	Deaths	4713	Jambi	2	Female	8	15-19 years	465	Ovarian cancer	3	Rate	1990	0.263338185842293	0.7514974897447618	0.11276461478607297
1	Deaths	4713	Jambi	2	Female	9	20-24 years	465	Ovarian cancer	1	Number	1990	0.3814919338105841	1.1589979721791226	0.1525868275637219
1	Deaths	4713	Jambi	2	Female	9	20-24 years	465	Ovarian cancer	3	Rate	1990	0.3599837892596781	1.0936547926501607	0.14398413048694905
1	Deaths	4713	Jambi	2	Female	10	25-29 years	465	Ovarian cancer	1	Number	1990	0.4669851650531205	1.473446014530333	0.194324668148048
1	Deaths	4713	Jambi	2	Female	10	25-29 years	465	Ovarian cancer	3	Rate	1990	0.48123681814957275	1.5184132705095408	0.2002551515247825
1	Deaths	4713	Jambi	2	Female	11	30-34 years	465	Ovarian cancer	1	Number	1990	0.6040632173468096	1.6568236713871982	0.2647629278075682
1	Deaths	4713	Jambi	2	Female	11	30-34 years	465	Ovarian cancer	3	Rate	1990	0.7692060118444861	2.1097770763049057	0.33714556677965035
1	Deaths	4713	Jambi	2	Female	12	35-39 years	465	Ovarian cancer	1	Number	1990	0.8103537952956273	2.229580521932814	0.3802858916550975
1	Deaths	4713	Jambi	2	Female	12	35-39 years	465	Ovarian cancer	3	Rate	1990	1.3985900457583982	3.848034207150804	0.6563356224143386
1	Deaths	4713	Jambi	2	Female	13	40-44 years	465	Ovarian cancer	1	Number	1990	1.095294272697803	2.737467358771238	0.5249857190799218
1	Deaths	4713	Jambi	2	Female	13	40-44 years	465	Ovarian cancer	3	Rate	1990	2.51171646787316	6.277529260109646	1.2038913275456213
1	Deaths	4713	Jambi	2	Female	14	45-49 years	465	Ovarian cancer	1	Number	1990	1.6463637015719768	4.157178143511287	0.7998885381143598
1	Deaths	4713	Jambi	2	Female	14	45-49 years	465	Ovarian cancer	3	Rate	1990	4.720671627658895	11.920010684431071	2.2935461487401687
1	Deaths	4713	Jambi	2	Female	15	50-54 years	465	Ovarian cancer	1	Number	1990	1.9003784796115106	4.947017505914586	0.9481476562038114
1	Deaths	4713	Jambi	2	Female	15	50-54 years	465	Ovarian cancer	3	Rate	1990	6.86918943188658	17.881701321903645	3.427215120429425
1	Deaths	4713	Jambi	2	Female	16	55-59 years	465	Ovarian cancer	1	Number	1990	1.9427870342397218	4.70536123123146	1.0419797866202298
1	Deaths	4713	Jambi	2	Female	16	55-59 years	465	Ovarian cancer	3	Rate	1990	9.649344979584797	23.370371004912645	5.175257115501282
1	Deaths	4713	Jambi	2	Female	17	60-64 years	465	Ovarian cancer	1	Number	1990	1.5727544195792895	3.764490281999556	0.8475132297110436
1	Deaths	4713	Jambi	2	Female	17	60-64 years	465	Ovarian cancer	3	Rate	1990	10.963383921831678	26.24157447454867	5.907859994212689
1	Deaths	4713	Jambi	2	Female	18	65-69 years	465	Ovarian cancer	1	Number	1990	1.1499492650059053	2.8114118718431715	0.5715421875455482
1	Deaths	4713	Jambi	2	Female	18	65-69 years	465	Ovarian cancer	3	Rate	1990	12.939573424581305	31.634848118510238	6.431163813956143
1	Deaths	4713	Jambi	2	Female	19	70-74 years	465	Ovarian cancer	1	Number	1990	0.7320595745489773	1.7333361578924964	0.35479991107761166
1	Deaths	4713	Jambi	2	Female	19	70-74 years	465	Ovarian cancer	3	Rate	1990	13.921309930183298	32.962221526958736	6.7471005052505415
1	Deaths	4713	Jambi	2	Female	20	75-79 years	465	Ovarian cancer	1	Number	1990	0.3991298180993518	0.8805983937583484	0.18805206092949275
1	Deaths	4713	Jambi	2	Female	20	75-79 years	465	Ovarian cancer	3	Rate	1990	13.096922937241823	28.895684508445264	6.170682415839955
1	Deaths	4713	Jambi	2	Female	22	All ages	465	Ovarian cancer	1	Number	1990	13.305892979023103	31.514411762795937	8.042328773315672
1	Deaths	4713	Jambi	2	Female	22	All ages	465	Ovarian cancer	3	Rate	1990	1.309341226674712	3.1011160709381174	0.7913901485586413
1	Deaths	4713	Jambi	2	Female	27	Age-standardized	465	Ovarian cancer	3	Rate	1990	2.999317627490693	6.750129454188496	1.8245422382826528
1	Deaths	4713	Jambi	2	Female	30	80-84 years	465	Ovarian cancer	1	Number	1990	0.2014347015936318	0.40331574871714404	0.09353935765230804
1	Deaths	4713	Jambi	2	Female	30	80-84 years	465	Ovarian cancer	3	Rate	1990	13.73316382870203	27.49675804619785	6.377209651106661
1	Deaths	4713	Jambi	2	Female	31	85-89 years	465	Ovarian cancer	1	Number	1990	0.08103177384232864	0.14940678322946602	0.037701135986347695
1	Deaths	4713	Jambi	2	Female	31	85-89 years	465	Ovarian cancer	3	Rate	1990	13.837659752310495	25.513945122803023	6.4381595924307575
1	Deaths	4713	Jambi	2	Female	32	90-94 years	465	Ovarian cancer	1	Number	1990	0.01860743701649726	0.03456836719504245	0.00972803972869477
1	Deaths	4713	Jambi	2	Female	32	90-94 years	465	Ovarian cancer	3	Rate	1990	12.9221246445736	24.00635559092251	6.755736526750383
1	Deaths	4713	Jambi	2	Female	235	95+ years	465	Ovarian cancer	1	Number	1990	0.002652132383362202	0.004435346847322006	0.0014309334807536666
1	Deaths	4713	Jambi	2	Female	235	95+ years	465	Ovarian cancer	3	Rate	1990	11.31437556231104	18.92182316936022	6.104566614961801
1	Deaths	4710	North Sumatra	2	Female	8	15-19 years	465	Ovarian cancer	1	Number	1992	1.6225600225598127	3.7911079169152875	0.668151064091511
1	Deaths	4710	North Sumatra	2	Female	8	15-19 years	465	Ovarian cancer	3	Rate	1992	0.26517051646461953	0.6195703273371367	0.10919408852562185
1	Deaths	4710	North Sumatra	2	Female	9	20-24 years	465	Ovarian cancer	1	Number	1992	1.8566438291691176	4.224795577367122	0.856606468333335
1	Deaths	4710	North Sumatra	2	Female	9	20-24 years	465	Ovarian cancer	3	Rate	1992	0.35220442885354536	0.8014416604694052	0.1624978292506493
1	Deaths	4710	North Sumatra	2	Female	10	25-29 years	465	Ovarian cancer	1	Number	1992	2.1429537616364476	5.027104419765853	1.0065045969327875
1	Deaths	4710	North Sumatra	2	Female	10	25-29 years	465	Ovarian cancer	3	Rate	1992	0.4694770276409556	1.1013350277936498	0.2205044247497525
1	Deaths	4710	North Sumatra	2	Female	11	30-34 years	465	Ovarian cancer	1	Number	1992	2.8077546833727687	5.97287905934095	1.3520604898988857
1	Deaths	4710	North Sumatra	2	Female	11	30-34 years	465	Ovarian cancer	3	Rate	1992	0.7158531390597989	1.5228197282241325	0.34471556636500744
1	Deaths	4710	North Sumatra	2	Female	12	35-39 years	465	Ovarian cancer	1	Number	1992	4.130128271486425	8.580700345857597	2.1755098050466084
1	Deaths	4710	North Sumatra	2	Female	12	35-39 years	465	Ovarian cancer	3	Rate	1992	1.340977011820244	2.785996257925394	0.7063481920640468
1	Deaths	4710	North Sumatra	2	Female	13	40-44 years	465	Ovarian cancer	1	Number	1992	6.113838646519153	11.63710978915817	3.2654714800050093
1	Deaths	4710	North Sumatra	2	Female	13	40-44 years	465	Ovarian cancer	3	Rate	1992	2.561502331524636	4.875575817511628	1.3681278314929484
1	Deaths	4710	North Sumatra	2	Female	14	45-49 years	465	Ovarian cancer	1	Number	1992	9.241054718934635	17.27503508984368	5.238227351662405
1	Deaths	4710	North Sumatra	2	Female	14	45-49 years	465	Ovarian cancer	3	Rate	1992	4.869583590775522	9.1030980729083	2.7602894617799056
1	Deaths	4710	North Sumatra	2	Female	15	50-54 years	465	Ovarian cancer	1	Number	1992	12.316796252692374	23.78326230943484	6.758479240247744
1	Deaths	4710	North Sumatra	2	Female	15	50-54 years	465	Ovarian cancer	3	Rate	1992	7.465438480379138	14.415476069517162	4.096439524844774
1	Deaths	4710	North Sumatra	2	Female	16	55-59 years	465	Ovarian cancer	1	Number	1992	12.162815003232085	23.446483132556935	6.7444261775308165
1	Deaths	4710	North Sumatra	2	Female	16	55-59 years	465	Ovarian cancer	3	Rate	1992	9.028600361895538	17.40459967857178	5.006466727566862
1	Deaths	4710	North Sumatra	2	Female	17	60-64 years	465	Ovarian cancer	1	Number	1992	10.948407047527642	21.815054585440755	6.017569697392049
1	Deaths	4710	North Sumatra	2	Female	17	60-64 years	465	Ovarian cancer	3	Rate	1992	10.298192756166053	20.519481613344315	5.660192610522378
1	Deaths	4710	North Sumatra	2	Female	18	65-69 years	465	Ovarian cancer	1	Number	1992	8.59255680834129	17.10410518643069	4.9455728893937225
1	Deaths	4710	North Sumatra	2	Female	18	65-69 years	465	Ovarian cancer	3	Rate	1992	11.486987054184105	22.865677729264817	6.611504936556368
1	Deaths	4710	North Sumatra	2	Female	19	70-74 years	465	Ovarian cancer	1	Number	1992	6.075993394815125	11.67204074814169	3.442301764807838
1	Deaths	4710	North Sumatra	2	Female	19	70-74 years	465	Ovarian cancer	3	Rate	1992	12.55556592775739	24.119360835681572	7.113247816918591
1	Deaths	4710	North Sumatra	2	Female	20	75-79 years	465	Ovarian cancer	1	Number	1992	3.4009228566913303	6.083919514171664	1.8524001308542042
1	Deaths	4710	North Sumatra	2	Female	20	75-79 years	465	Ovarian cancer	3	Rate	1992	12.003237421979911	21.472621832964734	6.537872074164391
1	Deaths	4710	North Sumatra	2	Female	22	All ages	465	Ovarian cancer	1	Number	1992	85.32614054794574	157.40523548494298	56.38315676730993
1	Deaths	4710	North Sumatra	2	Female	22	All ages	465	Ovarian cancer	3	Rate	1992	1.5578074995871654	2.873762421903323	1.0293926796461537
1	Deaths	4710	North Sumatra	2	Female	27	Age-standardized	465	Ovarian cancer	3	Rate	1992	2.8772245504078406	5.093434989708262	1.9444827589842832
1	Deaths	4710	North Sumatra	2	Female	30	80-84 years	465	Ovarian cancer	1	Number	1992	2.204991299049531	3.9788400485153734	1.159044201169371
1	Deaths	4710	North Sumatra	2	Female	30	80-84 years	465	Ovarian cancer	3	Rate	1992	12.920710756524908	23.315031417813277	6.791716086948842
1	Deaths	4710	North Sumatra	2	Female	31	85-89 years	465	Ovarian cancer	1	Number	1992	1.2634923971389096	2.19923209417534	0.6617848268294214
1	Deaths	4710	North Sumatra	2	Female	31	85-89 years	465	Ovarian cancer	3	Rate	1992	13.470506169382558	23.44673348219288	7.055504736550787
1	Deaths	4710	North Sumatra	2	Female	32	90-94 years	465	Ovarian cancer	1	Number	1992	0.3931279423090412	0.6630035494645226	0.20071545842678315
1	Deaths	4710	North Sumatra	2	Female	32	90-94 years	465	Ovarian cancer	3	Rate	1992	13.085110945368472	22.067815762372106	6.680736114911741
1	Deaths	4710	North Sumatra	2	Female	235	95+ years	465	Ovarian cancer	1	Number	1992	0.05210361247007985	0.08391352513073977	0.02687297016169038
1	Deaths	4710	North Sumatra	2	Female	235	95+ years	465	Ovarian cancer	3	Rate	1992	11.960230663705389	19.262102353164277	6.168611090780979
1	Deaths	4737	Gorontalo	2	Female	8	15-19 years	465	Ovarian cancer	1	Number	1992	0.10325415484827671	0.3079523018908275	0.0429558028554443
1	Deaths	4737	Gorontalo	2	Female	8	15-19 years	465	Ovarian cancer	3	Rate	1992	0.31003657818578784	0.924674441071776	0.12898144534808048
1	Deaths	4737	Gorontalo	2	Female	9	20-24 years	465	Ovarian cancer	1	Number	1992	0.14024177332971147	0.48769128857153776	0.05347681931350033
1	Deaths	4737	Gorontalo	2	Female	9	20-24 years	465	Ovarian cancer	3	Rate	1992	0.4149406757312653	1.4429577437841279	0.15822466455650228
1	Deaths	4737	Gorontalo	2	Female	10	25-29 years	465	Ovarian cancer	1	Number	1992	0.16481146291048424	0.5513303188674238	0.0697532645155021
1	Deaths	4737	Gorontalo	2	Female	10	25-29 years	465	Ovarian cancer	3	Rate	1992	0.5556890848379165	1.8589012858968248	0.23518465911639455
1	Deaths	4737	Gorontalo	2	Female	11	30-34 years	465	Ovarian cancer	1	Number	1992	0.2102007337127641	0.6408362367491558	0.09438676040628591
1	Deaths	4737	Gorontalo	2	Female	11	30-34 years	465	Ovarian cancer	3	Rate	1992	0.8249511807488314	2.5150179109044286	0.3704291039755513
1	Deaths	4737	Gorontalo	2	Female	12	35-39 years	465	Ovarian cancer	1	Number	1992	0.33697673045733445	0.9278586570819295	0.16178725085539855
1	Deaths	4737	Gorontalo	2	Female	12	35-39 years	465	Ovarian cancer	3	Rate	1992	1.4983174734942664	4.125587060424049	0.7193632172056943
1	Deaths	4737	Gorontalo	2	Female	13	40-44 years	465	Ovarian cancer	1	Number	1992	0.46937563588327796	1.22337743921782	0.23407077329770712
1	Deaths	4737	Gorontalo	2	Female	13	40-44 years	465	Ovarian cancer	3	Rate	1992	2.8297664971180865	7.375483996552358	1.4111632168251014
1	Deaths	4737	Gorontalo	2	Female	14	45-49 years	465	Ovarian cancer	1	Number	1992	0.6691028070100195	1.6909443554802546	0.33038664518408206
1	Deaths	4737	Gorontalo	2	Female	14	45-49 years	465	Ovarian cancer	3	Rate	1992	5.36021920641608	13.546247775777744	2.6467454963652135
1	Deaths	4737	Gorontalo	2	Female	15	50-54 years	465	Ovarian cancer	1	Number	1992	0.9142165110437729	2.4661950517280022	0.47037280259240366
1	Deaths	4737	Gorontalo	2	Female	15	50-54 years	465	Ovarian cancer	3	Rate	1992	8.180213437178901	22.06698485221689	4.208795043372004
1	Deaths	4737	Gorontalo	2	Female	16	55-59 years	465	Ovarian cancer	1	Number	1992	1.0394166669963005	2.8133679089699775	0.51855572203456
1	Deaths	4737	Gorontalo	2	Female	16	55-59 years	465	Ovarian cancer	3	Rate	1992	10.364585388935938	28.053612039218233	5.170799382580673
1	Deaths	4737	Gorontalo	2	Female	17	60-64 years	465	Ovarian cancer	1	Number	1992	0.979335204851064	2.440873450178562	0.5246556556833343
1	Deaths	4737	Gorontalo	2	Female	17	60-64 years	465	Ovarian cancer	3	Rate	1992	11.74349212480502	29.269220587425757	6.291297943985021
1	Deaths	4737	Gorontalo	2	Female	18	65-69 years	465	Ovarian cancer	1	Number	1992	0.8050382795480916	2.083385409297797	0.42604856411231445
1	Deaths	4737	Gorontalo	2	Female	18	65-69 years	465	Ovarian cancer	3	Rate	1992	12.586557660122828	32.573172293254665	6.661155071063717
1	Deaths	4737	Gorontalo	2	Female	19	70-74 years	465	Ovarian cancer	1	Number	1992	0.4702851833629613	1.1015235107105488	0.24505464338267202
1	Deaths	4737	Gorontalo	2	Female	19	70-74 years	465	Ovarian cancer	3	Rate	1992	12.723433621138202	29.801409371283636	6.6298845869118805
1	Deaths	4737	Gorontalo	2	Female	20	75-79 years	465	Ovarian cancer	1	Number	1992	0.1808556469151652	0.38792673668840344	0.08830177264323137
1	Deaths	4737	Gorontalo	2	Female	20	75-79 years	465	Ovarian cancer	3	Rate	1992	11.181657852679745	23.984122782690893	5.459382807907983
1	Deaths	4737	Gorontalo	2	Female	22	All ages	465	Ovarian cancer	1	Number	1992	6.6338076695225805	16.714555517588984	3.9061207306192047
1	Deaths	4737	Gorontalo	2	Female	22	All ages	465	Ovarian cancer	3	Rate	1992	2.108621493662772	5.312887074391818	1.241599174975501
1	Deaths	4737	Gorontalo	2	Female	27	Age-standardized	465	Ovarian cancer	3	Rate	1992	3.1079352378443716	7.616924167165863	1.8762166997068985
1	Deaths	4737	Gorontalo	2	Female	30	80-84 years	465	Ovarian cancer	1	Number	1992	0.09067266702444553	0.17729166493730247	0.04545358349074377
1	Deaths	4737	Gorontalo	2	Female	30	80-84 years	465	Ovarian cancer	3	Rate	1992	12.031054041053856	23.52424023563836	6.03108452946751
1	Deaths	4737	Gorontalo	2	Female	31	85-89 years	465	Ovarian cancer	1	Number	1992	0.04374754120679757	0.0796037410009815	0.021898761397238533
1	Deaths	4737	Gorontalo	2	Female	31	85-89 years	465	Ovarian cancer	3	Rate	1992	12.982610631295174	23.623370495840085	6.4987216352129495
1	Deaths	4737	Gorontalo	2	Female	32	90-94 years	465	Ovarian cancer	1	Number	1992	0.014179980662170993	0.02368849116318751	0.007852457063187154
1	Deaths	4737	Gorontalo	2	Female	32	90-94 years	465	Ovarian cancer	3	Rate	1992	11.991958008070254	20.033270712514188	6.640794342768717
1	Deaths	4737	Gorontalo	2	Female	235	95+ years	465	Ovarian cancer	1	Number	1992	0.002096689759940657	0.003492114895083044	0.0010522581728094986
1	Deaths	4737	Gorontalo	2	Female	235	95+ years	465	Ovarian cancer	3	Rate	1992	10.432282788949477	17.375355578614588	5.235612361669885
1	Deaths	4736	Southeast Sulawesi	2	Female	8	15-19 years	465	Ovarian cancer	1	Number	1990	0.19730777407590214	0.577415176415001	0.08010086435962252
1	Deaths	4736	Southeast Sulawesi	2	Female	8	15-19 years	465	Ovarian cancer	3	Rate	1990	0.2597871219229567	0.7602590802011903	0.10546555052373374
1	Deaths	4736	Southeast Sulawesi	2	Female	9	20-24 years	465	Ovarian cancer	1	Number	1990	0.22639075864792918	0.7359864109674434	0.08641401822723362
1	Deaths	4736	Southeast Sulawesi	2	Female	9	20-24 years	465	Ovarian cancer	3	Rate	1990	0.3573670132966758	1.1617844610141774	0.13640803973300109
1	Deaths	4736	Southeast Sulawesi	2	Female	10	25-29 years	465	Ovarian cancer	1	Number	1990	0.27430420532773914	0.9142092297746625	0.10187721639840015
1	Deaths	4736	Southeast Sulawesi	2	Female	10	25-29 years	465	Ovarian cancer	3	Rate	1990	0.4897148172838946	1.6321361365329181	0.18188121598181362
1	Deaths	4736	Southeast Sulawesi	2	Female	11	30-34 years	465	Ovarian cancer	1	Number	1990	0.3817927538722511	1.2296724176750162	0.150966323980235
1	Deaths	4736	Southeast Sulawesi	2	Female	11	30-34 years	465	Ovarian cancer	3	Rate	1990	0.768835194871345	2.4762529494926624	0.30400844945106315
1	Deaths	4736	Southeast Sulawesi	2	Female	12	35-39 years	465	Ovarian cancer	1	Number	1990	0.5421909659420863	1.6710070670980184	0.24201506445789056
1	Deaths	4736	Southeast Sulawesi	2	Female	12	35-39 years	465	Ovarian cancer	3	Rate	1990	1.3498985608034328	4.1603239018352065	0.6025474560182035
1	Deaths	4736	Southeast Sulawesi	2	Female	13	40-44 years	465	Ovarian cancer	1	Number	1990	0.7863288264401916	2.382098165831618	0.3617110118738798
1	Deaths	4736	Southeast Sulawesi	2	Female	13	40-44 years	465	Ovarian cancer	3	Rate	1990	2.5794942753892385	7.814299025504719	1.1865665521864062
1	Deaths	4736	Southeast Sulawesi	2	Female	14	45-49 years	465	Ovarian cancer	1	Number	1990	1.2329558409319459	3.1580920146908364	0.6048551201401031
1	Deaths	4736	Southeast Sulawesi	2	Female	14	45-49 years	465	Ovarian cancer	3	Rate	1990	5.064622218914911	12.972518930516841	2.484568042899682
1	Deaths	4736	Southeast Sulawesi	2	Female	15	50-54 years	465	Ovarian cancer	1	Number	1990	1.513330025100261	4.103712509264846	0.7339660854298548
1	Deaths	4736	Southeast Sulawesi	2	Female	15	50-54 years	465	Ovarian cancer	3	Rate	1990	7.711758260036773	20.9120537590885	3.740207970515579
1	Deaths	4736	Southeast Sulawesi	2	Female	16	55-59 years	465	Ovarian cancer	1	Number	1990	1.3840778447172826	3.8805702386998413	0.7067266429836362
1	Deaths	4736	Southeast Sulawesi	2	Female	16	55-59 years	465	Ovarian cancer	3	Rate	1990	9.572476989985098	26.838569419889048	4.887820836083206
1	Deaths	4736	Southeast Sulawesi	2	Female	17	60-64 years	465	Ovarian cancer	1	Number	1990	1.1450305778937677	3.078842989287177	0.57978713606386
1	Deaths	4736	Southeast Sulawesi	2	Female	17	60-64 years	465	Ovarian cancer	3	Rate	1990	10.733488520443153	28.860998579224578	5.434910376532673
1	Deaths	4736	Southeast Sulawesi	2	Female	18	65-69 years	465	Ovarian cancer	1	Number	1990	0.8282513998447533	2.2518215464872076	0.4193467302603676
1	Deaths	4736	Southeast Sulawesi	2	Female	18	65-69 years	465	Ovarian cancer	3	Rate	1990	11.357972239483086	30.879666026602003	5.750583122356348
1	Deaths	4736	Southeast Sulawesi	2	Female	19	70-74 years	465	Ovarian cancer	1	Number	1990	0.5388676115857896	1.3349513739687093	0.267504032087903
1	Deaths	4736	Southeast Sulawesi	2	Female	19	70-74 years	465	Ovarian cancer	3	Rate	1990	11.708359547001036	29.005437194846767	5.812250208804844
1	Deaths	4736	Southeast Sulawesi	2	Female	20	75-79 years	465	Ovarian cancer	1	Number	1990	0.3148429286986834	0.7324741631946021	0.14854643407658483
1	Deaths	4736	Southeast Sulawesi	2	Female	20	75-79 years	465	Ovarian cancer	3	Rate	1990	10.748503991457556	25.00612448015777	5.071265046949856
1	Deaths	4736	Southeast Sulawesi	2	Female	22	All ages	465	Ovarian cancer	1	Number	1990	9.619463321574804	26.059955852833678	5.5575565392238575
1	Deaths	4736	Southeast Sulawesi	2	Female	22	All ages	465	Ovarian cancer	3	Rate	1990	1.3830195483441066	3.746719247072615	0.7990268352638099
1	Deaths	4736	Southeast Sulawesi	2	Female	27	Age-standardized	465	Ovarian cancer	3	Rate	1990	2.86615384447541	7.423368415159651	1.663071841660346
1	Deaths	4736	Southeast Sulawesi	2	Female	30	80-84 years	465	Ovarian cancer	1	Number	1990	0.16585590401305822	0.32233792889476626	0.08037889132769253
1	Deaths	4736	Southeast Sulawesi	2	Female	30	80-84 years	465	Ovarian cancer	3	Rate	1990	11.140286142064124	21.6509432310911	5.398926583294084
1	Deaths	4736	Southeast Sulawesi	2	Female	31	85-89 years	465	Ovarian cancer	1	Number	1990	0.07002827220675241	0.13802698486074894	0.03352677840906264
1	Deaths	4736	Southeast Sulawesi	2	Female	31	85-89 years	465	Ovarian cancer	3	Rate	1990	11.5763818876755	22.81725704776653	5.542315669032868
1	Deaths	4736	Southeast Sulawesi	2	Female	32	90-94 years	465	Ovarian cancer	1	Number	1990	0.015750382392227574	0.02815222839001635	0.008500868771596356
1	Deaths	4736	Southeast Sulawesi	2	Female	32	90-94 years	465	Ovarian cancer	3	Rate	1990	11.117915234639042	19.87215809191117	6.000612307040728
1	Deaths	4736	Southeast Sulawesi	2	Female	235	95+ years	465	Ovarian cancer	1	Number	1990	0.0021572498841883254	0.0036416827340412707	0.0011855261052430342
1	Deaths	4736	Southeast Sulawesi	2	Female	235	95+ years	465	Ovarian cancer	3	Rate	1990	9.735337046209468	16.434354263318347	5.350097036145394
1	Deaths	4738	West Sulawesi	2	Female	8	15-19 years	465	Ovarian cancer	1	Number	1990	0.10528408293507469	0.3615900534025995	0.04010666728892682
1	Deaths	4738	West Sulawesi	2	Female	8	15-19 years	465	Ovarian cancer	3	Rate	1990	0.2707785813887117	0.9299681297979575	0.1031497465711098
1	Deaths	4738	West Sulawesi	2	Female	9	20-24 years	465	Ovarian cancer	1	Number	1990	0.12457660484008362	0.5078316716439587	0.04321207359515744
1	Deaths	4738	West Sulawesi	2	Female	9	20-24 years	465	Ovarian cancer	3	Rate	1990	0.3768983566877756	1.536411453517387	0.13073529775508627
1	Deaths	4738	West Sulawesi	2	Female	10	25-29 years	465	Ovarian cancer	1	Number	1990	0.15077623371432525	0.6043280444946458	0.051277033331643476
1	Deaths	4738	West Sulawesi	2	Female	10	25-29 years	465	Ovarian cancer	3	Rate	1990	0.5139145710783366	2.0598272030425973	0.1747756522472241
1	Deaths	4738	West Sulawesi	2	Female	11	30-34 years	465	Ovarian cancer	1	Number	1990	0.2167604204658414	0.788616235800108	0.07777906265793022
1	Deaths	4738	West Sulawesi	2	Female	11	30-34 years	465	Ovarian cancer	3	Rate	1990	0.8418402190304937	3.062777158533818	0.30207333517447565
1	Deaths	4738	West Sulawesi	2	Female	12	35-39 years	465	Ovarian cancer	1	Number	1990	0.3363604934730391	1.1303356087771217	0.1441834266152368
1	Deaths	4738	West Sulawesi	2	Female	12	35-39 years	465	Ovarian cancer	3	Rate	1990	1.5256771005238312	5.127020526137239	0.6539928336725366
1	Deaths	4738	West Sulawesi	2	Female	13	40-44 years	465	Ovarian cancer	1	Number	1990	0.5438594894870549	1.7621994059669457	0.22643591748457198
1	Deaths	4738	West Sulawesi	2	Female	13	40-44 years	465	Ovarian cancer	3	Rate	1990	2.921599244728961	9.46649006417199	1.2164079478072285
1	Deaths	4738	West Sulawesi	2	Female	14	45-49 years	465	Ovarian cancer	1	Number	1990	0.8564345270379409	2.499134003945724	0.3607616587661415
1	Deaths	4738	West Sulawesi	2	Female	14	45-49 years	465	Ovarian cancer	3	Rate	1990	5.57819831167799	16.277560795782264	2.349741880219985
1	Deaths	4738	West Sulawesi	2	Female	15	50-54 years	465	Ovarian cancer	1	Number	1990	0.9264437937606825	2.9230244980046267	0.4406769221904031
1	Deaths	4738	West Sulawesi	2	Female	15	50-54 years	465	Ovarian cancer	3	Rate	1990	7.812463553042165	24.64911795956127	3.7161157713671873
1	Deaths	4738	West Sulawesi	2	Female	16	55-59 years	465	Ovarian cancer	1	Number	1990	0.8013669350281029	2.551215535133803	0.37779022438103055
1	Deaths	4738	West Sulawesi	2	Female	16	55-59 years	465	Ovarian cancer	3	Rate	1990	9.526902424531668	30.329653501759132	4.491289130233186
1	Deaths	4738	West Sulawesi	2	Female	17	60-64 years	465	Ovarian cancer	1	Number	1990	0.680446569109014	1.9629363203433015	0.3383511308099641
1	Deaths	4738	West Sulawesi	2	Female	17	60-64 years	465	Ovarian cancer	3	Rate	1990	10.635812841633783	30.681943698465318	5.288643466542915
1	Deaths	4738	West Sulawesi	2	Female	18	65-69 years	465	Ovarian cancer	1	Number	1990	0.521113555725203	1.4384662655113538	0.25674033587769757
1	Deaths	4738	West Sulawesi	2	Female	18	65-69 years	465	Ovarian cancer	3	Rate	1990	11.290085359790245	31.164813784590688	5.562358291229986
1	Deaths	4738	West Sulawesi	2	Female	19	70-74 years	465	Ovarian cancer	1	Number	1990	0.34106907318430396	0.8941730182087049	0.17067817748947464
1	Deaths	4738	West Sulawesi	2	Female	19	70-74 years	465	Ovarian cancer	3	Rate	1990	11.697574364095036	30.66726419141359	5.853713603732338
1	Deaths	4738	West Sulawesi	2	Female	20	75-79 years	465	Ovarian cancer	1	Number	1990	0.17238481647052686	0.4133771917332779	0.08386426166435806
1	Deaths	4738	West Sulawesi	2	Female	20	75-79 years	465	Ovarian cancer	3	Rate	1990	10.620004509959015	25.46667235784185	5.166573572633303
1	Deaths	4738	West Sulawesi	2	Female	22	All ages	465	Ovarian cancer	1	Number	1990	5.913838053630298	17.351759252690016	3.2001229772832924
1	Deaths	4738	West Sulawesi	2	Female	22	All ages	465	Ovarian cancer	3	Rate	1990	1.6152924433686078	4.739420549877245	0.8740744024741764
1	Deaths	4738	West Sulawesi	2	Female	27	Age-standardized	465	Ovarian cancer	3	Rate	1990	2.9283968615382996	8.270215295753795	1.6405075566546994
1	Deaths	4738	West Sulawesi	2	Female	30	80-84 years	465	Ovarian cancer	1	Number	1990	0.08815459968872232	0.17739605758180882	0.043644905759716794
1	Deaths	4738	West Sulawesi	2	Female	30	80-84 years	465	Ovarian cancer	3	Rate	1990	11.049687368109263	22.235606349930116	5.470645497323486
1	Deaths	4738	West Sulawesi	2	Female	31	85-89 years	465	Ovarian cancer	1	Number	1990	0.03783629754327116	0.07192266627341234	0.019574117987673053
1	Deaths	4738	West Sulawesi	2	Female	31	85-89 years	465	Ovarian cancer	3	Rate	1990	11.354317825914368	21.58331720543114	5.874009118884113
1	Deaths	4738	West Sulawesi	2	Female	32	90-94 years	465	Ovarian cancer	1	Number	1990	0.009353461871473059	0.016911850208050812	0.004996563165130022
1	Deaths	4738	West Sulawesi	2	Female	32	90-94 years	465	Ovarian cancer	3	Rate	1990	10.698925968462747	19.344563098878744	5.715302006363454
1	Deaths	4738	West Sulawesi	2	Female	235	95+ years	465	Ovarian cancer	1	Number	1990	0.0016170992956421192	0.002710704236281027	0.0008567228939040444
1	Deaths	4738	West Sulawesi	2	Female	235	95+ years	465	Ovarian cancer	3	Rate	1990	9.240619485528823	15.489825796589487	4.895586986181207
1	Deaths	4733	North Sulawesi	2	Female	8	15-19 years	465	Ovarian cancer	1	Number	1991	0.3678995386571986	0.8903656547661434	0.17006250055488445
1	Deaths	4733	North Sulawesi	2	Female	8	15-19 years	465	Ovarian cancer	3	Rate	1991	0.3280833080818688	0.7940050984688553	0.15165734636788844
1	Deaths	4733	North Sulawesi	2	Female	9	20-24 years	465	Ovarian cancer	1	Number	1991	0.5003544873378801	1.3564178048314188	0.2166134738625912
1	Deaths	4733	North Sulawesi	2	Female	9	20-24 years	465	Ovarian cancer	3	Rate	1991	0.49440433857705923	1.3402874653924468	0.21403753535160064
1	Deaths	4733	North Sulawesi	2	Female	10	25-29 years	465	Ovarian cancer	1	Number	1991	0.5831911650916596	1.4964001990437386	0.27804016946046756
1	Deaths	4733	North Sulawesi	2	Female	10	25-29 years	465	Ovarian cancer	3	Rate	1991	0.6738129269597386	1.728925022144884	0.32124468203679746
1	Deaths	4733	North Sulawesi	2	Female	11	30-34 years	465	Ovarian cancer	1	Number	1991	0.8036242373863343	2.0086704252598677	0.3873339749331087
1	Deaths	4733	North Sulawesi	2	Female	11	30-34 years	465	Ovarian cancer	3	Rate	1991	1.0821063205038761	2.7047404270087694	0.5215578661293051
1	Deaths	4733	North Sulawesi	2	Female	12	35-39 years	465	Ovarian cancer	1	Number	1991	1.1953025965198416	3.0425606391048348	0.5959675968678863
1	Deaths	4733	North Sulawesi	2	Female	12	35-39 years	465	Ovarian cancer	3	Rate	1991	1.9188219311771149	4.884229397851642	0.9567081159787627
1	Deaths	4733	North Sulawesi	2	Female	13	40-44 years	465	Ovarian cancer	1	Number	1991	1.8252966067466452	4.56960712810738	0.9561788619412025
1	Deaths	4733	North Sulawesi	2	Female	13	40-44 years	465	Ovarian cancer	3	Rate	1991	3.4968511776194293	8.754323000502001	1.831820191324114
1	Deaths	4733	North Sulawesi	2	Female	14	45-49 years	465	Ovarian cancer	1	Number	1991	2.8015356980097788	6.859102065859804	1.4789253905366193
1	Deaths	4733	North Sulawesi	2	Female	14	45-49 years	465	Ovarian cancer	3	Rate	1991	6.967376612699652	17.058482371558426	3.678064921775831
1	Deaths	4733	North Sulawesi	2	Female	15	50-54 years	465	Ovarian cancer	1	Number	1991	3.622933911619558	8.982225721707316	1.98227210681678
1	Deaths	4733	North Sulawesi	2	Female	15	50-54 years	465	Ovarian cancer	3	Rate	1991	10.908401369992527	27.04485529090244	5.968483083930119
1	Deaths	4733	North Sulawesi	2	Female	16	55-59 years	465	Ovarian cancer	1	Number	1991	3.637944625856635	9.356383312090925	1.9868285979272966
1	Deaths	4733	North Sulawesi	2	Female	16	55-59 years	465	Ovarian cancer	3	Rate	1991	13.06087967166914	33.59110958772703	7.133074280823917
1	Deaths	4733	North Sulawesi	2	Female	17	60-64 years	465	Ovarian cancer	1	Number	1991	3.279191306878398	7.78031947725921	1.8023720123322327
1	Deaths	4733	North Sulawesi	2	Female	17	60-64 years	465	Ovarian cancer	3	Rate	1991	15.078071097623127	35.774738117371605	8.287498594335354
1	Deaths	4733	North Sulawesi	2	Female	18	65-69 years	465	Ovarian cancer	1	Number	1991	2.5570707208937558	5.839823102252808	1.4471471163162886
1	Deaths	4733	North Sulawesi	2	Female	18	65-69 years	465	Ovarian cancer	3	Rate	1991	16.22214419449557	37.048037686646204	9.180750848895538
1	Deaths	4733	North Sulawesi	2	Female	19	70-74 years	465	Ovarian cancer	1	Number	1991	1.8825923977374566	3.967608185362053	1.1132412919787074
1	Deaths	4733	North Sulawesi	2	Female	19	70-74 years	465	Ovarian cancer	3	Rate	1991	17.048579184974475	35.93028549588944	10.081408137572378
1	Deaths	4733	North Sulawesi	2	Female	20	75-79 years	465	Ovarian cancer	1	Number	1991	1.2375259834213048	2.475691067345091	0.7243068390718742
1	Deaths	4733	North Sulawesi	2	Female	20	75-79 years	465	Ovarian cancer	3	Rate	1991	17.605814192643372	35.2207206264581	10.304439501064556
1	Deaths	4733	North Sulawesi	2	Female	22	All ages	465	Ovarian cancer	1	Number	1991	25.401634961268496	59.65551865432837	16.41073443878843
1	Deaths	4733	North Sulawesi	2	Female	22	All ages	465	Ovarian cancer	3	Rate	1991	2.5980273771569515	6.101444686484181	1.6784564228339616
1	Deaths	4733	North Sulawesi	2	Female	27	Age-standardized	465	Ovarian cancer	3	Rate	1991	4.147357195428398	9.562916662321458	2.7898746394905247
1	Deaths	4733	North Sulawesi	2	Female	30	80-84 years	465	Ovarian cancer	1	Number	1991	0.7248186906089092	1.2627922052355343	0.4272299487451581
1	Deaths	4733	North Sulawesi	2	Female	30	80-84 years	465	Ovarian cancer	3	Rate	1991	20.198586165940043	35.1903413882714	11.905654537067415
1	Deaths	4733	North Sulawesi	2	Female	31	85-89 years	465	Ovarian cancer	1	Number	1991	0.2933477709438636	0.5058630303409903	0.1656677994048698
1	Deaths	4733	North Sulawesi	2	Female	31	85-89 years	465	Ovarian cancer	3	Rate	1991	20.685888450515325	35.67174273458465	11.682330522931727
1	Deaths	4733	North Sulawesi	2	Female	32	90-94 years	465	Ovarian cancer	1	Number	1991	0.07914542053368707	0.13203475209499627	0.04617406488175168
1	Deaths	4733	North Sulawesi	2	Female	32	90-94 years	465	Ovarian cancer	3	Rate	1991	19.794943138486698	33.02301500706775	11.548526530578394
1	Deaths	4733	North Sulawesi	2	Female	235	95+ years	465	Ovarian cancer	1	Number	1991	0.009859803025580312	0.015517033569611842	0.005601345910330746
1	Deaths	4733	North Sulawesi	2	Female	235	95+ years	465	Ovarian cancer	3	Rate	1991	19.429319442214627	30.577223625804862	11.037780239200393
1	Deaths	4722	Central Java	2	Female	8	15-19 years	465	Ovarian cancer	1	Number	1992	3.917642447449015	7.648555085784265	1.8698621652510092
1	Deaths	4722	Central Java	2	Female	8	15-19 years	465	Ovarian cancer	3	Rate	1992	0.25898951300144835	0.5056345961643038	0.12361380551038532
1	Deaths	4722	Central Java	2	Female	9	20-24 years	465	Ovarian cancer	1	Number	1992	4.953694386757527	9.975957518598147	2.3902988657012374
1	Deaths	4722	Central Java	2	Female	9	20-24 years	465	Ovarian cancer	3	Rate	1992	0.3620761608713483	0.7291641585733707	0.1747120773017131
1	Deaths	4722	Central Java	2	Female	10	25-29 years	465	Ovarian cancer	1	Number	1992	6.644319209914557	12.654275609051451	3.399649152704144
1	Deaths	4722	Central Java	2	Female	10	25-29 years	465	Ovarian cancer	3	Rate	1992	0.5148619008219338	0.9805676379724451	0.2634355408868804
1	Deaths	4722	Central Java	2	Female	11	30-34 years	465	Ovarian cancer	1	Number	1992	9.420249992524141	17.407982272112964	4.989497350602782
1	Deaths	4722	Central Java	2	Female	11	30-34 years	465	Ovarian cancer	3	Rate	1992	0.8161675220582024	1.5082221561358558	0.4322884946990963
1	Deaths	4722	Central Java	2	Female	12	35-39 years	465	Ovarian cancer	1	Number	1992	12.956416371858896	23.370218934681684	7.145688249496571
1	Deaths	4722	Central Java	2	Female	12	35-39 years	465	Ovarian cancer	3	Rate	1992	1.3825679844806449	2.4938158486148234	0.7625102124914254
1	Deaths	4722	Central Java	2	Female	13	40-44 years	465	Ovarian cancer	1	Number	1992	19.731284017104077	33.08156970394595	11.460642355161472
1	Deaths	4722	Central Java	2	Female	13	40-44 years	465	Ovarian cancer	3	Rate	1992	2.536734704527365	4.253102123282775	1.4734271309111335
1	Deaths	4722	Central Java	2	Female	14	45-49 years	465	Ovarian cancer	1	Number	1992	31.96547691501567	53.55076562459235	18.206079497431546
1	Deaths	4722	Central Java	2	Female	14	45-49 years	465	Ovarian cancer	3	Rate	1992	4.686487717025765	7.851126576468745	2.6692099156458258
1	Deaths	4722	Central Java	2	Female	15	50-54 years	465	Ovarian cancer	1	Number	1992	46.2005812997862	76.63110351193221	26.660806356508697
1	Deaths	4722	Central Java	2	Female	15	50-54 years	465	Ovarian cancer	3	Rate	1992	7.062496583451552	11.714287818747593	4.075529971865905
1	Deaths	4722	Central Java	2	Female	16	55-59 years	465	Ovarian cancer	1	Number	1992	49.452710868693494	83.4578607065241	29.485302575095144
1	Deaths	4722	Central Java	2	Female	16	55-59 years	465	Ovarian cancer	3	Rate	1992	8.500151905789046	14.345108312085124	5.06806495486024
1	Deaths	4722	Central Java	2	Female	17	60-64 years	465	Ovarian cancer	1	Number	1992	47.16824004475623	78.7990086877832	28.394150485778837
1	Deaths	4722	Central Java	2	Female	17	60-64 years	465	Ovarian cancer	3	Rate	1992	9.887673916180532	16.518294981618578	5.952142816097118
1	Deaths	4722	Central Java	2	Female	18	65-69 years	465	Ovarian cancer	1	Number	1992	36.550597895014185	63.553519421484594	21.03910443748804
1	Deaths	4722	Central Java	2	Female	18	65-69 years	465	Ovarian cancer	3	Rate	1992	10.911134813888507	18.972084131064005	6.280622427580754
1	Deaths	4722	Central Java	2	Female	19	70-74 years	465	Ovarian cancer	1	Number	1992	25.228995731098887	42.23021029348741	15.219199739209804
1	Deaths	4722	Central Java	2	Female	19	70-74 years	465	Ovarian cancer	3	Rate	1992	11.84439082372543	19.82604145703704	7.145038655396741
1	Deaths	4722	Central Java	2	Female	20	75-79 years	465	Ovarian cancer	1	Number	1992	13.732321692678564	23.929814954272555	7.8885184696063355
1	Deaths	4722	Central Java	2	Female	20	75-79 years	465	Ovarian cancer	3	Rate	1992	11.457586099571724	19.96588204976116	6.581798881959236
1	Deaths	4722	Central Java	2	Female	22	All ages	465	Ovarian cancer	1	Number	1992	322.20001597344685	502.47042903129744	219.4484461191566
1	Deaths	4722	Central Java	2	Female	22	All ages	465	Ovarian cancer	3	Rate	1992	2.1299167989355023	3.3216019699089308	1.4506732114128893
1	Deaths	4722	Central Java	2	Female	27	Age-standardized	465	Ovarian cancer	3	Rate	1992	2.7698188842272917	4.3667505459239715	1.913068413676201
1	Deaths	4722	Central Java	2	Female	30	80-84 years	465	Ovarian cancer	1	Number	1992	8.597028679794715	13.93243535164579	4.773646215782523
1	Deaths	4722	Central Java	2	Female	30	80-84 years	465	Ovarian cancer	3	Rate	1992	12.668281831743915	20.530351149348004	7.034278688484603
1	Deaths	4722	Central Java	2	Female	31	85-89 years	465	Ovarian cancer	1	Number	1992	4.05638559532227	6.789427995860004	2.1520735412976193
1	Deaths	4722	Central Java	2	Female	31	85-89 years	465	Ovarian cancer	3	Rate	1992	12.578681389833784	21.0537311042679	6.673489678764968
1	Deaths	4722	Central Java	2	Female	32	90-94 years	465	Ovarian cancer	1	Number	1992	1.39112363174636	2.2818177019187633	0.7565567279963933
1	Deaths	4722	Central Java	2	Female	32	90-94 years	465	Ovarian cancer	3	Rate	1992	12.617480203144451	20.696068289057667	6.861963466228217
1	Deaths	4722	Central Java	2	Female	235	95+ years	465	Ovarian cancer	1	Number	1992	0.23294719393194507	0.40026730983516046	0.11920839696287176
1	Deaths	4722	Central Java	2	Female	235	95+ years	465	Ovarian cancer	3	Rate	1992	11.362313330971707	19.523577484349964	5.814550221071623
1	Deaths	4737	Gorontalo	2	Female	8	15-19 years	465	Ovarian cancer	1	Number	1990	0.1016358632548858	0.310013630780926	0.041605430383393684
1	Deaths	4737	Gorontalo	2	Female	8	15-19 years	465	Ovarian cancer	3	Rate	1990	0.3005847996266552	0.9168553511089195	0.12304672341701149
1	Deaths	4737	Gorontalo	2	Female	9	20-24 years	465	Ovarian cancer	1	Number	1990	0.12594325083465535	0.46319650017296343	0.046886378496106364
1	Deaths	4737	Gorontalo	2	Female	9	20-24 years	465	Ovarian cancer	3	Rate	1990	0.3917631249482364	1.4408339245671884	0.1458462762824449
1	Deaths	4737	Gorontalo	2	Female	10	25-29 years	465	Ovarian cancer	1	Number	1990	0.14519336436418837	0.531975745025343	0.056189096667061185
1	Deaths	4737	Gorontalo	2	Female	10	25-29 years	465	Ovarian cancer	3	Rate	1990	0.5208163651617622	1.9082254556989648	0.20155329560694174
1	Deaths	4737	Gorontalo	2	Female	11	30-34 years	465	Ovarian cancer	1	Number	1990	0.18997126618842158	0.5970306708263461	0.08485022664797962
1	Deaths	4737	Gorontalo	2	Female	11	30-34 years	465	Ovarian cancer	3	Rate	1990	0.7815399286318307	2.456178332810809	0.3490730014563553
1	Deaths	4737	Gorontalo	2	Female	12	35-39 years	465	Ovarian cancer	1	Number	1990	0.28753616132826537	0.8703906585899575	0.14494747783369077
1	Deaths	4737	Gorontalo	2	Female	12	35-39 years	465	Ovarian cancer	3	Rate	1990	1.4193426992405096	4.296442649334883	0.7154931174089887
1	Deaths	4737	Gorontalo	2	Female	13	40-44 years	465	Ovarian cancer	1	Number	1990	0.41753361927222066	1.2267532193338015	0.19377803445214495
1	Deaths	4737	Gorontalo	2	Female	13	40-44 years	465	Ovarian cancer	3	Rate	1990	2.688781811538765	7.899894981249014	1.2478680289717325
1	Deaths	4737	Gorontalo	2	Female	14	45-49 years	465	Ovarian cancer	1	Number	1990	0.6298025818121044	1.6324930047577553	0.31820264614369964
1	Deaths	4737	Gorontalo	2	Female	14	45-49 years	465	Ovarian cancer	3	Rate	1990	5.170002693856775	13.401014025721988	2.612101927276765
1	Deaths	4737	Gorontalo	2	Female	15	50-54 years	465	Ovarian cancer	1	Number	1990	0.8459695643517302	2.322084779097587	0.4318991206520877
1	Deaths	4737	Gorontalo	2	Female	15	50-54 years	465	Ovarian cancer	3	Rate	1990	7.8157907084106535	21.45340613349409	3.9902536408033558
1	Deaths	4737	Gorontalo	2	Female	16	55-59 years	465	Ovarian cancer	1	Number	1990	0.9200777315406018	2.461054274685389	0.4447149381883734
1	Deaths	4737	Gorontalo	2	Female	16	55-59 years	465	Ovarian cancer	3	Rate	1990	9.938009945540239	26.582516911244696	4.803487061083529
1	Deaths	4737	Gorontalo	2	Female	17	60-64 years	465	Ovarian cancer	1	Number	1990	0.8416935442732267	2.2051046772771725	0.42483729067872594
1	Deaths	4737	Gorontalo	2	Female	17	60-64 years	465	Ovarian cancer	3	Rate	1990	11.178790993254305	29.286673841384648	5.64239480146976
1	Deaths	4737	Gorontalo	2	Female	18	65-69 years	465	Ovarian cancer	1	Number	1990	0.6982353400425906	1.782499370791946	0.3546649824149256
1	Deaths	4737	Gorontalo	2	Female	18	65-69 years	465	Ovarian cancer	3	Rate	1990	11.863581374520653	30.28610143699144	6.0260439973086335
1	Deaths	4737	Gorontalo	2	Female	19	70-74 years	465	Ovarian cancer	1	Number	1990	0.3731253580449876	0.901212895457106	0.18395026619147412
1	Deaths	4737	Gorontalo	2	Female	19	70-74 years	465	Ovarian cancer	3	Rate	1990	11.933727669574155	28.823635367598925	5.883310619724891
1	Deaths	4737	Gorontalo	2	Female	20	75-79 years	465	Ovarian cancer	1	Number	1990	0.15033971589564588	0.32156359960398234	0.07457999870129962
1	Deaths	4737	Gorontalo	2	Female	20	75-79 years	465	Ovarian cancer	3	Rate	1990	10.503334392909943	22.46572035278302	5.210457268166394
1	Deaths	4737	Gorontalo	2	Female	22	All ages	465	Ovarian cancer	1	Number	1990	5.869440617863185	15.170086118073606	3.387579540262115
1	Deaths	4737	Gorontalo	2	Female	22	All ages	465	Ovarian cancer	3	Rate	1990	1.9336369895930887	4.997655068516364	1.1160090936611748
1	Deaths	4737	Gorontalo	2	Female	27	Age-standardized	465	Ovarian cancer	3	Rate	1990	2.9519381806455445	7.298545610018671	1.7362038870767365
1	Deaths	4737	Gorontalo	2	Female	30	80-84 years	465	Ovarian cancer	1	Number	1990	0.08484352572917932	0.15639169121148203	0.04346641082274933
1	Deaths	4737	Gorontalo	2	Female	30	80-84 years	465	Ovarian cancer	3	Rate	1990	11.361799827797823	20.94315476642811	5.820793687632623
1	Deaths	4737	Gorontalo	2	Female	31	85-89 years	465	Ovarian cancer	1	Number	1990	0.04352129414093714	0.08133799628853848	0.021315372266499762
1	Deaths	4737	Gorontalo	2	Female	31	85-89 years	465	Ovarian cancer	3	Rate	1990	12.12800244240905	22.666316273903234	5.939917275249498
1	Deaths	4737	Gorontalo	2	Female	32	90-94 years	465	Ovarian cancer	1	Number	1990	0.012184663514024682	0.02103710594300795	0.006745118113771784
1	Deaths	4737	Gorontalo	2	Female	32	90-94 years	465	Ovarian cancer	3	Rate	1990	10.996891669756694	18.98639013167457	6.087597996570472
1	Deaths	4737	Gorontalo	2	Female	235	95+ years	465	Ovarian cancer	1	Number	1990	0.0018337732755192872	0.0031453868722829815	0.0009539365639580252
1	Deaths	4737	Gorontalo	2	Female	235	95+ years	465	Ovarian cancer	3	Rate	1990	9.758575607760294	16.73843545360759	5.076452039445998
1	Deaths	4713	Jambi	2	Female	8	15-19 years	465	Ovarian cancer	1	Number	1992	0.34714804430765495	0.9398445198645553	0.14368954876845763
1	Deaths	4713	Jambi	2	Female	8	15-19 years	465	Ovarian cancer	3	Rate	1992	0.28271677250943006	0.7654077667258885	0.11702052233125283
1	Deaths	4713	Jambi	2	Female	9	20-24 years	465	Ovarian cancer	1	Number	1992	0.4365553695285737	1.293641349288615	0.17622630330787167
1	Deaths	4713	Jambi	2	Female	9	20-24 years	465	Ovarian cancer	3	Rate	1992	0.38893994765583223	1.152542916196572	0.15700516811455287
1	Deaths	4713	Jambi	2	Female	10	25-29 years	465	Ovarian cancer	1	Number	1992	0.5296060289096486	1.506540876621808	0.24074869554143732
1	Deaths	4713	Jambi	2	Female	10	25-29 years	465	Ovarian cancer	3	Rate	1992	0.515704757059866	1.4669967001292419	0.2344294452279687
1	Deaths	4713	Jambi	2	Female	11	30-34 years	465	Ovarian cancer	1	Number	1992	0.7044445956816714	1.7725940687391324	0.3252357496379516
1	Deaths	4713	Jambi	2	Female	11	30-34 years	465	Ovarian cancer	3	Rate	1992	0.8237081776994626	2.072697042624182	0.3802986754377146
1	Deaths	4713	Jambi	2	Female	12	35-39 years	465	Ovarian cancer	1	Number	1992	0.9860332263667313	2.4494377133552425	0.4904309555503085
1	Deaths	4713	Jambi	2	Female	12	35-39 years	465	Ovarian cancer	3	Rate	1992	1.488908744055335	3.6986474004245333	0.7405500327457373
1	Deaths	4713	Jambi	2	Female	13	40-44 years	465	Ovarian cancer	1	Number	1992	1.2509874854859282	2.932416618376825	0.6341279324521956
1	Deaths	4713	Jambi	2	Female	13	40-44 years	465	Ovarian cancer	3	Rate	1992	2.6383428464041336	6.184490650412769	1.337380999970934
1	Deaths	4713	Jambi	2	Female	14	45-49 years	465	Ovarian cancer	1	Number	1992	1.7859157434207729	4.31484024235812	0.911266606744328
1	Deaths	4713	Jambi	2	Female	14	45-49 years	465	Ovarian cancer	3	Rate	1992	4.882667014280233	11.796708887787196	2.491389315737331
1	Deaths	4713	Jambi	2	Female	15	50-54 years	465	Ovarian cancer	1	Number	1992	2.0914331407416613	5.210049954359079	1.0446306954129039
1	Deaths	4713	Jambi	2	Female	15	50-54 years	465	Ovarian cancer	3	Rate	1992	7.122299732564751	17.742636220932052	3.5574519584832798
1	Deaths	4713	Jambi	2	Female	16	55-59 years	465	Ovarian cancer	1	Number	1992	2.224342399468749	5.2263018876894325	1.231643826323556
1	Deaths	4713	Jambi	2	Female	16	55-59 years	465	Ovarian cancer	3	Rate	1992	10.076850918148462	23.676509960005486	5.579667602022344
1	Deaths	4713	Jambi	2	Female	17	60-64 years	465	Ovarian cancer	1	Number	1992	1.8346591983739193	4.305542719651859	1.034436747371413
1	Deaths	4713	Jambi	2	Female	17	60-64 years	465	Ovarian cancer	3	Rate	1992	11.536175153458395	27.07287271043262	6.50444699125983
1	Deaths	4713	Jambi	2	Female	18	65-69 years	465	Ovarian cancer	1	Number	1992	1.36208159273384	2.9639886229017884	0.7472011573959462
1	Deaths	4713	Jambi	2	Female	18	65-69 years	465	Ovarian cancer	3	Rate	1992	13.663558467692873	29.73289710589956	7.4954589766652
1	Deaths	4713	Jambi	2	Female	19	70-74 years	465	Ovarian cancer	1	Number	1992	0.8711469761227801	1.9150388718036901	0.4504370135117052
1	Deaths	4713	Jambi	2	Female	19	70-74 years	465	Ovarian cancer	3	Rate	1992	14.785860752743373	32.50369784970628	7.645206999750843
1	Deaths	4713	Jambi	2	Female	20	75-79 years	465	Ovarian cancer	1	Number	1992	0.4729395179553766	1.0084015332533458	0.2397876202899278
1	Deaths	4713	Jambi	2	Female	20	75-79 years	465	Ovarian cancer	3	Rate	1992	14.160907731769953	30.193884263914175	7.179798340443923
1	Deaths	4713	Jambi	2	Female	22	All ages	465	Ovarian cancer	1	Number	1992	15.249720811941309	35.04858655572208	9.615970283958681
1	Deaths	4713	Jambi	2	Female	22	All ages	465	Ovarian cancer	3	Rate	1992	1.4221624847436771	3.268570327124187	0.8967686924174668
1	Deaths	4713	Jambi	2	Female	27	Age-standardized	465	Ovarian cancer	3	Rate	1992	3.1681218142533702	6.864798351610785	2.005999141500994
1	Deaths	4713	Jambi	2	Female	30	80-84 years	465	Ovarian cancer	1	Number	1992	0.2361402625635737	0.4649695262267698	0.11882287218919013
1	Deaths	4713	Jambi	2	Female	30	80-84 years	465	Ovarian cancer	3	Rate	1992	14.997942241839706	29.531542071048733	7.546779844979633
1	Deaths	4713	Jambi	2	Female	31	85-89 years	465	Ovarian cancer	1	Number	1992	0.08943305567426413	0.169818251543207	0.04023594519499394
1	Deaths	4713	Jambi	2	Female	31	85-89 years	465	Ovarian cancer	3	Rate	1992	15.032713163109175	28.544580592300786	6.7632199123996015
1	Deaths	4713	Jambi	2	Female	32	90-94 years	465	Ovarian cancer	1	Number	1992	0.023846248532249016	0.04398761339065072	0.011780114104678998
1	Deaths	4713	Jambi	2	Female	32	90-94 years	465	Ovarian cancer	3	Rate	1992	14.28263954742999	26.34625005106058	7.055664263382469
1	Deaths	4713	Jambi	2	Female	235	95+ years	465	Ovarian cancer	1	Number	1992	0.0030079260739332456	0.00514780381050673	0.001565596366160299
1	Deaths	4713	Jambi	2	Female	235	95+ years	465	Ovarian cancer	3	Rate	1992	12.198617659833555	20.876872944584044	6.349262252792357
1	Deaths	4723	Yogyakarta	2	Female	8	15-19 years	465	Ovarian cancer	1	Number	1990	0.42493446784091393	0.8613653958911931	0.20691992700314518
1	Deaths	4723	Yogyakarta	2	Female	8	15-19 years	465	Ovarian cancer	3	Rate	1990	0.27291506875029625	0.5532137636026732	0.13289476466995226
1	Deaths	4723	Yogyakarta	2	Female	9	20-24 years	465	Ovarian cancer	1	Number	1990	0.5598487113140349	1.1680248047692483	0.2557328491540129
1	Deaths	4723	Yogyakarta	2	Female	9	20-24 years	465	Ovarian cancer	3	Rate	1990	0.37883802099921465	0.7903781799875752	0.1730491193783485
1	Deaths	4723	Yogyakarta	2	Female	10	25-29 years	465	Ovarian cancer	1	Number	1990	0.6915827167490014	1.4842608360127314	0.3343324709542202
1	Deaths	4723	Yogyakarta	2	Female	10	25-29 years	465	Ovarian cancer	3	Rate	1990	0.5260843456942608	1.1290715800764726	0.2543254407124401
1	Deaths	4723	Yogyakarta	2	Female	11	30-34 years	465	Ovarian cancer	1	Number	1990	0.9377477235098407	1.9211234196736287	0.4900491163481158
1	Deaths	4723	Yogyakarta	2	Female	11	30-34 years	465	Ovarian cancer	3	Rate	1990	0.8338630461372851	1.7082993502120938	0.4357609607256345
1	Deaths	4723	Yogyakarta	2	Female	12	35-39 years	465	Ovarian cancer	1	Number	1990	1.4572232409416888	2.9956524855760787	0.7642542651265012
1	Deaths	4723	Yogyakarta	2	Female	12	35-39 years	465	Ovarian cancer	3	Rate	1990	1.5626913957128263	3.2124661700635033	0.8195680186093056
1	Deaths	4723	Yogyakarta	2	Female	13	40-44 years	465	Ovarian cancer	1	Number	1990	2.413721101735735	5.064199855218418	1.224040984986498
1	Deaths	4723	Yogyakarta	2	Female	13	40-44 years	465	Ovarian cancer	3	Rate	1990	3.0400065116212183	6.378201907811285	1.5416414772089126
1	Deaths	4723	Yogyakarta	2	Female	14	45-49 years	465	Ovarian cancer	1	Number	1990	4.143142745678833	8.886196445101637	2.2946988378237867
1	Deaths	4723	Yogyakarta	2	Female	14	45-49 years	465	Ovarian cancer	3	Rate	1990	5.408529469447613	11.600192968190447	2.9955391473830764
1	Deaths	4723	Yogyakarta	2	Female	15	50-54 years	465	Ovarian cancer	1	Number	1990	6.13701141312961	13.838886426338416	3.1549878756330023
1	Deaths	4723	Yogyakarta	2	Female	15	50-54 years	465	Ovarian cancer	3	Rate	1990	8.316084020469404	18.752668770494488	4.275231458946648
1	Deaths	4723	Yogyakarta	2	Female	16	55-59 years	465	Ovarian cancer	1	Number	1990	6.368781369598884	14.46338771517815	3.3278710003306027
1	Deaths	4723	Yogyakarta	2	Female	16	55-59 years	465	Ovarian cancer	3	Rate	1990	9.58439642183919	21.765991548514563	5.008122128381346
1	Deaths	4723	Yogyakarta	2	Female	17	60-64 years	465	Ovarian cancer	1	Number	1990	6.104230139811864	13.483788283732755	3.365580175083482
1	Deaths	4723	Yogyakarta	2	Female	17	60-64 years	465	Ovarian cancer	3	Rate	1990	10.723305442724701	23.686980500370755	5.912317095323571
1	Deaths	4723	Yogyakarta	2	Female	18	65-69 years	465	Ovarian cancer	1	Number	1990	4.952317744863104	11.07358211667678	2.6474753781270812
1	Deaths	4723	Yogyakarta	2	Female	18	65-69 years	465	Ovarian cancer	3	Rate	1990	11.153948820287347	24.94067920314277	5.962825164284095
1	Deaths	4723	Yogyakarta	2	Female	19	70-74 years	465	Ovarian cancer	1	Number	1990	3.8370734371491078	8.179033747458197	2.105506500283683
1	Deaths	4723	Yogyakarta	2	Female	19	70-74 years	465	Ovarian cancer	3	Rate	1990	12.253561167060006	26.11946108240002	6.723862107793679
1	Deaths	4723	Yogyakarta	2	Female	20	75-79 years	465	Ovarian cancer	1	Number	1990	2.3457077631525083	4.846976596418705	1.2047889145816322
1	Deaths	4723	Yogyakarta	2	Female	20	75-79 years	465	Ovarian cancer	3	Rate	1990	11.687087210339232	24.14923081155174	6.002654438011524
1	Deaths	4723	Yogyakarta	2	Female	22	All ages	465	Ovarian cancer	1	Number	1990	42.63612190396487	93.46522205472692	26.99426296162677
1	Deaths	4723	Yogyakarta	2	Female	22	All ages	465	Ovarian cancer	3	Rate	1990	2.7625665509200252	6.055989254939485	1.7490673305724513
1	Deaths	4723	Yogyakarta	2	Female	27	Age-standardized	465	Ovarian cancer	3	Rate	1990	3.0315125770280646	6.562665171071679	1.9286322089063734
1	Deaths	4723	Yogyakarta	2	Female	30	80-84 years	465	Ovarian cancer	1	Number	1990	1.3795455383933517	2.683677360163193	0.7052631333763224
1	Deaths	4723	Yogyakarta	2	Female	30	80-84 years	465	Ovarian cancer	3	Rate	1990	12.85436718106711	25.006042369018505	6.571520129917049
1	Deaths	4723	Yogyakarta	2	Female	31	85-89 years	465	Ovarian cancer	1	Number	1990	0.6623292683939751	1.285513547878267	0.3246818790460129
1	Deaths	4723	Yogyakarta	2	Female	31	85-89 years	465	Ovarian cancer	3	Rate	1990	13.979074424410754	27.131957497444123	6.852712643134987
1	Deaths	4723	Yogyakarta	2	Female	32	90-94 years	465	Ovarian cancer	1	Number	1990	0.189222671558969	0.3249417681972181	0.09769019850000085
1	Deaths	4723	Yogyakarta	2	Female	32	90-94 years	465	Ovarian cancer	3	Rate	1990	13.747652230172065	23.608092980763136	7.0975156634756456
1	Deaths	4723	Yogyakarta	2	Female	235	95+ years	465	Ovarian cancer	1	Number	1990	0.03170185014347189	0.054492638940444656	0.01596772382488128
1	Deaths	4723	Yogyakarta	2	Female	235	95+ years	465	Ovarian cancer	3	Rate	1990	12.756685786156948	21.927599476868338	6.4253422002907294
1	Deaths	4716	Lampung	2	Female	8	15-19 years	465	Ovarian cancer	1	Number	1991	0.7240672133741308	1.4570879799980057	0.33865743845413504
1	Deaths	4716	Lampung	2	Female	8	15-19 years	465	Ovarian cancer	3	Rate	1991	0.2087998073383372	0.42018155756679393	0.09765890044020119
1	Deaths	4716	Lampung	2	Female	9	20-24 years	465	Ovarian cancer	1	Number	1991	0.8133391267090965	1.664275220008939	0.37788801922848997
1	Deaths	4716	Lampung	2	Female	9	20-24 years	465	Ovarian cancer	3	Rate	1991	0.26746844153903065	0.5473007319701091	0.12426934382005421
1	Deaths	4716	Lampung	2	Female	10	25-29 years	465	Ovarian cancer	1	Number	1991	0.9223563358567145	1.7867140960154295	0.47939313552367435
1	Deaths	4716	Lampung	2	Female	10	25-29 years	465	Ovarian cancer	3	Rate	1991	0.33956806621662866	0.6577837944837429	0.1764899244022635
1	Deaths	4716	Lampung	2	Female	11	30-34 years	465	Ovarian cancer	1	Number	1991	1.179533559857902	2.138921480727281	0.6060554959575472
1	Deaths	4716	Lampung	2	Female	11	30-34 years	465	Ovarian cancer	3	Rate	1991	0.5332160740583572	0.966913832286287	0.2739714605957503
1	Deaths	4716	Lampung	2	Female	12	35-39 years	465	Ovarian cancer	1	Number	1991	1.7889615868047262	3.0629262158376283	0.9479761437953018
1	Deaths	4716	Lampung	2	Female	12	35-39 years	465	Ovarian cancer	3	Rate	1991	1.0266295569541253	1.7577183362360256	0.5440141005184612
1	Deaths	4716	Lampung	2	Female	13	40-44 years	465	Ovarian cancer	1	Number	1991	2.6674084581800246	4.90598005028774	1.5485815528978593
1	Deaths	4716	Lampung	2	Female	13	40-44 years	465	Ovarian cancer	3	Rate	1991	2.048884782160909	3.7683721950397864	1.189493558040368
1	Deaths	4716	Lampung	2	Female	14	45-49 years	465	Ovarian cancer	1	Number	1991	4.3972024987779905	7.137506985735728	2.6256180417355033
1	Deaths	4716	Lampung	2	Female	14	45-49 years	465	Ovarian cancer	3	Rate	1991	3.93520288625669	6.387592588412789	2.349752984748052
1	Deaths	4716	Lampung	2	Female	15	50-54 years	465	Ovarian cancer	1	Number	1991	5.811445204214754	9.416609894487722	3.2681445377415015
1	Deaths	4716	Lampung	2	Female	15	50-54 years	465	Ovarian cancer	3	Rate	1991	6.138216951611257	9.946096444157213	3.4519090341472514
1	Deaths	4716	Lampung	2	Female	16	55-59 years	465	Ovarian cancer	1	Number	1991	5.55933842519737	9.050846354209908	3.3205678398095584
1	Deaths	4716	Lampung	2	Female	16	55-59 years	465	Ovarian cancer	3	Rate	1991	7.608933384789995	12.387676683436947	4.544781691697413
1	Deaths	4716	Lampung	2	Female	17	60-64 years	465	Ovarian cancer	1	Number	1991	4.794577033508254	7.969401364668016	2.842115723357905
1	Deaths	4716	Lampung	2	Female	17	60-64 years	465	Ovarian cancer	3	Rate	1991	9.180468247583915	15.25949748419256	5.441971830235547
1	Deaths	4716	Lampung	2	Female	18	65-69 years	465	Ovarian cancer	1	Number	1991	3.351524404441472	5.614764693899787	1.9453658941645235
1	Deaths	4716	Lampung	2	Female	18	65-69 years	465	Ovarian cancer	3	Rate	1991	10.049558610854074	16.83589318422506	5.833186996059172
1	Deaths	4716	Lampung	2	Female	19	70-74 years	465	Ovarian cancer	1	Number	1991	2.08015244763137	3.453183376218751	1.1401049420459894
1	Deaths	4716	Lampung	2	Female	19	70-74 years	465	Ovarian cancer	3	Rate	1991	10.397718642765263	17.260864322074777	5.698856554537093
1	Deaths	4716	Lampung	2	Female	20	75-79 years	465	Ovarian cancer	1	Number	1991	1.0256438290147099	1.6842352811120598	0.5590526262679543
1	Deaths	4716	Lampung	2	Female	20	75-79 years	465	Ovarian cancer	3	Rate	1991	9.42401348873698	15.47540730845574	5.136792463251367
1	Deaths	4716	Lampung	2	Female	22	All ages	465	Ovarian cancer	1	Number	1991	36.05152113713892	53.14537211498352	24.506697822315402
1	Deaths	4716	Lampung	2	Female	22	All ages	465	Ovarian cancer	3	Rate	1991	1.1726914311589471	1.7287237963668598	0.797159000112905
1	Deaths	4716	Lampung	2	Female	27	Age-standardized	465	Ovarian cancer	3	Rate	1991	2.3787062137560433	3.5537036824989783	1.621592755683438
1	Deaths	4716	Lampung	2	Female	30	80-84 years	465	Ovarian cancer	1	Number	1991	0.5716608954220919	0.9609837389560966	0.3059103398185038
1	Deaths	4716	Lampung	2	Female	30	80-84 years	465	Ovarian cancer	3	Rate	1991	10.09587641037349	16.971552783430834	5.402561218014733
1	Deaths	4716	Lampung	2	Female	31	85-89 years	465	Ovarian cancer	1	Number	1991	0.2599824480236719	0.44494119744138094	0.13967325593217628
1	Deaths	4716	Lampung	2	Female	31	85-89 years	465	Ovarian cancer	3	Rate	1991	10.407205174934749	17.811180592206675	5.59117833910456
1	Deaths	4716	Lampung	2	Female	32	90-94 years	465	Ovarian cancer	1	Number	1991	0.09135232508741674	0.16056417664355038	0.04960683892497919
1	Deaths	4716	Lampung	2	Female	32	90-94 years	465	Ovarian cancer	3	Rate	1991	10.414158385846328	18.30430440668957	5.655176013216335
1	Deaths	4716	Lampung	2	Female	235	95+ years	465	Ovarian cancer	1	Number	1991	0.012975345037201947	0.021435695385199814	0.007185122882447053
1	Deaths	4716	Lampung	2	Female	235	95+ years	465	Ovarian cancer	3	Rate	1991	8.943308739047156	14.774639234360626	4.952374837160665
1	Deaths	4718	Riau Islands	2	Female	8	15-19 years	465	Ovarian cancer	1	Number	1991	0.14688494618505105	0.40048912615912147	0.06029878577760575
1	Deaths	4718	Riau Islands	2	Female	8	15-19 years	465	Ovarian cancer	3	Rate	1991	0.25544896895280295	0.6964943448001112	0.10486617625600482
[truncated: 273,521 more rows]
