# Supplementary material for: Investigation of the trends and associated factors of ovarian cancer in Indonesia: A systematic analysis of the Global Burden of Disease study 1990–2021
Source: PLoS One. 2025 Jan 17;20(1):e0313418. doi: 10.1371/journal.pone.0313418 (PMC11741624; doi:10.1371/journal.pone.0313418)
Supplement: S2 Data — (CSV) [file pone.0313418.s011.csv]

measure_id	measure_name	location_id	location_name	sex_id	sex_name	age_id	age_name	cause_id	cause_name	rei_id	rei_name	metric_id	metric_name	year	val	upper	lower
1	Deaths	11	Republic of Indonesia	2	Female	9	20-24 years	465	Ovarian cancer	108	High body-mass index	1	Number	1990	-0.0076471554376033	0.3110954956071751	-0.2559956793723747
1	Deaths	11	Republic of Indonesia	2	Female	9	20-24 years	465	Ovarian cancer	108	High body-mass index	3	Rate	1990	-8.400365e-05	0.00341736964	-0.0028121007100000003
1	Deaths	11	Republic of Indonesia	2	Female	9	20-24 years	465	Ovarian cancer	108	High body-mass index	1	Number	1991	-0.0010838049159708	0.3576528453759477	-0.2686775518488469
1	Deaths	11	Republic of Indonesia	2	Female	9	20-24 years	465	Ovarian cancer	108	High body-mass index	3	Rate	1991	-1.171655e-05	0.00386643169	-0.00290455791
1	Deaths	11	Republic of Indonesia	2	Female	9	20-24 years	465	Ovarian cancer	108	High body-mass index	1	Number	1992	0.0092216754553693	0.3871729136673052	-0.2569799724651665
1	Deaths	11	Republic of Indonesia	2	Female	9	20-24 years	465	Ovarian cancer	108	High body-mass index	3	Rate	1992	9.807777e-05	0.00411780442	-0.00273312835
1	Deaths	11	Republic of Indonesia	2	Female	9	20-24 years	465	Ovarian cancer	108	High body-mass index	1	Number	1993	0.021207601159307	0.4341003307255003	-0.2508704074092919
1	Deaths	11	Republic of Indonesia	2	Female	9	20-24 years	465	Ovarian cancer	108	High body-mass index	3	Rate	1993	0.00022184049	0.00454087326	-0.00262421068
1	Deaths	11	Republic of Indonesia	2	Female	9	20-24 years	465	Ovarian cancer	108	High body-mass index	1	Number	1994	0.0358134391988073	0.510390544122248	-0.2747853156718052
1	Deaths	11	Republic of Indonesia	2	Female	9	20-24 years	465	Ovarian cancer	108	High body-mass index	3	Rate	1994	0.00036848702	0.00525144461	-0.0028272856599999997
1	Deaths	11	Republic of Indonesia	2	Female	9	20-24 years	465	Ovarian cancer	108	High body-mass index	1	Number	1995	0.0509433987115679	0.5764700480246837	-0.2744026054702175
1	Deaths	11	Republic of Indonesia	2	Female	9	20-24 years	465	Ovarian cancer	108	High body-mass index	3	Rate	1995	0.00051597203	0.00583868423	-0.00277924269
1	Deaths	11	Republic of Indonesia	2	Female	9	20-24 years	465	Ovarian cancer	108	High body-mass index	1	Number	1996	0.0683432726447619	0.6044567127033809	-0.2646524434563275
1	Deaths	11	Republic of Indonesia	2	Female	9	20-24 years	465	Ovarian cancer	108	High body-mass index	3	Rate	1996	0.00068234258	0.00603492542	-0.00264230296
1	Deaths	11	Republic of Indonesia	2	Female	9	20-24 years	465	Ovarian cancer	108	High body-mass index	1	Number	1997	0.0906436432790549	0.6985890239071391	-0.2675354826587253
1	Deaths	11	Republic of Indonesia	2	Female	9	20-24 years	465	Ovarian cancer	108	High body-mass index	3	Rate	1997	0.0008932144299999999	0.0068839885	-0.0026363299799999997
1	Deaths	11	Republic of Indonesia	2	Female	9	20-24 years	465	Ovarian cancer	108	High body-mass index	1	Number	1998	0.1175086365836199	0.7764176161402618	-0.2665761686126714
1	Deaths	11	Republic of Indonesia	2	Female	9	20-24 years	465	Ovarian cancer	108	High body-mass index	3	Rate	1998	0.0011441589800000001	0.00755982893	-0.00259560086
1	Deaths	11	Republic of Indonesia	2	Female	9	20-24 years	465	Ovarian cancer	108	High body-mass index	1	Number	1999	0.1480668306341295	0.830890058577592	-0.2582725122972491
1	Deaths	11	Republic of Indonesia	2	Female	9	20-24 years	465	Ovarian cancer	108	High body-mass index	3	Rate	1999	0.0014264548	0.00800467673	-0.00248816068
1	Deaths	11	Republic of Indonesia	2	Female	9	20-24 years	465	Ovarian cancer	108	High body-mass index	1	Number	2000	0.1826778629116378	0.9344480833489928	-0.2738962010499143
1	Deaths	11	Republic of Indonesia	2	Female	9	20-24 years	465	Ovarian cancer	108	High body-mass index	3	Rate	2000	0.00174495384	0.00892592425	-0.0026162788399999998
1	Deaths	11	Republic of Indonesia	2	Female	9	20-24 years	465	Ovarian cancer	108	High body-mass index	1	Number	2001	0.2209632683189778	1.035958461951327	-0.2656049904899851
1	Deaths	11	Republic of Indonesia	2	Female	9	20-24 years	465	Ovarian cancer	108	High body-mass index	3	Rate	2001	0.00209870253	0.00983950255	-0.00252270827
1	Deaths	11	Republic of Indonesia	2	Female	9	20-24 years	465	Ovarian cancer	108	High body-mass index	1	Number	2002	0.2663783875793177	1.1889641137953195	-0.2521834719599464
1	Deaths	11	Republic of Indonesia	2	Female	9	20-24 years	465	Ovarian cancer	108	High body-mass index	3	Rate	2002	0.0025230791900000002	0.011261614139999999	-0.00238862798
1	Deaths	11	Republic of Indonesia	2	Female	9	20-24 years	465	Ovarian cancer	108	High body-mass index	1	Number	2003	0.3181354395583898	1.3261053829984224	-0.259793677542606
1	Deaths	11	Republic of Indonesia	2	Female	9	20-24 years	465	Ovarian cancer	108	High body-mass index	3	Rate	2003	0.0030132812099999996	0.01256046307	-0.0024606859600000003
1	Deaths	11	Republic of Indonesia	2	Female	9	20-24 years	465	Ovarian cancer	108	High body-mass index	1	Number	2004	0.3672884167245761	1.456360331966043	-0.2335447174963854
1	Deaths	11	Republic of Indonesia	2	Female	9	20-24 years	465	Ovarian cancer	108	High body-mass index	3	Rate	2004	0.00348949347	0.01383642836	-0.00221883601
1	Deaths	11	Republic of Indonesia	2	Female	9	20-24 years	465	Ovarian cancer	108	High body-mass index	1	Number	2005	0.4147656192837248	1.4648498547192996	-0.2139895697270134
1	Deaths	11	Republic of Indonesia	2	Female	9	20-24 years	465	Ovarian cancer	108	High body-mass index	3	Rate	2005	0.00396052601	0.01398760091	-0.00204334983
1	Deaths	11	Republic of Indonesia	2	Female	9	20-24 years	465	Ovarian cancer	108	High body-mass index	1	Number	2006	0.4592541943751123	1.6224418904991649	-0.2019404118213905
1	Deaths	11	Republic of Indonesia	2	Female	9	20-24 years	465	Ovarian cancer	108	High body-mass index	3	Rate	2006	0.00440796559	0.01557235213	-0.0019382433499999998
1	Deaths	11	Republic of Indonesia	2	Female	9	20-24 years	465	Ovarian cancer	108	High body-mass index	1	Number	2007	0.5129839558066096	1.7560817258753754	-0.1863698248844398
1	Deaths	11	Republic of Indonesia	2	Female	9	20-24 years	465	Ovarian cancer	108	High body-mass index	3	Rate	2007	0.00494461253	0.01692673543	-0.00179640427
1	Deaths	11	Republic of Indonesia	2	Female	9	20-24 years	465	Ovarian cancer	108	High body-mass index	1	Number	2008	0.5713573474890224	1.7653271642664785	-0.1634319093540254
1	Deaths	11	Republic of Indonesia	2	Female	9	20-24 years	465	Ovarian cancer	108	High body-mass index	3	Rate	2008	0.0055218267	0.01706083015	-0.00157947156
1	Deaths	11	Republic of Indonesia	2	Female	9	20-24 years	465	Ovarian cancer	108	High body-mass index	1	Number	2009	0.6220870991844101	1.88879556960714	-0.154471958965259
1	Deaths	11	Republic of Indonesia	2	Female	9	20-24 years	465	Ovarian cancer	108	High body-mass index	3	Rate	2009	0.006014539470000001	0.01826148706	-0.00149348491
1	Deaths	11	Republic of Indonesia	2	Female	9	20-24 years	465	Ovarian cancer	108	High body-mass index	1	Number	2010	0.6793610576352084	2.0851615354374333	-0.1644706081073437
1	Deaths	11	Republic of Indonesia	2	Female	9	20-24 years	465	Ovarian cancer	108	High body-mass index	3	Rate	2010	0.006552005530000001	0.02011005747	-0.00158621446
1	Deaths	11	Republic of Indonesia	2	Female	9	20-24 years	465	Ovarian cancer	108	High body-mass index	1	Number	2011	0.7294977678815546	2.191762025096025	-0.1347773432888505
1	Deaths	11	Republic of Indonesia	2	Female	9	20-24 years	465	Ovarian cancer	108	High body-mass index	3	Rate	2011	0.0070006784700000005	0.021033403920000002	-0.0012934005900000001
1	Deaths	11	Republic of Indonesia	2	Female	9	20-24 years	465	Ovarian cancer	108	High body-mass index	1	Number	2012	0.7661560767036524	2.3057334271432217	-0.1222724568521719
1	Deaths	11	Republic of Indonesia	2	Female	9	20-24 years	465	Ovarian cancer	108	High body-mass index	3	Rate	2012	0.007304897140000001	0.02198396126	-0.00116580387
1	Deaths	11	Republic of Indonesia	2	Female	9	20-24 years	465	Ovarian cancer	108	High body-mass index	1	Number	2013	0.8130092081166989	2.288671999474933	-0.1179665246138007
1	Deaths	11	Republic of Indonesia	2	Female	9	20-24 years	465	Ovarian cancer	108	High body-mass index	3	Rate	2013	0.007694167429999999	0.02165956471	-0.00111641317
1	Deaths	11	Republic of Indonesia	2	Female	9	20-24 years	465	Ovarian cancer	108	High body-mass index	1	Number	2014	0.8521598391662721	2.377423589235737	-0.1262561158933525
1	Deaths	11	Republic of Indonesia	2	Female	9	20-24 years	465	Ovarian cancer	108	High body-mass index	3	Rate	2014	0.00799598151	0.02230782793	-0.0011846856899999998
1	Deaths	11	Republic of Indonesia	2	Female	9	20-24 years	465	Ovarian cancer	108	High body-mass index	1	Number	2015	0.8960912009152716	2.633929032275747	-0.0984157446595869
1	Deaths	11	Republic of Indonesia	2	Female	9	20-24 years	465	Ovarian cancer	108	High body-mass index	3	Rate	2015	0.00832385171	0.024466744749999998	-0.0009141905
1	Deaths	11	Republic of Indonesia	2	Female	9	20-24 years	465	Ovarian cancer	108	High body-mass index	1	Number	2016	0.9332915376611556	2.6719287130580827	-0.090617674558206
1	Deaths	11	Republic of Indonesia	2	Female	9	20-24 years	465	Ovarian cancer	108	High body-mass index	3	Rate	2016	0.00856550232	0.0245222534	-0.00083166499
1	Deaths	11	Republic of Indonesia	2	Female	9	20-24 years	465	Ovarian cancer	108	High body-mass index	1	Number	2017	0.9709669736840668	2.897862261245872	-0.1055073997916468
1	Deaths	11	Republic of Indonesia	2	Female	9	20-24 years	465	Ovarian cancer	108	High body-mass index	3	Rate	2017	0.00879967928	0.026262745489999996	-0.0009561924400000001
1	Deaths	11	Republic of Indonesia	2	Female	9	20-24 years	465	Ovarian cancer	108	High body-mass index	1	Number	2018	1.0101657865507805	2.728436404187324	-0.0799394124349749
1	Deaths	11	Republic of Indonesia	2	Female	9	20-24 years	465	Ovarian cancer	108	High body-mass index	3	Rate	2018	0.00905026543	0.024444575339999997	-0.00071619224
1	Deaths	11	Republic of Indonesia	2	Female	9	20-24 years	465	Ovarian cancer	108	High body-mass index	1	Number	2019	1.0586893575393244	2.7924006562889696	-0.0751492608108977
1	Deaths	11	Republic of Indonesia	2	Female	9	20-24 years	465	Ovarian cancer	108	High body-mass index	3	Rate	2019	0.00939602609	0.024782972670000004	-0.00066696091
1	Deaths	11	Republic of Indonesia	2	Female	9	20-24 years	465	Ovarian cancer	108	High body-mass index	1	Number	2020	1.090954679397459	2.7938000093594537	-0.0710402854231546
1	Deaths	11	Republic of Indonesia	2	Female	9	20-24 years	465	Ovarian cancer	108	High body-mass index	3	Rate	2020	0.00961728561	0.024628679020000002	-0.00062625398
1	Deaths	11	Republic of Indonesia	2	Female	9	20-24 years	465	Ovarian cancer	108	High body-mass index	1	Number	2021	1.1182597721463512	3.161560073944134	-0.0857033970810134
1	Deaths	11	Republic of Indonesia	2	Female	9	20-24 years	465	Ovarian cancer	108	High body-mass index	3	Rate	2021	0.00982220839	0.02776948851	-0.00075277377
1	Deaths	11	Republic of Indonesia	2	Female	10	25-29 years	465	Ovarian cancer	108	High body-mass index	1	Number	1990	0.1570731951549295	0.8300474613729536	-0.2348773385576274
1	Deaths	11	Republic of Indonesia	2	Female	10	25-29 years	465	Ovarian cancer	108	High body-mass index	3	Rate	1990	0.00191311362	0.0101097778	-0.0028607493099999997
1	Deaths	11	Republic of Indonesia	2	Female	10	25-29 years	465	Ovarian cancer	108	High body-mass index	1	Number	1991	0.1801297487997981	0.8732417414315206	-0.2299167381093445
1	Deaths	11	Republic of Indonesia	2	Female	10	25-29 years	465	Ovarian cancer	108	High body-mass index	3	Rate	1991	0.00215045319	0.01042507136	-0.00274482802
1	Deaths	11	Republic of Indonesia	2	Female	10	25-29 years	465	Ovarian cancer	108	High body-mass index	1	Number	1992	0.2113732860037873	0.9970677043718656	-0.244673551373773
1	Deaths	11	Republic of Indonesia	2	Female	10	25-29 years	465	Ovarian cancer	108	High body-mass index	3	Rate	1992	0.00247818919	0.011689851880000001	-0.00286860918
1	Deaths	11	Republic of Indonesia	2	Female	10	25-29 years	465	Ovarian cancer	108	High body-mass index	1	Number	1993	0.2470020840141175	1.1059076334463336	-0.2497810416629318
1	Deaths	11	Republic of Indonesia	2	Female	10	25-29 years	465	Ovarian cancer	108	High body-mass index	3	Rate	1993	0.00284707045	0.01274724847	-0.00287910211
1	Deaths	11	Republic of Indonesia	2	Female	10	25-29 years	465	Ovarian cancer	108	High body-mass index	1	Number	1994	0.28761959231204	1.2458114209094404	-0.2424429836724343
1	Deaths	11	Republic of Indonesia	2	Female	10	25-29 years	465	Ovarian cancer	108	High body-mass index	3	Rate	1994	0.0032610392700000005	0.014125045959999999	-0.00274882557
1	Deaths	11	Republic of Indonesia	2	Female	10	25-29 years	465	Ovarian cancer	108	High body-mass index	1	Number	1995	0.331169641645563	1.3915690555832296	-0.2353037347873302
1	Deaths	11	Republic of Indonesia	2	Female	10	25-29 years	465	Ovarian cancer	108	High body-mass index	3	Rate	1995	0.00369355621	0.01552025875	-0.00262435762
1	Deaths	11	Republic of Indonesia	2	Female	10	25-29 years	465	Ovarian cancer	108	High body-mass index	1	Number	1996	0.3769293859848428	1.4944358936155906	-0.2326566611504241
1	Deaths	11	Republic of Indonesia	2	Female	10	25-29 years	465	Ovarian cancer	108	High body-mass index	3	Rate	1996	0.0041342092799999995	0.0163911623	-0.00255180775
1	Deaths	11	Republic of Indonesia	2	Female	10	25-29 years	465	Ovarian cancer	108	High body-mass index	1	Number	1997	0.4398073835031215	1.5110184181691233	-0.2424278901783314
1	Deaths	11	Republic of Indonesia	2	Female	10	25-29 years	465	Ovarian cancer	108	High body-mass index	3	Rate	1997	0.00474454408	0.01630053011	-0.00261525808
1	Deaths	11	Republic of Indonesia	2	Female	10	25-29 years	465	Ovarian cancer	108	High body-mass index	1	Number	1998	0.5079064940728808	1.693407817313893	-0.2383804474418482
1	Deaths	11	Republic of Indonesia	2	Female	10	25-29 years	465	Ovarian cancer	108	High body-mass index	3	Rate	1998	0.00538986708	0.01797032161	-0.00252967611
1	Deaths	11	Republic of Indonesia	2	Female	10	25-29 years	465	Ovarian cancer	108	High body-mass index	1	Number	1999	0.590067140001126	2.015337101334829	-0.2389624945656142
1	Deaths	11	Republic of Indonesia	2	Female	10	25-29 years	465	Ovarian cancer	108	High body-mass index	3	Rate	1999	0.00616244154	0.02104743042	-0.00249563533
1	Deaths	11	Republic of Indonesia	2	Female	10	25-29 years	465	Ovarian cancer	108	High body-mass index	1	Number	2000	0.6812614634301312	2.0732650005818862	-0.2190115605028244
1	Deaths	11	Republic of Indonesia	2	Female	10	25-29 years	465	Ovarian cancer	108	High body-mass index	3	Rate	2000	0.00700903631	0.021330414909999998	-0.0022532611399999998
1	Deaths	11	Republic of Indonesia	2	Female	10	25-29 years	465	Ovarian cancer	108	High body-mass index	1	Number	2001	0.7809555003609123	2.3528494530568684	-0.2011536673833117
1	Deaths	11	Republic of Indonesia	2	Female	10	25-29 years	465	Ovarian cancer	108	High body-mass index	3	Rate	2001	0.00792681142	0.023881762670000004	-0.00204173885
1	Deaths	11	Republic of Indonesia	2	Female	10	25-29 years	465	Ovarian cancer	108	High body-mass index	1	Number	2002	0.9003251259498344	2.6064270165671437	-0.1564313664902952
1	Deaths	11	Republic of Indonesia	2	Female	10	25-29 years	465	Ovarian cancer	108	High body-mass index	3	Rate	2002	0.00902565787	0.026129136929999998	-0.0015682068100000002
1	Deaths	11	Republic of Indonesia	2	Female	10	25-29 years	465	Ovarian cancer	108	High body-mass index	1	Number	2003	1.0405568070006326	3.058376153305793	-0.1413821600030333
1	Deaths	11	Republic of Indonesia	2	Female	10	25-29 years	465	Ovarian cancer	108	High body-mass index	3	Rate	2003	0.010310597369999999	0.030304626239999997	-0.00140091777
1	Deaths	11	Republic of Indonesia	2	Female	10	25-29 years	465	Ovarian cancer	108	High body-mass index	1	Number	2004	1.1744568385122929	3.2893652512819496	-0.1230924831877292
1	Deaths	11	Republic of Indonesia	2	Female	10	25-29 years	465	Ovarian cancer	108	High body-mass index	3	Rate	2004	0.01151585074	0.03225307056	-0.00120695339
1	Deaths	11	Republic of Indonesia	2	Female	10	25-29 years	465	Ovarian cancer	108	High body-mass index	1	Number	2005	1.3089721474761582	3.549120820940483	-0.0904808975036697
1	Deaths	11	Republic of Indonesia	2	Female	10	25-29 years	465	Ovarian cancer	108	High body-mass index	3	Rate	2005	0.01271816781	0.03448378506	-0.00087912584
1	Deaths	11	Republic of Indonesia	2	Female	10	25-29 years	465	Ovarian cancer	108	High body-mass index	1	Number	2006	1.442382718058531	3.8856348827557055	-0.0542435423097886
1	Deaths	11	Republic of Indonesia	2	Female	10	25-29 years	465	Ovarian cancer	108	High body-mass index	3	Rate	2006	0.01390920222	0.03747000061	-0.00052308197
1	Deaths	11	Republic of Indonesia	2	Female	10	25-29 years	465	Ovarian cancer	108	High body-mass index	1	Number	2007	1.581344998414338	3.997206682395903	0.0084272834673885
1	Deaths	11	Republic of Indonesia	2	Female	10	25-29 years	465	Ovarian cancer	108	High body-mass index	3	Rate	2007	0.01516456742	0.038331869580000004	8.081482e-05
1	Deaths	11	Republic of Indonesia	2	Female	10	25-29 years	465	Ovarian cancer	108	High body-mass index	1	Number	2008	1.727227074653095	4.261038863665189	0.0515339114623841
1	Deaths	11	Republic of Indonesia	2	Female	10	25-29 years	465	Ovarian cancer	108	High body-mass index	3	Rate	2008	0.016500680150000002	0.04070688818	0.00049231777
1	Deaths	11	Republic of Indonesia	2	Female	10	25-29 years	465	Ovarian cancer	108	High body-mass index	1	Number	2009	1.8587098362032672	4.5941455479859865	0.0650004148859713
1	Deaths	11	Republic of Indonesia	2	Female	10	25-29 years	465	Ovarian cancer	108	High body-mass index	3	Rate	2009	0.01772080294	0.043800245939999996	0.00061970918
1	Deaths	11	Republic of Indonesia	2	Female	10	25-29 years	465	Ovarian cancer	108	High body-mass index	1	Number	2010	1.9809586024145365	4.883641663854638	0.0827087765428294
1	Deaths	11	Republic of Indonesia	2	Female	10	25-29 years	465	Ovarian cancer	108	High body-mass index	3	Rate	2010	0.01886994764	0.04651993352	0.00078785608
1	Deaths	11	Republic of Indonesia	2	Female	10	25-29 years	465	Ovarian cancer	108	High body-mass index	1	Number	2011	2.099137036863713	5.2858134117297	0.1355309155293744
1	Deaths	11	Republic of Indonesia	2	Female	10	25-29 years	465	Ovarian cancer	108	High body-mass index	3	Rate	2011	0.01997283923	0.05029338228	0.0012895476300000001
1	Deaths	11	Republic of Indonesia	2	Female	10	25-29 years	465	Ovarian cancer	108	High body-mass index	1	Number	2012	2.1763571428548403	5.089701566303901	0.1609828164707659
1	Deaths	11	Republic of Indonesia	2	Female	10	25-29 years	465	Ovarian cancer	108	High body-mass index	3	Rate	2012	0.020657441380000002	0.04831018295	0.0015280089
1	Deaths	11	Republic of Indonesia	2	Female	10	25-29 years	465	Ovarian cancer	108	High body-mass index	1	Number	2013	2.2939356122015973	5.32259811872354	0.1789956968473476
1	Deaths	11	Republic of Indonesia	2	Female	10	25-29 years	465	Ovarian cancer	108	High body-mass index	3	Rate	2013	0.02168663689	0.050319308039999996	0.0016922073400000002
1	Deaths	11	Republic of Indonesia	2	Female	10	25-29 years	465	Ovarian cancer	108	High body-mass index	1	Number	2014	2.38396232003286	5.478938534255748	0.1823176247718411
1	Deaths	11	Republic of Indonesia	2	Female	9	20-24 years	465	Ovarian cancer	150	Occupational exposure to asbestos	1	Number	1990	0.0002910248981142	0.0027776036466482	0.0
1	Deaths	11	Republic of Indonesia	2	Female	9	20-24 years	465	Ovarian cancer	150	Occupational exposure to asbestos	3	Rate	1990	3.1969e-06	3.051185e-05	0.0
1	Deaths	11	Republic of Indonesia	2	Female	9	20-24 years	465	Ovarian cancer	150	Occupational exposure to asbestos	1	Number	1991	0.0002972337777528	0.0029380651715414	0.0
1	Deaths	11	Republic of Indonesia	2	Female	9	20-24 years	465	Ovarian cancer	150	Occupational exposure to asbestos	3	Rate	1991	3.21327e-06	3.1762159999999996e-05	0.0
1	Deaths	11	Republic of Indonesia	2	Female	9	20-24 years	465	Ovarian cancer	150	Occupational exposure to asbestos	1	Number	1992	0.0003469502302907	0.0028200519999238	0.0
1	Deaths	11	Republic of Indonesia	2	Female	9	20-24 years	465	Ovarian cancer	150	Occupational exposure to asbestos	3	Rate	1992	3.69001e-06	2.999286e-05	0.0
1	Deaths	11	Republic of Indonesia	2	Female	9	20-24 years	465	Ovarian cancer	150	Occupational exposure to asbestos	1	Number	1993	0.0003897865826652	0.0030666016991733	0.0
1	Deaths	11	Republic of Indonesia	2	Female	9	20-24 years	465	Ovarian cancer	150	Occupational exposure to asbestos	3	Rate	1993	4.0773299999999995e-06	3.207795e-05	0.0
1	Deaths	11	Republic of Indonesia	2	Female	9	20-24 years	465	Ovarian cancer	150	Occupational exposure to asbestos	1	Number	1994	0.0003985891446422	0.0035325432493828	0.0
1	Deaths	11	Republic of Indonesia	2	Female	9	20-24 years	465	Ovarian cancer	150	Occupational exposure to asbestos	3	Rate	1994	4.1011099999999994e-06	3.634659e-05	0.0
1	Deaths	11	Republic of Indonesia	2	Female	9	20-24 years	465	Ovarian cancer	150	Occupational exposure to asbestos	1	Number	1995	0.0005015550218565	0.0043623658535296	0.0
1	Deaths	11	Republic of Indonesia	2	Female	9	20-24 years	465	Ovarian cancer	150	Occupational exposure to asbestos	3	Rate	1995	5.07992e-06	4.418352e-05	0.0
1	Deaths	11	Republic of Indonesia	2	Female	9	20-24 years	465	Ovarian cancer	150	Occupational exposure to asbestos	1	Number	1996	0.0005223155480224	0.0043587724570851	0.0
1	Deaths	11	Republic of Indonesia	2	Female	9	20-24 years	465	Ovarian cancer	150	Occupational exposure to asbestos	3	Rate	1996	5.214819999999999e-06	4.35182e-05	0.0
1	Deaths	11	Republic of Indonesia	2	Female	9	20-24 years	465	Ovarian cancer	150	Occupational exposure to asbestos	1	Number	1997	0.0005899944448232	0.0047342682593062	0.0
1	Deaths	11	Republic of Indonesia	2	Female	9	20-24 years	465	Ovarian cancer	150	Occupational exposure to asbestos	3	Rate	1997	5.81388e-06	4.665209999999999e-05	0.0
1	Deaths	11	Republic of Indonesia	2	Female	9	20-24 years	465	Ovarian cancer	150	Occupational exposure to asbestos	1	Number	1998	0.0006112564003027	0.0046861758065085	0.0
1	Deaths	11	Republic of Indonesia	2	Female	9	20-24 years	465	Ovarian cancer	150	Occupational exposure to asbestos	3	Rate	1998	5.95169e-06	4.562839e-05	0.0
1	Deaths	11	Republic of Indonesia	2	Female	9	20-24 years	465	Ovarian cancer	150	Occupational exposure to asbestos	1	Number	1999	0.0006419891487033	0.0045237523939107	0.0
1	Deaths	11	Republic of Indonesia	2	Female	9	20-24 years	465	Ovarian cancer	150	Occupational exposure to asbestos	3	Rate	1999	6.18483e-06	4.358119e-05	0.0
1	Deaths	11	Republic of Indonesia	2	Female	9	20-24 years	465	Ovarian cancer	150	Occupational exposure to asbestos	1	Number	2000	0.0007673470184064	0.0049522345168513	0.0
1	Deaths	11	Republic of Indonesia	2	Female	9	20-24 years	465	Ovarian cancer	150	Occupational exposure to asbestos	3	Rate	2000	7.32976e-06	4.7304150000000003e-05	0.0
1	Deaths	11	Republic of Indonesia	2	Female	9	20-24 years	465	Ovarian cancer	150	Occupational exposure to asbestos	1	Number	2001	0.0007653726597298	0.0061277552564677	0.0
1	Deaths	11	Republic of Indonesia	2	Female	9	20-24 years	465	Ovarian cancer	150	Occupational exposure to asbestos	3	Rate	2001	7.26949e-06	5.820124e-05	0.0
1	Deaths	11	Republic of Indonesia	2	Female	9	20-24 years	465	Ovarian cancer	150	Occupational exposure to asbestos	1	Number	2002	0.0008644379353261	0.0052138031061776	0.0
1	Deaths	11	Republic of Indonesia	2	Female	9	20-24 years	465	Ovarian cancer	150	Occupational exposure to asbestos	3	Rate	2002	8.18777e-06	4.938403e-05	0.0
1	Deaths	11	Republic of Indonesia	2	Female	9	20-24 years	465	Ovarian cancer	150	Occupational exposure to asbestos	1	Number	2003	0.000831356879873	0.0049448726778559	0.0
1	Deaths	11	Republic of Indonesia	2	Female	9	20-24 years	465	Ovarian cancer	150	Occupational exposure to asbestos	3	Rate	2003	7.874360000000001e-06	4.683632e-05	0.0
1	Deaths	11	Republic of Indonesia	2	Female	9	20-24 years	465	Ovarian cancer	150	Occupational exposure to asbestos	1	Number	2004	0.000951202261839	0.0050963058932394	0.0
1	Deaths	11	Republic of Indonesia	2	Female	9	20-24 years	465	Ovarian cancer	150	Occupational exposure to asbestos	3	Rate	2004	9.03708e-06	4.841842e-05	0.0
1	Deaths	11	Republic of Indonesia	2	Female	9	20-24 years	465	Ovarian cancer	150	Occupational exposure to asbestos	1	Number	2005	0.000955838180503	0.0063546939952765	0.0
1	Deaths	11	Republic of Indonesia	2	Female	9	20-24 years	465	Ovarian cancer	150	Occupational exposure to asbestos	3	Rate	2005	9.12714e-06	6.0679889999999994e-05	0.0
1	Deaths	11	Republic of Indonesia	2	Female	9	20-24 years	465	Ovarian cancer	150	Occupational exposure to asbestos	1	Number	2006	0.0009010973128822	0.0056007706313087	0.0
1	Deaths	11	Republic of Indonesia	2	Female	9	20-24 years	465	Ovarian cancer	150	Occupational exposure to asbestos	3	Rate	2006	8.64882e-06	5.375673e-05	0.0
1	Deaths	11	Republic of Indonesia	2	Female	9	20-24 years	465	Ovarian cancer	150	Occupational exposure to asbestos	1	Number	2007	0.0009789814414165	0.0056309742385685	0.0
1	Deaths	11	Republic of Indonesia	2	Female	9	20-24 years	465	Ovarian cancer	150	Occupational exposure to asbestos	3	Rate	2007	9.43633e-06	5.427652e-05	0.0
1	Deaths	11	Republic of Indonesia	2	Female	9	20-24 years	465	Ovarian cancer	150	Occupational exposure to asbestos	1	Number	2008	0.0008770772078915	0.0046772875294724	0.0
1	Deaths	11	Republic of Indonesia	2	Female	9	20-24 years	465	Ovarian cancer	150	Occupational exposure to asbestos	3	Rate	2008	8.47643e-06	4.520318e-05	0.0
1	Deaths	11	Republic of Indonesia	2	Female	9	20-24 years	465	Ovarian cancer	150	Occupational exposure to asbestos	1	Number	2009	0.0008447592308992	0.0050770137914429	0.0
1	Deaths	11	Republic of Indonesia	2	Female	9	20-24 years	465	Ovarian cancer	150	Occupational exposure to asbestos	3	Rate	2009	8.16741e-06	4.9086210000000005e-05	0.0
1	Deaths	11	Republic of Indonesia	2	Female	9	20-24 years	465	Ovarian cancer	150	Occupational exposure to asbestos	1	Number	2010	0.0008766014605356	0.0045747538265227	0.0
1	Deaths	11	Republic of Indonesia	2	Female	9	20-24 years	465	Ovarian cancer	150	Occupational exposure to asbestos	3	Rate	2010	8.45426e-06	4.412059e-05	0.0
1	Deaths	11	Republic of Indonesia	2	Female	9	20-24 years	465	Ovarian cancer	150	Occupational exposure to asbestos	1	Number	2011	0.0009293900321614	0.0050747917481863	0.0
1	Deaths	11	Republic of Indonesia	2	Female	9	20-24 years	465	Ovarian cancer	150	Occupational exposure to asbestos	3	Rate	2011	8.918960000000001e-06	4.870060999999999e-05	0.0
1	Deaths	11	Republic of Indonesia	2	Female	9	20-24 years	465	Ovarian cancer	150	Occupational exposure to asbestos	1	Number	2012	0.0009478796914536	0.0038407712923608	0.0
1	Deaths	11	Republic of Indonesia	2	Female	9	20-24 years	465	Ovarian cancer	150	Occupational exposure to asbestos	3	Rate	2012	9.037539999999999e-06	3.661974e-05	0.0
1	Deaths	11	Republic of Indonesia	2	Female	9	20-24 years	465	Ovarian cancer	150	Occupational exposure to asbestos	1	Number	2013	0.001026351319935	0.0046611739781857	0.0
1	Deaths	11	Republic of Indonesia	2	Female	9	20-24 years	465	Ovarian cancer	150	Occupational exposure to asbestos	3	Rate	2013	9.7132e-06	4.411248e-05	0.0
1	Deaths	11	Republic of Indonesia	2	Female	9	20-24 years	465	Ovarian cancer	150	Occupational exposure to asbestos	1	Number	2014	0.0011060835318209	0.0053104822688233	0.0
1	Deaths	11	Republic of Indonesia	2	Female	9	20-24 years	465	Ovarian cancer	150	Occupational exposure to asbestos	3	Rate	2014	1.0378600000000001e-05	4.982929000000001e-05	0.0
1	Deaths	11	Republic of Indonesia	2	Female	9	20-24 years	465	Ovarian cancer	150	Occupational exposure to asbestos	1	Number	2015	0.0009734728597353	0.0045694998098351	0.0
1	Deaths	11	Republic of Indonesia	2	Female	9	20-24 years	465	Ovarian cancer	150	Occupational exposure to asbestos	3	Rate	2015	9.04266e-06	4.244639e-05	0.0
1	Deaths	11	Republic of Indonesia	2	Female	9	20-24 years	465	Ovarian cancer	150	Occupational exposure to asbestos	1	Number	2016	0.0009200329127633	0.0038858699048965	0.0
1	Deaths	11	Republic of Indonesia	2	Female	9	20-24 years	465	Ovarian cancer	150	Occupational exposure to asbestos	3	Rate	2016	8.44382e-06	3.566348e-05	0.0
1	Deaths	11	Republic of Indonesia	2	Female	9	20-24 years	465	Ovarian cancer	150	Occupational exposure to asbestos	1	Number	2017	0.001160695706616	0.0064779940900702	0.0
1	Deaths	11	Republic of Indonesia	2	Female	9	20-24 years	465	Ovarian cancer	150	Occupational exposure to asbestos	3	Rate	2017	1.051915e-05	5.870876000000001e-05	0.0
1	Deaths	11	Republic of Indonesia	2	Female	9	20-24 years	465	Ovarian cancer	150	Occupational exposure to asbestos	1	Number	2018	0.0011598692245769	0.0062855133782091	0.0
1	Deaths	11	Republic of Indonesia	2	Female	9	20-24 years	465	Ovarian cancer	150	Occupational exposure to asbestos	3	Rate	2018	1.039149e-05	5.63131e-05	0.0
1	Deaths	11	Republic of Indonesia	2	Female	9	20-24 years	465	Ovarian cancer	150	Occupational exposure to asbestos	1	Number	2019	0.0011710690079166	0.0081633382964299	0.0
1	Deaths	11	Republic of Indonesia	2	Female	9	20-24 years	465	Ovarian cancer	150	Occupational exposure to asbestos	3	Rate	2019	1.039341e-05	7.245084999999999e-05	0.0
1	Deaths	11	Republic of Indonesia	2	Female	9	20-24 years	465	Ovarian cancer	150	Occupational exposure to asbestos	1	Number	2020	0.001152482747353	0.0057417343240014	0.0
1	Deaths	11	Republic of Indonesia	2	Female	9	20-24 years	465	Ovarian cancer	150	Occupational exposure to asbestos	3	Rate	2020	1.015968e-05	5.061613000000001e-05	0.0
1	Deaths	11	Republic of Indonesia	2	Female	9	20-24 years	465	Ovarian cancer	150	Occupational exposure to asbestos	1	Number	2021	0.0013134837717572	0.0075816044455258	0.0
1	Deaths	11	Republic of Indonesia	2	Female	9	20-24 years	465	Ovarian cancer	150	Occupational exposure to asbestos	3	Rate	2021	1.153695e-05	6.659284e-05	0.0
1	Deaths	11	Republic of Indonesia	2	Female	10	25-29 years	465	Ovarian cancer	150	Occupational exposure to asbestos	1	Number	1990	0.0021997995599798	0.0157780337052282	0.0
1	Deaths	11	Republic of Indonesia	2	Female	10	25-29 years	465	Ovarian cancer	150	Occupational exposure to asbestos	3	Rate	1990	2.679303e-05	0.00019217264	0.0
1	Deaths	11	Republic of Indonesia	2	Female	10	25-29 years	465	Ovarian cancer	150	Occupational exposure to asbestos	1	Number	1991	0.0024120116517631	0.0174037639663711	0.0
1	Deaths	11	Republic of Indonesia	2	Female	10	25-29 years	465	Ovarian cancer	150	Occupational exposure to asbestos	3	Rate	1991	2.879546e-05	0.00020777234	0.0
1	Deaths	11	Republic of Indonesia	2	Female	10	25-29 years	465	Ovarian cancer	150	Occupational exposure to asbestos	1	Number	1992	0.0027340056345723	0.0177885319080915	0.0
1	Deaths	11	Republic of Indonesia	2	Female	10	25-29 years	465	Ovarian cancer	150	Occupational exposure to asbestos	3	Rate	1992	3.205411e-05	0.00020855684999999998	0.0
1	Deaths	11	Republic of Indonesia	2	Female	10	25-29 years	465	Ovarian cancer	150	Occupational exposure to asbestos	1	Number	1993	0.0031261570645062	0.0213154017864273	0.0
1	Deaths	11	Republic of Indonesia	2	Female	10	25-29 years	465	Ovarian cancer	150	Occupational exposure to asbestos	3	Rate	1993	3.6033660000000004e-05	0.00024569206	0.0
1	Deaths	11	Republic of Indonesia	2	Female	10	25-29 years	465	Ovarian cancer	150	Occupational exposure to asbestos	1	Number	1994	0.0033265980309457	0.0207204583152789	0.0
1	Deaths	11	Republic of Indonesia	2	Female	10	25-29 years	465	Ovarian cancer	150	Occupational exposure to asbestos	3	Rate	1994	3.7717059999999996e-05	0.00023492916	0.0
1	Deaths	11	Republic of Indonesia	2	Female	10	25-29 years	465	Ovarian cancer	150	Occupational exposure to asbestos	1	Number	1995	0.0038946898250177	0.0224267739375099	0.0
1	Deaths	11	Republic of Indonesia	2	Female	10	25-29 years	465	Ovarian cancer	150	Occupational exposure to asbestos	3	Rate	1995	4.343772e-05	0.00025012725	0.0
1	Deaths	11	Republic of Indonesia	2	Female	10	25-29 years	465	Ovarian cancer	150	Occupational exposure to asbestos	1	Number	1996	0.0040412260082834	0.0221806851668592	0.0
1	Deaths	11	Republic of Indonesia	2	Female	10	25-29 years	465	Ovarian cancer	150	Occupational exposure to asbestos	3	Rate	1996	4.432468e-05	0.00024328057	0.0
1	Deaths	11	Republic of Indonesia	2	Female	10	25-29 years	465	Ovarian cancer	150	Occupational exposure to asbestos	1	Number	1997	0.00461885170401	0.0272948026474726	0.0
1	Deaths	11	Republic of Indonesia	2	Female	10	25-29 years	465	Ovarian cancer	150	Occupational exposure to asbestos	3	Rate	1997	4.982714e-05	0.00029445025	0.0
1	Deaths	11	Republic of Indonesia	2	Female	10	25-29 years	465	Ovarian cancer	150	Occupational exposure to asbestos	1	Number	1998	0.0051279538853243	0.0296086716263358	0.0
1	Deaths	11	Republic of Indonesia	2	Female	10	25-29 years	465	Ovarian cancer	150	Occupational exposure to asbestos	3	Rate	1998	5.441748e-05	0.00031420509000000004	0.0
1	Deaths	11	Republic of Indonesia	2	Female	10	25-29 years	465	Ovarian cancer	150	Occupational exposure to asbestos	1	Number	1999	0.0056972990598337	0.0291315738403692	0.0
1	Deaths	11	Republic of Indonesia	2	Female	10	25-29 years	465	Ovarian cancer	150	Occupational exposure to asbestos	3	Rate	1999	5.9500469999999995e-05	0.00030423931	0.0
1	Deaths	11	Republic of Indonesia	2	Female	10	25-29 years	465	Ovarian cancer	150	Occupational exposure to asbestos	1	Number	2000	0.0065033478746757	0.0324630593864885	0.0
1	Deaths	11	Republic of Indonesia	2	Female	10	25-29 years	465	Ovarian cancer	150	Occupational exposure to asbestos	3	Rate	2000	6.690853e-05	0.00033399036	0.0
1	Deaths	11	Republic of Indonesia	2	Female	10	25-29 years	465	Ovarian cancer	150	Occupational exposure to asbestos	1	Number	2001	0.0068692000664094	0.0361905640225305	0.0
1	Deaths	11	Republic of Indonesia	2	Female	10	25-29 years	465	Ovarian cancer	150	Occupational exposure to asbestos	3	Rate	2001	6.972338e-05	0.00036733947	0.0
1	Deaths	11	Republic of Indonesia	2	Female	10	25-29 years	465	Ovarian cancer	150	Occupational exposure to asbestos	1	Number	2002	0.0074172945237126	0.0340981607575754	0.0
1	Deaths	11	Republic of Indonesia	2	Female	10	25-29 years	465	Ovarian cancer	150	Occupational exposure to asbestos	3	Rate	2002	7.435754e-05	0.00034183022	0.0
1	Deaths	11	Republic of Indonesia	2	Female	10	25-29 years	465	Ovarian cancer	150	Occupational exposure to asbestos	1	Number	2003	0.0077060222994755	0.0365983297293122	0.0
1	Deaths	11	Republic of Indonesia	2	Female	10	25-29 years	465	Ovarian cancer	150	Occupational exposure to asbestos	3	Rate	2003	7.63569e-05	0.000362643	0.0
1	Deaths	11	Republic of Indonesia	2	Female	10	25-29 years	465	Ovarian cancer	150	Occupational exposure to asbestos	1	Number	2004	0.0081650878530044	0.0331653879823352	0.0
1	Deaths	11	Republic of Indonesia	2	Female	10	25-29 years	465	Ovarian cancer	150	Occupational exposure to asbestos	3	Rate	2004	8.006078e-05	0.00032519514	0.0
1	Deaths	11	Republic of Indonesia	2	Female	10	25-29 years	465	Ovarian cancer	150	Occupational exposure to asbestos	1	Number	2005	0.0086902805864532	0.0381135892865777	0.0
1	Deaths	11	Republic of Indonesia	2	Female	10	25-29 years	465	Ovarian cancer	150	Occupational exposure to asbestos	3	Rate	2005	8.443606e-05	0.00037031729	0.0
1	Deaths	11	Republic of Indonesia	2	Female	10	25-29 years	465	Ovarian cancer	150	Occupational exposure to asbestos	1	Number	2006	0.0084753329459385	0.0383939130394106	0.0
1	Deaths	11	Republic of Indonesia	2	Female	10	25-29 years	465	Ovarian cancer	150	Occupational exposure to asbestos	3	Rate	2006	8.172943e-05	0.00037024063999999997	0.0
1	Deaths	11	Republic of Indonesia	2	Female	10	25-29 years	465	Ovarian cancer	150	Occupational exposure to asbestos	1	Number	2007	0.0090034286537107	0.0364229576518703	0.0
1	Deaths	11	Republic of Indonesia	2	Female	10	25-29 years	465	Ovarian cancer	150	Occupational exposure to asbestos	3	Rate	2007	8.633986000000001e-05	0.00034928393	0.0
1	Deaths	11	Republic of Indonesia	2	Female	10	25-29 years	465	Ovarian cancer	150	Occupational exposure to asbestos	1	Number	2008	0.0086323846830153	0.0349661006788595	0.0
1	Deaths	11	Republic of Indonesia	2	Female	10	25-29 years	465	Ovarian cancer	150	Occupational exposure to asbestos	3	Rate	2008	8.246757e-05	0.00033404087	0.0
1	Deaths	11	Republic of Indonesia	2	Female	10	25-29 years	465	Ovarian cancer	150	Occupational exposure to asbestos	1	Number	2009	0.008712904097176	0.0357874368934646	0.0
1	Deaths	11	Republic of Indonesia	2	Female	10	25-29 years	465	Ovarian cancer	150	Occupational exposure to asbestos	3	Rate	2009	8.306819e-05	0.00034119479	0.0
1	Deaths	11	Republic of Indonesia	2	Female	10	25-29 years	465	Ovarian cancer	150	Occupational exposure to asbestos	1	Number	2010	0.009233541075512	0.0365663792319514	0.0
1	Deaths	11	Republic of Indonesia	2	Female	10	25-29 years	465	Ovarian cancer	150	Occupational exposure to asbestos	3	Rate	2010	8.795562000000001e-05	0.00034831907000000003	0.0
1	Deaths	11	Republic of Indonesia	2	Female	10	25-29 years	465	Ovarian cancer	150	Occupational exposure to asbestos	1	Number	2011	0.0095618564890168	0.0372261255870838	0.0
1	Deaths	11	Republic of Indonesia	2	Female	10	25-29 years	465	Ovarian cancer	150	Occupational exposure to asbestos	3	Rate	2011	9.097902e-05	0.00035419861	0.0
1	Deaths	11	Republic of Indonesia	2	Female	10	25-29 years	465	Ovarian cancer	150	Occupational exposure to asbestos	1	Number	2012	0.0096521863438477	0.0400246685982458	0.0
1	Deaths	11	Republic of Indonesia	2	Female	10	25-29 years	465	Ovarian cancer	150	Occupational exposure to asbestos	3	Rate	2012	9.161616e-05	0.00037990421	0.0
1	Deaths	11	Republic of Indonesia	2	Female	10	25-29 years	465	Ovarian cancer	150	Occupational exposure to asbestos	1	Number	2013	0.0101977721608767	0.041994164764002	0.0
1	Deaths	11	Republic of Indonesia	2	Female	10	25-29 years	465	Ovarian cancer	150	Occupational exposure to asbestos	3	Rate	2013	9.640871e-05	0.00039700862000000003	0.0
1	Deaths	11	Republic of Indonesia	2	Female	10	25-29 years	465	Ovarian cancer	150	Occupational exposure to asbestos	1	Number	2014	0.01041608597494	0.0407592512481484	0.0
1	Deaths	11	Republic of Indonesia	2	Female	10	25-29 years	465	Ovarian cancer	150	Occupational exposure to asbestos	3	Rate	2014	9.790667e-05	0.00038311921	0.0
1	Deaths	11	Republic of Indonesia	2	Female	10	25-29 years	465	Ovarian cancer	150	Occupational exposure to asbestos	1	Number	2015	0.0101966169340202	0.0423977375777245	0.0
1	Deaths	11	Republic of Indonesia	2	Female	10	25-29 years	465	Ovarian cancer	150	Occupational exposure to asbestos	3	Rate	2015	9.511048000000001e-05	0.00039547129	0.0
1	Deaths	11	Republic of Indonesia	2	Female	10	25-29 years	465	Ovarian cancer	150	Occupational exposure to asbestos	1	Number	2016	0.0099616209469105	0.0419471330361337	0.0
1	Deaths	11	Republic of Indonesia	2	Female	10	25-29 years	465	Ovarian cancer	150	Occupational exposure to asbestos	3	Rate	2016	9.211597e-05	0.00038788877000000004	0.0
1	Deaths	11	Republic of Indonesia	2	Female	10	25-29 years	465	Ovarian cancer	150	Occupational exposure to asbestos	1	Number	2017	0.011355127906365	0.0493163882085088	0.0
1	Deaths	11	Republic of Indonesia	2	Female	10	25-29 years	465	Ovarian cancer	150	Occupational exposure to asbestos	3	Rate	2017	0.00010407240999999999	0.00045199627	0.0
1	Deaths	11	Republic of Indonesia	2	Female	10	25-29 years	465	Ovarian cancer	150	Occupational exposure to asbestos	1	Number	2018	0.0116523788132623	0.051669273575339	0.0
1	Deaths	11	Republic of Indonesia	2	Female	10	25-29 years	465	Ovarian cancer	150	Occupational exposure to asbestos	3	Rate	2018	0.00010586878	0.00046944603	0.0
1	Deaths	11	Republic of Indonesia	2	Female	10	25-29 years	465	Ovarian cancer	150	Occupational exposure to asbestos	1	Number	2019	0.0112751586908027	0.054840032536523	0.0
1	Deaths	11	Republic of Indonesia	2	Female	10	25-29 years	465	Ovarian cancer	150	Occupational exposure to asbestos	3	Rate	2019	0.00010152949	0.00049381837	0.0
1	Deaths	11	Republic of Indonesia	2	Female	10	25-29 years	465	Ovarian cancer	150	Occupational exposure to asbestos	1	Number	2020	0.0116790060122165	0.0458112082980446	0.0
1	Deaths	11	Republic of Indonesia	2	Female	10	25-29 years	465	Ovarian cancer	150	Occupational exposure to asbestos	3	Rate	2020	0.00010414543999999999	0.00040851322	0.0
1	Deaths	11	Republic of Indonesia	2	Female	10	25-29 years	465	Ovarian cancer	150	Occupational exposure to asbestos	1	Number	2021	0.0117305488971966	0.0610978680895216	0.0
1	Deaths	11	Republic of Indonesia	2	Female	10	25-29 years	465	Ovarian cancer	150	Occupational exposure to asbestos	3	Rate	2021	0.00010344523	0.00053878832	0.0
1	Deaths	11	Republic of Indonesia	2	Female	11	30-34 years	465	Ovarian cancer	150	Occupational exposure to asbestos	1	Number	1990	0.0022530439232523	0.0179421841352371	0.0
1	Deaths	11	Republic of Indonesia	2	Female	11	30-34 years	465	Ovarian cancer	150	Occupational exposure to asbestos	3	Rate	1990	3.256607e-05	0.00025934089	0.0
1	Deaths	11	Republic of Indonesia	2	Female	11	30-34 years	465	Ovarian cancer	150	Occupational exposure to asbestos	1	Number	1991	0.0024724669025123	0.0186282182483165	0.0
1	Deaths	11	Republic of Indonesia	2	Female	11	30-34 years	465	Ovarian cancer	150	Occupational exposure to asbestos	3	Rate	1991	3.46403e-05	0.00026098913	0.0
1	Deaths	11	Republic of Indonesia	2	Female	11	30-34 years	465	Ovarian cancer	150	Occupational exposure to asbestos	1	Number	1992	0.0027858931089781	0.0171616938800445	0.0
1	Deaths	11	Republic of Indonesia	2	Female	11	30-34 years	465	Ovarian cancer	150	Occupational exposure to asbestos	3	Rate	1992	3.7906929999999997e-05	0.00023351475999999999	0.0
1	Deaths	11	Republic of Indonesia	2	Female	11	30-34 years	465	Ovarian cancer	150	Occupational exposure to asbestos	1	Number	1993	0.0031343464147146	0.0236998350638606	0.0
1	Deaths	11	Republic of Indonesia	2	Female	11	30-34 years	465	Ovarian cancer	150	Occupational exposure to asbestos	3	Rate	1993	4.149965e-05	0.00031379263999999996	0.0
1	Deaths	11	Republic of Indonesia	2	Female	11	30-34 years	465	Ovarian cancer	150	Occupational exposure to asbestos	1	Number	1994	0.0033749885807748	0.0211909794540306	0.0
1	Deaths	11	Republic of Indonesia	2	Female	11	30-34 years	465	Ovarian cancer	150	Occupational exposure to asbestos	3	Rate	1994	4.356638e-05	0.00027354588	0.0
1	Deaths	11	Republic of Indonesia	2	Female	11	30-34 years	465	Ovarian cancer	150	Occupational exposure to asbestos	1	Number	1995	0.0038114934938356	0.0232450012512303	0.0
1	Deaths	11	Republic of Indonesia	2	Female	11	30-34 years	465	Ovarian cancer	150	Occupational exposure to asbestos	3	Rate	1995	4.805898e-05	0.00029309535	0.0
1	Deaths	11	Republic of Indonesia	2	Female	11	30-34 years	465	Ovarian cancer	150	Occupational exposure to asbestos	1	Number	1996	0.0041009777071453	0.0241305670125333	0.0
1	Deaths	11	Republic of Indonesia	2	Female	11	30-34 years	465	Ovarian cancer	150	Occupational exposure to asbestos	3	Rate	1996	5.060223e-05	0.00029774863	0.0
1	Deaths	11	Republic of Indonesia	2	Female	11	30-34 years	465	Ovarian cancer	150	Occupational exposure to asbestos	1	Number	1997	0.0045356384779513	0.0278284746985701	0.0
1	Deaths	11	Republic of Indonesia	2	Female	11	30-34 years	465	Ovarian cancer	150	Occupational exposure to asbestos	3	Rate	1997	5.488304e-05	0.00033673570000000003	0.0
1	Deaths	11	Republic of Indonesia	2	Female	11	30-34 years	465	Ovarian cancer	150	Occupational exposure to asbestos	1	Number	1998	0.005085070538266	0.0321163728333384	0.0
1	Deaths	11	Republic of Indonesia	2	Female	11	30-34 years	465	Ovarian cancer	150	Occupational exposure to asbestos	3	Rate	1998	6.0423089999999993e-05	0.00038162118	0.0
1	Deaths	11	Republic of Indonesia	2	Female	11	30-34 years	465	Ovarian cancer	150	Occupational exposure to asbestos	1	Number	1999	0.0056090142565788	0.0342437809762334	0.0
1	Deaths	11	Republic of Indonesia	2	Female	11	30-34 years	465	Ovarian cancer	150	Occupational exposure to asbestos	3	Rate	1999	6.550335000000001e-05	0.00039990667	0.0
1	Deaths	11	Republic of Indonesia	2	Female	11	30-34 years	465	Ovarian cancer	150	Occupational exposure to asbestos	1	Number	2000	0.0063577888228835	0.0343805894093687	0.0
1	Deaths	11	Republic of Indonesia	2	Female	11	30-34 years	465	Ovarian cancer	150	Occupational exposure to asbestos	3	Rate	2000	7.299787e-05	0.00039474571	0.0
1	Deaths	11	Republic of Indonesia	2	Female	11	30-34 years	465	Ovarian cancer	150	Occupational exposure to asbestos	1	Number	2001	0.0067406058145567	0.0380426411157409	0.0
1	Deaths	11	Republic of Indonesia	2	Female	11	30-34 years	465	Ovarian cancer	150	Occupational exposure to asbestos	3	Rate	2001	7.609131e-05	0.00042944426	0.0
1	Deaths	11	Republic of Indonesia	2	Female	11	30-34 years	465	Ovarian cancer	150	Occupational exposure to asbestos	1	Number	2002	0.0070831644659138	0.0373633398199247	0.0
1	Deaths	11	Republic of Indonesia	2	Female	11	30-34 years	465	Ovarian cancer	150	Occupational exposure to asbestos	3	Rate	2002	7.863617e-05	0.00041480189999999994	0.0
1	Deaths	11	Republic of Indonesia	2	Female	11	30-34 years	465	Ovarian cancer	150	Occupational exposure to asbestos	1	Number	2003	0.0074115195418966	0.0384544163187898	0.0
1	Deaths	11	Republic of Indonesia	2	Female	11	30-34 years	465	Ovarian cancer	150	Occupational exposure to asbestos	3	Rate	2003	8.093353e-05	0.00041992087999999996	0.0
1	Deaths	11	Republic of Indonesia	2	Female	11	30-34 years	465	Ovarian cancer	150	Occupational exposure to asbestos	1	Number	2004	0.0077516298525748	0.0376043051814655	0.0
1	Deaths	11	Republic of Indonesia	2	Female	11	30-34 years	465	Ovarian cancer	150	Occupational exposure to asbestos	3	Rate	2004	8.332127e-05	0.00040420384999999997	0.0
1	Deaths	11	Republic of Indonesia	2	Female	11	30-34 years	465	Ovarian cancer	150	Occupational exposure to asbestos	1	Number	2005	0.0082966359960294	0.0455672906994841	0.0
1	Deaths	11	Republic of Indonesia	2	Female	11	30-34 years	465	Ovarian cancer	150	Occupational exposure to asbestos	3	Rate	2005	8.78475e-05	0.00048248141	0.0
1	Deaths	11	Republic of Indonesia	2	Female	11	30-34 years	465	Ovarian cancer	150	Occupational exposure to asbestos	1	Number	2006	0.0082992426835908	0.0430645647911605	0.0
1	Deaths	11	Republic of Indonesia	2	Female	11	30-34 years	465	Ovarian cancer	150	Occupational exposure to asbestos	3	Rate	2006	8.662212e-05	0.00044948004	0.0
1	Deaths	11	Republic of Indonesia	2	Female	11	30-34 years	465	Ovarian cancer	150	Occupational exposure to asbestos	1	Number	2007	0.0088671844056482	0.0398009511903201	0.0
1	Deaths	11	Republic of Indonesia	2	Female	11	30-34 years	465	Ovarian cancer	150	Occupational exposure to asbestos	3	Rate	2007	9.128267e-05	0.00040972835999999996	0.0
1	Deaths	11	Republic of Indonesia	2	Female	11	30-34 years	465	Ovarian cancer	150	Occupational exposure to asbestos	1	Number	2008	0.0084703140367473	0.0406222912257694	0.0
1	Deaths	11	Republic of Indonesia	2	Female	11	30-34 years	465	Ovarian cancer	150	Occupational exposure to asbestos	3	Rate	2008	8.601109e-05	0.00041249563	0.0
1	Deaths	11	Republic of Indonesia	2	Female	11	30-34 years	465	Ovarian cancer	150	Occupational exposure to asbestos	1	Number	2009	0.0085966515575156	0.040717781161115	0.0
1	Deaths	11	Republic of Indonesia	2	Female	11	30-34 years	465	Ovarian cancer	150	Occupational exposure to asbestos	3	Rate	2009	8.611146e-05	0.00040786432	0.0
1	Deaths	11	Republic of Indonesia	2	Female	11	30-34 years	465	Ovarian cancer	150	Occupational exposure to asbestos	1	Number	2010	0.0088449331653917	0.0434635279065665	0.0
1	Deaths	11	Republic of Indonesia	2	Female	11	30-34 years	465	Ovarian cancer	150	Occupational exposure to asbestos	3	Rate	2010	8.744975e-05	0.0004297234	0.0
1	Deaths	11	Republic of Indonesia	2	Female	11	30-34 years	465	Ovarian cancer	150	Occupational exposure to asbestos	1	Number	2011	0.0094961056530039	0.0475961495124498	0.0
1	Deaths	11	Republic of Indonesia	2	Female	11	30-34 years	465	Ovarian cancer	150	Occupational exposure to asbestos	3	Rate	2011	9.277640000000001e-05	0.00046501161	0.0
1	Deaths	11	Republic of Indonesia	2	Female	11	30-34 years	465	Ovarian cancer	150	Occupational exposure to asbestos	1	Number	2012	0.0095686705134901	0.051356663675442	0.0
1	Deaths	11	Republic of Indonesia	2	Female	11	30-34 years	465	Ovarian cancer	150	Occupational exposure to asbestos	3	Rate	2012	9.251421999999999e-05	0.0004965394	0.0
1	Deaths	11	Republic of Indonesia	2	Female	11	30-34 years	465	Ovarian cancer	150	Occupational exposure to asbestos	1	Number	2013	0.0102133354604191	0.0548424415990789	0.0
1	Deaths	11	Republic of Indonesia	2	Female	11	30-34 years	465	Ovarian cancer	150	Occupational exposure to asbestos	3	Rate	2013	9.786981e-05	0.00052553048	0.0
1	Deaths	11	Republic of Indonesia	2	Female	11	30-34 years	465	Ovarian cancer	150	Occupational exposure to asbestos	1	Number	2014	0.010578628723733	0.0538408629818166	0.0
1	Deaths	11	Republic of Indonesia	2	Female	11	30-34 years	465	Ovarian cancer	150	Occupational exposure to asbestos	3	Rate	2014	0.00010063663	0.00051219898	0.0
1	Deaths	11	Republic of Indonesia	2	Female	11	30-34 years	465	Ovarian cancer	150	Occupational exposure to asbestos	1	Number	2015	0.0099218745008014	0.0527431411284992	0.0
1	Deaths	11	Republic of Indonesia	2	Female	11	30-34 years	465	Ovarian cancer	150	Occupational exposure to asbestos	3	Rate	2015	9.381212e-05	0.00049869061	0.0
1	Deaths	11	Republic of Indonesia	2	Female	11	30-34 years	465	Ovarian cancer	150	Occupational exposure to asbestos	1	Number	2016	0.0097197150677849	0.053664294269125	0.0
1	Deaths	11	Republic of Indonesia	2	Female	11	30-34 years	465	Ovarian cancer	150	Occupational exposure to asbestos	3	Rate	2016	9.131348e-05	0.00050415816	0.0
1	Deaths	11	Republic of Indonesia	2	Female	11	30-34 years	465	Ovarian cancer	150	Occupational exposure to asbestos	1	Number	2017	0.0112656212714243	0.063168013032762	0.0
1	Deaths	11	Republic of Indonesia	2	Female	11	30-34 years	465	Ovarian cancer	150	Occupational exposure to asbestos	3	Rate	2017	0.00010505386999999999	0.00058905266	0.0
1	Deaths	11	Republic of Indonesia	2	Female	11	30-34 years	465	Ovarian cancer	150	Occupational exposure to asbestos	1	Number	2018	0.0116695349666867	0.0569219954799915	0.0
1	Deaths	11	Republic of Indonesia	2	Female	11	30-34 years	465	Ovarian cancer	150	Occupational exposure to asbestos	3	Rate	2018	0.00010790699000000001	0.0005263518599999999	0.0
1	Deaths	11	Republic of Indonesia	2	Female	11	30-34 years	465	Ovarian cancer	150	Occupational exposure to asbestos	1	Number	2019	0.0109853290418387	0.0553347181946354	0.0
1	Deaths	11	Republic of Indonesia	2	Female	11	30-34 years	465	Ovarian cancer	150	Occupational exposure to asbestos	3	Rate	2019	0.00010063816999999999	0.00050692929	0.0
1	Deaths	11	Republic of Indonesia	2	Female	11	30-34 years	465	Ovarian cancer	150	Occupational exposure to asbestos	1	Number	2020	0.0114054587430478	0.0634332094003283	0.0
1	Deaths	11	Republic of Indonesia	2	Female	11	30-34 years	465	Ovarian cancer	150	Occupational exposure to asbestos	3	Rate	2020	0.00010344807	0.00057534233	0.0
1	Deaths	11	Republic of Indonesia	2	Female	11	30-34 years	465	Ovarian cancer	150	Occupational exposure to asbestos	1	Number	2021	0.0113424468643554	0.0629916117835332	0.0
1	Deaths	11	Republic of Indonesia	2	Female	11	30-34 years	465	Ovarian cancer	150	Occupational exposure to asbestos	3	Rate	2021	0.00010191538999999999	0.00056599909	0.0
1	Deaths	11	Republic of Indonesia	2	Female	12	35-39 years	465	Ovarian cancer	150	Occupational exposure to asbestos	1	Number	1990	0.0497754406914693	0.1472092563054479	0.00011841551647
1	Deaths	11	Republic of Indonesia	2	Female	12	35-39 years	465	Ovarian cancer	150	Occupational exposure to asbestos	3	Rate	1990	0.00090328174	0.0026714265300000002	2.1489e-06
1	Deaths	11	Republic of Indonesia	2	Female	12	35-39 years	465	Ovarian cancer	150	Occupational exposure to asbestos	1	Number	1991	0.0558576073032418	0.1652484717825386	0.0001589574108494
1	Deaths	11	Republic of Indonesia	2	Female	12	35-39 years	465	Ovarian cancer	150	Occupational exposure to asbestos	3	Rate	1991	0.00097015623	0.0028700985	2.76083e-06
1	Deaths	11	Republic of Indonesia	2	Female	12	35-39 years	465	Ovarian cancer	150	Occupational exposure to asbestos	1	Number	1992	0.0633148859925926	0.2010493630113281	0.0002212151896402
1	Deaths	11	Republic of Indonesia	2	Female	12	35-39 years	465	Ovarian cancer	150	Occupational exposure to asbestos	3	Rate	1992	0.00105460056	0.0033487665300000005	3.6846600000000002e-06
1	Deaths	11	Republic of Indonesia	2	Female	12	35-39 years	465	Ovarian cancer	150	Occupational exposure to asbestos	1	Number	1993	0.0713314664351009	0.2079960178170216	0.0005575882425409
1	Deaths	11	Republic of Indonesia	2	Female	12	35-39 years	465	Ovarian cancer	150	Occupational exposure to asbestos	3	Rate	1993	0.00114251823	0.00333147844	8.93091e-06
1	Deaths	11	Republic of Indonesia	2	Female	12	35-39 years	465	Ovarian cancer	150	Occupational exposure to asbestos	1	Number	1994	0.0780769996476962	0.2132309412186587	0.0005066821556425
1	Deaths	11	Republic of Indonesia	2	Female	12	35-39 years	465	Ovarian cancer	150	Occupational exposure to asbestos	3	Rate	1994	0.00120609235	0.0032938792100000005	7.826959999999999e-06
1	Deaths	11	Republic of Indonesia	2	Female	12	35-39 years	465	Ovarian cancer	150	Occupational exposure to asbestos	1	Number	1995	0.0857649464052111	0.2621968368773891	0.0012258966254676
1	Deaths	11	Republic of Indonesia	2	Female	12	35-39 years	465	Ovarian cancer	150	Occupational exposure to asbestos	3	Rate	1995	0.00128137766	0.00391737164	1.83156e-05
1	Deaths	11	Republic of Indonesia	2	Female	12	35-39 years	465	Ovarian cancer	150	Occupational exposure to asbestos	1	Number	1996	0.0930528963924876	0.2542638385398073	0.0023140525160439
1	Deaths	11	Republic of Indonesia	2	Female	12	35-39 years	465	Ovarian cancer	150	Occupational exposure to asbestos	3	Rate	1996	0.0013479505900000001	0.00368322862	3.352102e-05
1	Deaths	11	Republic of Indonesia	2	Female	12	35-39 years	465	Ovarian cancer	150	Occupational exposure to asbestos	1	Number	1997	0.1018517880516307	0.2867852349669554	0.0011444849206872
1	Deaths	11	Republic of Indonesia	2	Female	12	35-39 years	465	Ovarian cancer	150	Occupational exposure to asbestos	3	Rate	1997	0.00143261356	0.00403382625	1.609795e-05
1	Deaths	11	Republic of Indonesia	2	Female	12	35-39 years	465	Ovarian cancer	150	Occupational exposure to asbestos	1	Number	1998	0.1119698876719794	0.3052937705041492	0.0027688230193937
1	Deaths	11	Republic of Indonesia	2	Female	12	35-39 years	465	Ovarian cancer	150	Occupational exposure to asbestos	3	Rate	1998	0.00153167717	0.00417622548	3.7875750000000004e-05
1	Deaths	11	Republic of Indonesia	2	Female	12	35-39 years	465	Ovarian cancer	150	Occupational exposure to asbestos	1	Number	1999	0.1214230308308486	0.3452044149689969	0.0020938058736825
1	Deaths	11	Republic of Indonesia	2	Female	12	35-39 years	465	Ovarian cancer	150	Occupational exposure to asbestos	3	Rate	1999	0.0016181355799999998	0.0046003426499999995	2.790296e-05
1	Deaths	11	Republic of Indonesia	2	Female	12	35-39 years	465	Ovarian cancer	150	Occupational exposure to asbestos	1	Number	2000	0.1324360475621155	0.3564287738324854	0.0014135013850654
1	Deaths	11	Republic of Indonesia	2	Female	12	35-39 years	465	Ovarian cancer	150	Occupational exposure to asbestos	3	Rate	2000	0.0017223922299999998	0.0046355215500000005	1.838324e-05
1	Deaths	11	Republic of Indonesia	2	Female	12	35-39 years	465	Ovarian cancer	150	Occupational exposure to asbestos	1	Number	2001	0.1405038661257174	0.37811446010074	0.0021685116913729
1	Deaths	11	Republic of Indonesia	2	Female	12	35-39 years	465	Ovarian cancer	150	Occupational exposure to asbestos	3	Rate	2001	0.00178650953	0.00480773308	2.7572670000000002e-05
1	Deaths	11	Republic of Indonesia	2	Female	12	35-39 years	465	Ovarian cancer	150	Occupational exposure to asbestos	1	Number	2002	0.1473092018843534	0.4030467170629812	0.0039472601140296
1	Deaths	11	Republic of Indonesia	2	Female	12	35-39 years	465	Ovarian cancer	150	Occupational exposure to asbestos	3	Rate	2002	0.00183496157	0.00502056372	4.916917e-05
1	Deaths	11	Republic of Indonesia	2	Female	12	35-39 years	465	Ovarian cancer	150	Occupational exposure to asbestos	1	Number	2003	0.1528342868825331	0.4256614222112698	0.0031592174426912
1	Deaths	11	Republic of Indonesia	2	Female	12	35-39 years	465	Ovarian cancer	150	Occupational exposure to asbestos	3	Rate	2003	0.0018674935500000002	0.005201188660000001	3.860271e-05
1	Deaths	11	Republic of Indonesia	2	Female	12	35-39 years	465	Ovarian cancer	150	Occupational exposure to asbestos	1	Number	2004	0.1576898842717109	0.4461593035560898	0.0026299976658269
1	Deaths	11	Republic of Indonesia	2	Female	12	35-39 years	465	Ovarian cancer	150	Occupational exposure to asbestos	3	Rate	2004	0.0018919450899999998	0.0053529680000000005	3.155441e-05
1	Deaths	11	Republic of Indonesia	2	Female	12	35-39 years	465	Ovarian cancer	150	Occupational exposure to asbestos	1	Number	2005	0.1642918734813105	0.4447689738498764	0.0055994250225097
1	Deaths	11	Republic of Indonesia	2	Female	12	35-39 years	465	Ovarian cancer	150	Occupational exposure to asbestos	3	Rate	2005	0.0019361271	0.00524145989	6.598743e-05
1	Deaths	11	Republic of Indonesia	2	Female	12	35-39 years	465	Ovarian cancer	150	Occupational exposure to asbestos	1	Number	2006	0.1671045675161982	0.4634833141548727	0.0038032589422572
1	Deaths	11	Republic of Indonesia	2	Female	12	35-39 years	465	Ovarian cancer	150	Occupational exposure to asbestos	3	Rate	2006	0.00193386587	0.0053637945	4.401431e-05
1	Deaths	11	Republic of Indonesia	2	Female	12	35-39 years	465	Ovarian cancer	150	Occupational exposure to asbestos	1	Number	2007	0.1743804256835735	0.5009779796167242	0.0040414657838874
1	Deaths	11	Republic of Indonesia	2	Female	12	35-39 years	465	Ovarian cancer	150	Occupational exposure to asbestos	3	Rate	2007	0.0019820485200000002	0.00569423237	4.593624e-05
1	Deaths	11	Republic of Indonesia	2	Female	12	35-39 years	465	Ovarian cancer	150	Occupational exposure to asbestos	1	Number	2008	0.1767296949463994	0.4623327075996952	0.0104671002313624
1	Deaths	11	Republic of Indonesia	2	Female	12	35-39 years	465	Ovarian cancer	150	Occupational exposure to asbestos	3	Rate	2008	0.0019727180500000003	0.00516071778	0.0001168374
1	Deaths	11	Republic of Indonesia	2	Female	12	35-39 years	465	Ovarian cancer	150	Occupational exposure to asbestos	1	Number	2009	0.181124285797533	0.4812112354514627	0.0081647624185408
1	Deaths	11	Republic of Indonesia	2	Female	12	35-39 years	465	Ovarian cancer	150	Occupational exposure to asbestos	3	Rate	2009	0.00198549781	0.00527507313	8.950273000000001e-05
1	Deaths	11	Republic of Indonesia	2	Female	12	35-39 years	465	Ovarian cancer	150	Occupational exposure to asbestos	1	Number	2010	0.1870052716436608	0.5128379301240364	0.0071323325469862
1	Deaths	11	Republic of Indonesia	2	Female	12	35-39 years	465	Ovarian cancer	150	Occupational exposure to asbestos	3	Rate	2010	0.0020139058800000002	0.00552287811	7.680985e-05
1	Deaths	11	Republic of Indonesia	2	Female	12	35-39 years	465	Ovarian cancer	150	Occupational exposure to asbestos	1	Number	2011	0.193542149180401	0.5250703397511766	0.0057305545690395
1	Deaths	11	Republic of Indonesia	2	Female	12	35-39 years	465	Ovarian cancer	150	Occupational exposure to asbestos	3	Rate	2011	0.0020490482	0.005558967079999999	6.06699e-05
1	Deaths	11	Republic of Indonesia	2	Female	12	35-39 years	465	Ovarian cancer	150	Occupational exposure to asbestos	1	Number	2012	0.1932393012611591	0.4998584003308814	0.0073284299765956
1	Deaths	11	Republic of Indonesia	2	Female	12	35-39 years	465	Ovarian cancer	150	Occupational exposure to asbestos	3	Rate	2012	0.00201188936	0.00520421979	7.629912999999999e-05
1	Deaths	11	Republic of Indonesia	2	Female	12	35-39 years	465	Ovarian cancer	150	Occupational exposure to asbestos	1	Number	2013	0.1969804141520358	0.5639750572313729	0.0139166347502716
1	Deaths	11	Republic of Indonesia	2	Female	12	35-39 years	465	Ovarian cancer	150	Occupational exposure to asbestos	3	Rate	2013	0.00201685762	0.0057744695	0.00014249067
1	Deaths	11	Republic of Indonesia	2	Female	12	35-39 years	465	Ovarian cancer	150	Occupational exposure to asbestos	1	Number	2014	0.2051022724420063	0.5608713792956959	0.0095351599680399
1	Deaths	11	Republic of Indonesia	2	Female	12	35-39 years	465	Ovarian cancer	150	Occupational exposure to asbestos	3	Rate	2014	0.00206555376	0.00564845028	9.602714e-05
1	Deaths	11	Republic of Indonesia	2	Female	12	35-39 years	465	Ovarian cancer	150	Occupational exposure to asbestos	1	Number	2015	0.2064459720067584	0.5310346632201142	0.0098909704940317
1	Deaths	11	Republic of Indonesia	2	Female	12	35-39 years	465	Ovarian cancer	150	Occupational exposure to asbestos	3	Rate	2015	0.00204686105	0.0052650781	9.806654e-05
1	Deaths	11	Republic of Indonesia	2	Female	12	35-39 years	465	Ovarian cancer	150	Occupational exposure to asbestos	1	Number	2016	0.2083170985117344	0.5761740100789217	0.0184102728618844
1	Deaths	11	Republic of Indonesia	2	Female	12	35-39 years	465	Ovarian cancer	150	Occupational exposure to asbestos	3	Rate	2016	0.00203694735	0.00563389242	0.00018001766
1	Deaths	11	Republic of Indonesia	2	Female	12	35-39 years	465	Ovarian cancer	150	Occupational exposure to asbestos	1	Number	2017	0.2169327440767021	0.6222181837270606	0.0133161823874845
1	Deaths	11	Republic of Indonesia	2	Female	12	35-39 years	465	Ovarian cancer	150	Occupational exposure to asbestos	3	Rate	2017	0.0020960381700000003	0.00601196959	0.00012866304
1	Deaths	11	Republic of Indonesia	2	Female	12	35-39 years	465	Ovarian cancer	150	Occupational exposure to asbestos	1	Number	2018	0.2205037530691276	0.6338939945975126	0.0070907748823902
1	Deaths	11	Republic of Indonesia	2	Female	12	35-39 years	465	Ovarian cancer	150	Occupational exposure to asbestos	3	Rate	2018	0.00210922921	0.006063514609999999	6.782683e-05
1	Deaths	11	Republic of Indonesia	2	Female	12	35-39 years	465	Ovarian cancer	150	Occupational exposure to asbestos	1	Number	2019	0.2189129544991759	0.6395408263637252	0.0178625603517599
1	Deaths	11	Republic of Indonesia	2	Female	12	35-39 years	465	Ovarian cancer	150	Occupational exposure to asbestos	3	Rate	2019	0.00207698555	0.00606778643	0.00016947503
1	Deaths	11	Republic of Indonesia	2	Female	12	35-39 years	465	Ovarian cancer	150	Occupational exposure to asbestos	1	Number	2020	0.2215780337782174	0.5997148846351301	0.0142040062881986
1	Deaths	11	Republic of Indonesia	2	Female	12	35-39 years	465	Ovarian cancer	150	Occupational exposure to asbestos	3	Rate	2020	0.00208786915	0.00565094918	0.00013384046
1	Deaths	11	Republic of Indonesia	2	Female	12	35-39 years	465	Ovarian cancer	150	Occupational exposure to asbestos	1	Number	2021	0.2227460348413416	0.6312280694604167	0.0117891845446619
1	Deaths	11	Republic of Indonesia	2	Female	12	35-39 years	465	Ovarian cancer	150	Occupational exposure to asbestos	3	Rate	2021	0.00208419588	0.00590629119	0.00011030935
1	Deaths	11	Republic of Indonesia	2	Female	13	40-44 years	465	Ovarian cancer	150	Occupational exposure to asbestos	1	Number	1990	0.1981447168898502	0.4818204202484938	0.0218681766895639
1	Deaths	11	Republic of Indonesia	2	Female	13	40-44 years	465	Ovarian cancer	150	Occupational exposure to asbestos	3	Rate	1990	0.0044703524199999995	0.01087037352	0.00049336898
1	Deaths	11	Republic of Indonesia	2	Female	13	40-44 years	465	Ovarian cancer	150	Occupational exposure to asbestos	1	Number	1991	0.2141261931236936	0.5183910170752538	0.0338005554216396
1	Deaths	11	Republic of Indonesia	2	Female	13	40-44 years	465	Ovarian cancer	150	Occupational exposure to asbestos	3	Rate	1991	0.0047145769100000005	0.01141380362	0.0007442121699999999
1	Deaths	11	Republic of Indonesia	2	Female	13	40-44 years	465	Ovarian cancer	150	Occupational exposure to asbestos	1	Number	1992	0.2358894008590903	0.553244186493507	0.0314357248467776
1	Deaths	11	Republic of Indonesia	2	Female	13	40-44 years	465	Ovarian cancer	150	Occupational exposure to asbestos	3	Rate	1992	0.0050015701700000005	0.01173045338	0.00066653263
1	Deaths	11	Republic of Indonesia	2	Female	13	40-44 years	465	Ovarian cancer	150	Occupational exposure to asbestos	1	Number	1993	0.2615004241782301	0.6129977652480143	0.038602252298146
1	Deaths	11	Republic of Indonesia	2	Female	13	40-44 years	465	Ovarian cancer	150	Occupational exposure to asbestos	3	Rate	1993	0.00531748396	0.012465011460000001	0.00078495803
1	Deaths	11	Republic of Indonesia	2	Female	13	40-44 years	465	Ovarian cancer	150	Occupational exposure to asbestos	1	Number	1994	0.2826570061075896	0.6489846522594513	0.0482841854082601
1	Deaths	11	Republic of Indonesia	2	Female	13	40-44 years	465	Ovarian cancer	150	Occupational exposure to asbestos	3	Rate	1994	0.00551888945	0.01267145153	0.00094275067
1	Deaths	11	Republic of Indonesia	2	Female	13	40-44 years	465	Ovarian cancer	150	Occupational exposure to asbestos	1	Number	1995	0.3038075155813038	0.6850475358575487	0.052048156435317
1	Deaths	11	Republic of Indonesia	2	Female	13	40-44 years	465	Ovarian cancer	150	Occupational exposure to asbestos	3	Rate	1995	0.0057447852399999996	0.01295376437	0.00098419382
1	Deaths	11	Republic of Indonesia	2	Female	13	40-44 years	465	Ovarian cancer	150	Occupational exposure to asbestos	1	Number	1996	0.3292914486150656	0.7087889011096412	0.0614768172299851
1	Deaths	11	Republic of Indonesia	2	Female	13	40-44 years	465	Ovarian cancer	150	Occupational exposure to asbestos	3	Rate	1996	0.00596737715	0.01284458103	0.00111407495
1	Deaths	11	Republic of Indonesia	2	Female	13	40-44 years	465	Ovarian cancer	150	Occupational exposure to asbestos	1	Number	1997	0.3591986975943717	0.8003033510784865	0.066970122292302
1	Deaths	11	Republic of Indonesia	2	Female	13	40-44 years	465	Ovarian cancer	150	Occupational exposure to asbestos	3	Rate	1997	0.00624971182	0.013924508499999998	0.00116521571
1	Deaths	11	Republic of Indonesia	2	Female	13	40-44 years	465	Ovarian cancer	150	Occupational exposure to asbestos	1	Number	1998	0.3913331680572843	0.8775046525789296	0.0562692724374164
1	Deaths	11	Republic of Indonesia	2	Female	13	40-44 years	465	Ovarian cancer	150	Occupational exposure to asbestos	3	Rate	1998	0.006553129610000001	0.014694388800000001	0.0009422657399999999
1	Deaths	11	Republic of Indonesia	2	Female	13	40-44 years	465	Ovarian cancer	150	Occupational exposure to asbestos	1	Number	1999	0.4241020886179779	0.9651504732662812	0.0734974328172428
1	Deaths	11	Republic of Indonesia	2	Female	13	40-44 years	465	Ovarian cancer	150	Occupational exposure to asbestos	3	Rate	1999	0.00685257261	0.01559474446	0.00118755957
1	Deaths	11	Republic of Indonesia	2	Female	13	40-44 years	465	Ovarian cancer	150	Occupational exposure to asbestos	1	Number	2000	0.4616601301423569	0.9914159600028408	0.0541538504518676
1	Deaths	11	Republic of Indonesia	2	Female	13	40-44 years	465	Ovarian cancer	150	Occupational exposure to asbestos	3	Rate	2000	0.00721431676	0.01549275822	0.0008462568100000001
1	Deaths	11	Republic of Indonesia	2	Female	13	40-44 years	465	Ovarian cancer	150	Occupational exposure to asbestos	1	Number	2001	0.4900254948915155	1.0401851513323408	0.085418265155974
1	Deaths	11	Republic of Indonesia	2	Female	13	40-44 years	465	Ovarian cancer	150	Occupational exposure to asbestos	3	Rate	2001	0.0074192248499999995	0.01574891022	0.00129327417
1	Deaths	11	Republic of Indonesia	2	Female	13	40-44 years	465	Ovarian cancer	150	Occupational exposure to asbestos	1	Number	2002	0.5186288809064961	1.189994060335454	0.0824665902885115
1	Deaths	11	Republic of Indonesia	2	Female	13	40-44 years	465	Ovarian cancer	150	Occupational exposure to asbestos	3	Rate	2002	0.00761438843	0.017471215630000002	0.00121075527
1	Deaths	11	Republic of Indonesia	2	Female	13	40-44 years	465	Ovarian cancer	150	Occupational exposure to asbestos	1	Number	2003	0.5450308611808071	1.324598117676595	0.1002991157845029
1	Deaths	11	Republic of Indonesia	2	Female	13	40-44 years	465	Ovarian cancer	150	Occupational exposure to asbestos	3	Rate	2003	0.00776780341	0.01887822966	0.00142946734
1	Deaths	11	Republic of Indonesia	2	Female	13	40-44 years	465	Ovarian cancer	150	Occupational exposure to asbestos	1	Number	2004	0.5685118975064404	1.2837027063297584	0.1020305221882459
1	Deaths	11	Republic of Indonesia	2	Female	13	40-44 years	465	Ovarian cancer	150	Occupational exposure to asbestos	3	Rate	2004	0.007876374120000001	0.01778489214	0.0014135686
1	Deaths	11	Republic of Indonesia	2	Female	13	40-44 years	465	Ovarian cancer	150	Occupational exposure to asbestos	1	Number	2005	0.5978134933387111	1.474073550340858	0.0976307735654239
1	Deaths	11	Republic of Indonesia	2	Female	13	40-44 years	465	Ovarian cancer	150	Occupational exposure to asbestos	3	Rate	2005	0.00806277287	0.01988098357	0.00131675642
1	Deaths	11	Republic of Indonesia	2	Female	13	40-44 years	465	Ovarian cancer	150	Occupational exposure to asbestos	1	Number	2006	0.6134250852598161	1.425315155816906	0.1050589719893173
1	Deaths	11	Republic of Indonesia	2	Female	13	40-44 years	465	Ovarian cancer	150	Occupational exposure to asbestos	3	Rate	2006	0.00806556024	0.01874061809	0.0013813577
1	Deaths	11	Republic of Indonesia	2	Female	13	40-44 years	465	Ovarian cancer	150	Occupational exposure to asbestos	1	Number	2007	0.6444779143758927	1.5726358921303571	0.1057955746948887
1	Deaths	11	Republic of Indonesia	2	Female	13	40-44 years	465	Ovarian cancer	150	Occupational exposure to asbestos	3	Rate	2007	0.00827608402	0.02019505477	0.0013585773
1	Deaths	11	Republic of Indonesia	2	Female	13	40-44 years	465	Ovarian cancer	150	Occupational exposure to asbestos	1	Number	2008	0.6569783227719657	1.5487341098784084	0.119984059348159
1	Deaths	11	Republic of Indonesia	2	Female	13	40-44 years	465	Ovarian cancer	150	Occupational exposure to asbestos	3	Rate	2008	0.00824866521	0.019445069540000002	0.00150645509
1	Deaths	11	Republic of Indonesia	2	Female	13	40-44 years	465	Ovarian cancer	150	Occupational exposure to asbestos	1	Number	2009	0.6818977593754587	1.6306058822767695	0.0974489643643927
1	Deaths	11	Republic of Indonesia	2	Female	13	40-44 years	465	Ovarian cancer	150	Occupational exposure to asbestos	3	Rate	2009	0.00837605385	0.020029458219999997	0.00119700903
1	Deaths	11	Republic of Indonesia	2	Female	13	40-44 years	465	Ovarian cancer	150	Occupational exposure to asbestos	1	Number	2010	0.7031495178871369	1.6255061028945308	0.1017035550901253
1	Deaths	11	Republic of Indonesia	2	Female	13	40-44 years	465	Ovarian cancer	150	Occupational exposure to asbestos	3	Rate	2010	0.008451691590000001	0.019538200489999998	0.00122245278
1	Deaths	11	Republic of Indonesia	2	Female	13	40-44 years	465	Ovarian cancer	150	Occupational exposure to asbestos	1	Number	2011	0.7310109088477177	1.7697485775424755	0.1289303670922819
1	Deaths	11	Republic of Indonesia	2	Female	13	40-44 years	465	Ovarian cancer	150	Occupational exposure to asbestos	3	Rate	2011	0.00859675978	0.02081241636	0.00151623373
1	Deaths	11	Republic of Indonesia	2	Female	13	40-44 years	465	Ovarian cancer	150	Occupational exposure to asbestos	1	Number	2012	0.7328657213639641	1.647434952692183	0.114138054736434
1	Deaths	11	Republic of Indonesia	2	Female	13	40-44 years	465	Ovarian cancer	150	Occupational exposure to asbestos	3	Rate	2012	0.008433478020000001	0.01895791556	0.00131344767
1	Deaths	11	Republic of Indonesia	2	Female	13	40-44 years	465	Ovarian cancer	150	Occupational exposure to asbestos	1	Number	2013	0.746474999023721	1.6811289358129051	0.1431434313893369
1	Deaths	11	Republic of Indonesia	2	Female	13	40-44 years	465	Ovarian cancer	150	Occupational exposure to asbestos	3	Rate	2013	0.008405722610000001	0.01893044445	0.00161187445
1	Deaths	11	Republic of Indonesia	2	Female	13	40-44 years	465	Ovarian cancer	150	Occupational exposure to asbestos	1	Number	2014	0.7709357791032803	1.7985638945280904	0.1053646322170842
1	Deaths	11	Republic of Indonesia	2	Female	13	40-44 years	465	Ovarian cancer	150	Occupational exposure to asbestos	3	Rate	2014	0.0084964671	0.01982193506	0.0011612214100000001
1	Deaths	11	Republic of Indonesia	2	Female	13	40-44 years	465	Ovarian cancer	150	Occupational exposure to asbestos	1	Number	2015	0.7788477507111923	1.6655329871231106	0.1078346526199753
1	Deaths	11	Republic of Indonesia	2	Female	13	40-44 years	465	Ovarian cancer	150	Occupational exposure to asbestos	3	Rate	2015	0.00840662051	0.017977202560000002	0.00116393095
1	Deaths	11	Republic of Indonesia	2	Female	13	40-44 years	465	Ovarian cancer	150	Occupational exposure to asbestos	1	Number	2016	0.7918234274269029	1.6181944410202114	0.1348042854235041
1	Deaths	11	Republic of Indonesia	2	Female	13	40-44 years	465	Ovarian cancer	150	Occupational exposure to asbestos	3	Rate	2016	0.008379697	0.017125003679999997	0.00142660475
1	Deaths	11	Republic of Indonesia	2	Female	13	40-44 years	465	Ovarian cancer	150	Occupational exposure to asbestos	1	Number	2017	0.8262359418999108	2.0672877445871336	0.1509852486135251
1	Deaths	11	Republic of Indonesia	2	Female	13	40-44 years	465	Ovarian cancer	150	Occupational exposure to asbestos	3	Rate	2017	0.00857969924	0.02146687912	0.0015678427400000001
1	Deaths	11	Republic of Indonesia	2	Female	13	40-44 years	465	Ovarian cancer	150	Occupational exposure to asbestos	1	Number	2018	0.8450242120250765	1.9057224576519245	0.1313899633877917
1	Deaths	11	Republic of Indonesia	2	Female	13	40-44 years	465	Ovarian cancer	150	Occupational exposure to asbestos	3	Rate	2018	0.00861438391	0.01942740177	0.00133942149
1	Deaths	11	Republic of Indonesia	2	Female	13	40-44 years	465	Ovarian cancer	150	Occupational exposure to asbestos	1	Number	2019	0.8549719906674804	2.1235911598010464	0.1312790723376632
1	Deaths	11	Republic of Indonesia	2	Female	13	40-44 years	465	Ovarian cancer	150	Occupational exposure to asbestos	3	Rate	2019	0.00856219067	0.02126688665	0.00131470558
1	Deaths	11	Republic of Indonesia	2	Female	13	40-44 years	465	Ovarian cancer	150	Occupational exposure to asbestos	1	Number	2020	0.8744053613001408	2.0721746910994865	0.1349279436185317
1	Deaths	11	Republic of Indonesia	2	Female	13	40-44 years	465	Ovarian cancer	150	Occupational exposure to asbestos	3	Rate	2020	0.00861598248	0.02041824264	0.00132951701
1	Deaths	11	Republic of Indonesia	2	Female	13	40-44 years	465	Ovarian cancer	150	Occupational exposure to asbestos	1	Number	2021	0.8848817060879931	2.1090034792937464	0.1019611992855529
1	Deaths	11	Republic of Indonesia	2	Female	13	40-44 years	465	Ovarian cancer	150	Occupational exposure to asbestos	3	Rate	2021	0.00860109402	0.020499618299999998	0.00099106791
1	Deaths	11	Republic of Indonesia	2	Female	14	45-49 years	465	Ovarian cancer	150	Occupational exposure to asbestos	1	Number	1990	0.0653465261959278	0.2470398796222999	0.0
1	Deaths	11	Republic of Indonesia	2	Female	14	45-49 years	465	Ovarian cancer	150	Occupational exposure to asbestos	3	Rate	1990	0.00169710481	0.0064158355599999994	0.0
1	Deaths	11	Republic of Indonesia	2	Female	14	45-49 years	465	Ovarian cancer	150	Occupational exposure to asbestos	1	Number	1991	0.0686281154019271	0.2626661283369461	0.0
1	Deaths	11	Republic of Indonesia	2	Female	14	45-49 years	465	Ovarian cancer	150	Occupational exposure to asbestos	3	Rate	1991	0.00176578932	0.00675835321	0.0
1	Deaths	11	Republic of Indonesia	2	Female	14	45-49 years	465	Ovarian cancer	150	Occupational exposure to asbestos	1	Number	1992	0.0742560721731919	0.260386696126022	0.0
1	Deaths	11	Republic of Indonesia	2	Female	14	45-49 years	465	Ovarian cancer	150	Occupational exposure to asbestos	3	Rate	1992	0.0019004689	0.0066641933	0.0
1	Deaths	11	Republic of Indonesia	2	Female	14	45-49 years	465	Ovarian cancer	150	Occupational exposure to asbestos	1	Number	1993	0.0804384282319736	0.2883086089078521	0.0
1	Deaths	11	Republic of Indonesia	2	Female	14	45-49 years	465	Ovarian cancer	150	Occupational exposure to asbestos	3	Rate	1993	0.00204123957	0.0073162411799999995	0.0
1	Deaths	11	Republic of Indonesia	2	Female	14	45-49 years	465	Ovarian cancer	150	Occupational exposure to asbestos	1	Number	1994	0.08592490697142	0.3085196249371916	0.0
1	Deaths	11	Republic of Indonesia	2	Female	14	45-49 years	465	Ovarian cancer	150	Occupational exposure to asbestos	3	Rate	1994	0.00214310327	0.00769496809	0.0
1	Deaths	11	Republic of Indonesia	2	Female	14	45-49 years	465	Ovarian cancer	150	Occupational exposure to asbestos	1	Number	1995	0.0950548845431155	0.3311541560271518	0.0
1	Deaths	11	Republic of Indonesia	2	Female	14	45-49 years	465	Ovarian cancer	150	Occupational exposure to asbestos	3	Rate	1995	0.00229127126	0.00798237781	0.0
1	Deaths	11	Republic of Indonesia	2	Female	14	45-49 years	465	Ovarian cancer	150	Occupational exposure to asbestos	1	Number	1996	0.1013008937475971	0.3404648613984699	0.0
1	Deaths	11	Republic of Indonesia	2	Female	14	45-49 years	465	Ovarian cancer	150	Occupational exposure to asbestos	3	Rate	1996	0.00238387126	0.00801201618	0.0
1	Deaths	11	Republic of Indonesia	2	Female	14	45-49 years	465	Ovarian cancer	150	Occupational exposure to asbestos	1	Number	1997	0.1117436267528197	0.3711010501850481	0.0
1	Deaths	11	Republic of Indonesia	2	Female	14	45-49 years	465	Ovarian cancer	150	Occupational exposure to asbestos	3	Rate	1997	0.0025330458700000003	0.00841225588	0.0
1	Deaths	11	Republic of Indonesia	2	Female	14	45-49 years	465	Ovarian cancer	150	Occupational exposure to asbestos	1	Number	1998	0.1248147597867696	0.4128119240917327	0.0
1	Deaths	11	Republic of Indonesia	2	Female	14	45-49 years	465	Ovarian cancer	150	Occupational exposure to asbestos	3	Rate	1998	0.0027139035499999997	0.00897595562	0.0
1	Deaths	11	Republic of Indonesia	2	Female	14	45-49 years	465	Ovarian cancer	150	Occupational exposure to asbestos	1	Number	1999	0.1377196089527591	0.4516070635765044	0.0
1	Deaths	11	Republic of Indonesia	2	Female	14	45-49 years	465	Ovarian cancer	150	Occupational exposure to asbestos	3	Rate	1999	0.0028753437	0.0094287628	0.0
1	Deaths	11	Republic of Indonesia	2	Female	14	45-49 years	465	Ovarian cancer	150	Occupational exposure to asbestos	1	Number	2000	0.1513851082223926	0.4527145410352678	0.0
1	Deaths	11	Republic of Indonesia	2	Female	14	45-49 years	465	Ovarian cancer	150	Occupational exposure to asbestos	3	Rate	2000	0.0030604402499999996	0.009152193480000001	0.0
1	Deaths	11	Republic of Indonesia	2	Female	14	45-49 years	465	Ovarian cancer	150	Occupational exposure to asbestos	1	Number	2001	0.1626043928442581	0.5278005732934081	0.0
1	Deaths	11	Republic of Indonesia	2	Female	14	45-49 years	465	Ovarian cancer	150	Occupational exposure to asbestos	3	Rate	2001	0.0031497683399999998	0.01022389067	0.0
1	Deaths	11	Republic of Indonesia	2	Female	14	45-49 years	465	Ovarian cancer	150	Occupational exposure to asbestos	1	Number	2002	0.1746601634017154	0.5252279643728247	3.5700523584e-06
1	Deaths	11	Republic of Indonesia	2	Female	14	45-49 years	465	Ovarian cancer	150	Occupational exposure to asbestos	3	Rate	2002	0.0032469627400000005	0.00976407898	6.637e-08
1	Deaths	11	Republic of Indonesia	2	Female	14	45-49 years	465	Ovarian cancer	150	Occupational exposure to asbestos	1	Number	2003	0.186681979545104	0.6253529083282273	0.0
1	Deaths	11	Republic of Indonesia	2	Female	14	45-49 years	465	Ovarian cancer	150	Occupational exposure to asbestos	3	Rate	2003	0.00333748905	0.011180021180000001	0.0
1	Deaths	11	Republic of Indonesia	2	Female	14	45-49 years	465	Ovarian cancer	150	Occupational exposure to asbestos	1	Number	2004	0.1978399670276411	0.6050159163152772	1.874612809e-07
1	Deaths	11	Republic of Indonesia	2	Female	14	45-49 years	465	Ovarian cancer	150	Occupational exposure to asbestos	3	Rate	2004	0.00340878222	0.010424422970000001	3.23e-09
1	Deaths	11	Republic of Indonesia	2	Female	14	45-49 years	465	Ovarian cancer	150	Occupational exposure to asbestos	1	Number	2005	0.2142802580688254	0.6228376249125731	6.6606902901e-06
1	Deaths	11	Republic of Indonesia	2	Female	14	45-49 years	465	Ovarian cancer	150	Occupational exposure to asbestos	3	Rate	2005	0.00356433302	0.01036026713	1.1079e-07
1	Deaths	11	Republic of Indonesia	2	Female	14	45-49 years	465	Ovarian cancer	150	Occupational exposure to asbestos	1	Number	2006	0.2223936194915713	0.625126161643681	6.919304777e-06
1	Deaths	11	Republic of Indonesia	2	Female	14	45-49 years	465	Ovarian cancer	150	Occupational exposure to asbestos	3	Rate	2006	0.00357481238	0.01004843909	1.1122e-07
1	Deaths	11	Republic of Indonesia	2	Female	14	45-49 years	465	Ovarian cancer	150	Occupational exposure to asbestos	1	Number	2007	0.2392231081886264	0.7260753811235312	6.52384465126e-05
1	Deaths	11	Republic of Indonesia	2	Female	14	45-49 years	465	Ovarian cancer	150	Occupational exposure to asbestos	3	Rate	2007	0.00371676292	0.01128089202	1.0136e-06
1	Deaths	11	Republic of Indonesia	2	Female	14	45-49 years	465	Ovarian cancer	150	Occupational exposure to asbestos	1	Number	2008	0.2479440014418167	0.7291252645693338	8.0520557271e-06
1	Deaths	11	Republic of Indonesia	2	Female	14	45-49 years	465	Ovarian cancer	150	Occupational exposure to asbestos	3	Rate	2008	0.0037254226899999998	0.010955295510000001	1.2098e-07
1	Deaths	11	Republic of Indonesia	2	Female	14	45-49 years	465	Ovarian cancer	150	Occupational exposure to asbestos	1	Number	2009	0.2603436801769087	0.7717393386861247	0.0
1	Deaths	11	Republic of Indonesia	2	Female	14	45-49 years	465	Ovarian cancer	150	Occupational exposure to asbestos	3	Rate	2009	0.00378615031	0.0112233227	0.0
1	Deaths	11	Republic of Indonesia	2	Female	14	45-49 years	465	Ovarian cancer	150	Occupational exposure to asbestos	1	Number	2010	0.2737319439176978	0.841875775670072	4.72427124066e-05
1	Deaths	11	Republic of Indonesia	2	Female	14	45-49 years	465	Ovarian cancer	150	Occupational exposure to asbestos	3	Rate	2010	0.00385727651	0.01186323966	6.657200000000001e-07
1	Deaths	11	Republic of Indonesia	2	Female	14	45-49 years	465	Ovarian cancer	150	Occupational exposure to asbestos	1	Number	2011	0.2868904945168193	0.8819159736821023	0.0
1	Deaths	11	Republic of Indonesia	2	Female	14	45-49 years	465	Ovarian cancer	150	Occupational exposure to asbestos	3	Rate	2011	0.0039222648	0.01205724152	0.0
1	Deaths	11	Republic of Indonesia	2	Female	14	45-49 years	465	Ovarian cancer	150	Occupational exposure to asbestos	1	Number	2012	0.2889845272328741	0.8847026729781924	0.0
1	Deaths	11	Republic of Indonesia	2	Female	14	45-49 years	465	Ovarian cancer	150	Occupational exposure to asbestos	3	Rate	2012	0.00384000284	0.011755856989999999	0.0
1	Deaths	11	Republic of Indonesia	2	Female	14	45-49 years	465	Ovarian cancer	150	Occupational exposure to asbestos	1	Number	2013	0.2961809391537037	0.91816858400455	0.0
1	Deaths	11	Republic of Indonesia	2	Female	14	45-49 years	465	Ovarian cancer	150	Occupational exposure to asbestos	3	Rate	2013	0.0038299721600000003	0.01187301292	0.0
1	Deaths	11	Republic of Indonesia	2	Female	14	45-49 years	465	Ovarian cancer	150	Occupational exposure to asbestos	1	Number	2014	0.308479820556982	0.9817536159440194	0.0002887166343326
1	Deaths	11	Republic of Indonesia	2	Female	14	45-49 years	465	Ovarian cancer	150	Occupational exposure to asbestos	3	Rate	2014	0.00388562766	0.01236621895	3.63669e-06
1	Deaths	11	Republic of Indonesia	2	Female	14	45-49 years	465	Ovarian cancer	150	Occupational exposure to asbestos	1	Number	2015	0.3048841035478733	0.8057296612071859	0.0
1	Deaths	11	Republic of Indonesia	2	Female	14	45-49 years	465	Ovarian cancer	150	Occupational exposure to asbestos	3	Rate	2015	0.0037433054299999997	0.00989258599	0.0
1	Deaths	11	Republic of Indonesia	2	Female	14	45-49 years	465	Ovarian cancer	150	Occupational exposure to asbestos	1	Number	2016	0.3123774497523341	0.9226000412649142	0.0003323038773501
1	Deaths	11	Republic of Indonesia	2	Female	14	45-49 years	465	Ovarian cancer	150	Occupational exposure to asbestos	3	Rate	2016	0.00374001732	0.011046060259999999	3.97859e-06
1	Deaths	11	Republic of Indonesia	2	Female	14	45-49 years	465	Ovarian cancer	150	Occupational exposure to asbestos	1	Number	2017	0.3362712080736813	1.1395793299049444	4.47830651242e-05
1	Deaths	11	Republic of Indonesia	2	Female	14	45-49 years	465	Ovarian cancer	150	Occupational exposure to asbestos	3	Rate	2017	0.00392870848	0.013313881380000002	5.2321e-07
1	Deaths	11	Republic of Indonesia	2	Female	14	45-49 years	465	Ovarian cancer	150	Occupational exposure to asbestos	1	Number	2018	0.3513011504639715	1.1547516533462625	3.3472921003e-06
1	Deaths	11	Republic of Indonesia	2	Female	14	45-49 years	465	Ovarian cancer	150	Occupational exposure to asbestos	3	Rate	2018	0.00400713373	0.01317173112	3.818e-08
1	Deaths	11	Republic of Indonesia	2	Female	14	45-49 years	465	Ovarian cancer	150	Occupational exposure to asbestos	1	Number	2019	0.3552293898430116	1.2056583206986535	0.0003493366247972
1	Deaths	11	Republic of Indonesia	2	Female	14	45-49 years	465	Ovarian cancer	150	Occupational exposure to asbestos	3	Rate	2019	0.00395868526	0.013435886650000001	3.89302e-06
1	Deaths	11	Republic of Indonesia	2	Female	14	45-49 years	465	Ovarian cancer	150	Occupational exposure to asbestos	1	Number	2020	0.3697837454107289	1.087793825305856	0.0008714264667959
1	Deaths	11	Republic of Indonesia	2	Female	14	45-49 years	465	Ovarian cancer	150	Occupational exposure to asbestos	3	Rate	2020	0.0040311391	0.011858412589999999	9.49972e-06
1	Deaths	11	Republic of Indonesia	2	Female	14	45-49 years	465	Ovarian cancer	150	Occupational exposure to asbestos	1	Number	2021	0.3771474899163189	1.1699007696352042	0.0
1	Deaths	11	Republic of Indonesia	2	Female	14	45-49 years	465	Ovarian cancer	150	Occupational exposure to asbestos	3	Rate	2021	0.0040295894	0.01249967154	0.0
1	Deaths	11	Republic of Indonesia	2	Female	15	50-54 years	465	Ovarian cancer	150	Occupational exposure to asbestos	1	Number	1990	0.097354147853406	0.3433979917477764	0.0
1	Deaths	11	Republic of Indonesia	2	Female	15	50-54 years	465	Ovarian cancer	150	Occupational exposure to asbestos	3	Rate	1990	0.00290696056	0.01025374307	0.0
1	Deaths	11	Republic of Indonesia	2	Female	15	50-54 years	465	Ovarian cancer	150	Occupational exposure to asbestos	1	Number	1991	0.1043837322233327	0.3543544347202469	0.0
1	Deaths	11	Republic of Indonesia	2	Female	15	50-54 years	465	Ovarian cancer	150	Occupational exposure to asbestos	3	Rate	1991	0.0030748678400000003	0.01043834161	0.0
1	Deaths	11	Republic of Indonesia	2	Female	15	50-54 years	465	Ovarian cancer	150	Occupational exposure to asbestos	1	Number	1992	0.1142706720551351	0.3625066389336115	0.0
1	Deaths	11	Republic of Indonesia	2	Female	15	50-54 years	465	Ovarian cancer	150	Occupational exposure to asbestos	3	Rate	1992	0.0033318652399999997	0.01056984482	0.0
1	Deaths	11	Republic of Indonesia	2	Female	15	50-54 years	465	Ovarian cancer	150	Occupational exposure to asbestos	1	Number	1993	0.1228713488527039	0.3833900511192131	0.0
1	Deaths	11	Republic of Indonesia	2	Female	15	50-54 years	465	Ovarian cancer	150	Occupational exposure to asbestos	3	Rate	1993	0.0035518665300000004	0.011082732500000001	0.0
1	Deaths	11	Republic of Indonesia	2	Female	15	50-54 years	465	Ovarian cancer	150	Occupational exposure to asbestos	1	Number	1994	0.13076197634424	0.3865113286341929	0.0
1	Deaths	11	Republic of Indonesia	2	Female	15	50-54 years	465	Ovarian cancer	150	Occupational exposure to asbestos	3	Rate	1994	0.00374472294	0.0110687975	0.0
1	Deaths	11	Republic of Indonesia	2	Female	15	50-54 years	465	Ovarian cancer	150	Occupational exposure to asbestos	1	Number	1995	0.1398298612105745	0.4173436856445884	0.0
1	Deaths	11	Republic of Indonesia	2	Female	15	50-54 years	465	Ovarian cancer	150	Occupational exposure to asbestos	3	Rate	1995	0.00395541684	0.01180554875	0.0
1	Deaths	11	Republic of Indonesia	2	Female	15	50-54 years	465	Ovarian cancer	150	Occupational exposure to asbestos	1	Number	1996	0.1466561199860906	0.4360902853578122	0.0
1	Deaths	11	Republic of Indonesia	2	Female	15	50-54 years	465	Ovarian cancer	150	Occupational exposure to asbestos	3	Rate	1996	0.0041117166600000005	0.01222642256	0.0
1	Deaths	11	Republic of Indonesia	2	Female	15	50-54 years	465	Ovarian cancer	150	Occupational exposure to asbestos	1	Number	1997	0.155619945586692	0.4641339070018352	0.0
1	Deaths	11	Republic of Indonesia	2	Female	15	50-54 years	465	Ovarian cancer	150	Occupational exposure to asbestos	3	Rate	1997	0.00434001261	0.012944015639999999	0.0
1	Deaths	11	Republic of Indonesia	2	Female	15	50-54 years	465	Ovarian cancer	150	Occupational exposure to asbestos	1	Number	1998	0.164396553431297	0.4855257249595626	0.0
1	Deaths	11	Republic of Indonesia	2	Female	15	50-54 years	465	Ovarian cancer	150	Occupational exposure to asbestos	3	Rate	1998	0.00454398434	0.01342011888	0.0
1	Deaths	11	Republic of Indonesia	2	Female	15	50-54 years	465	Ovarian cancer	150	Occupational exposure to asbestos	1	Number	1999	0.1744221576626949	0.5158731083922252	0.0
1	Deaths	11	Republic of Indonesia	2	Female	15	50-54 years	465	Ovarian cancer	150	Occupational exposure to asbestos	3	Rate	1999	0.00473452686	0.014002894600000001	0.0
1	Deaths	11	Republic of Indonesia	2	Female	15	50-54 years	465	Ovarian cancer	150	Occupational exposure to asbestos	1	Number	2000	0.191334881136988	0.537048892894843	5.9920237916e-06
1	Deaths	11	Republic of Indonesia	2	Female	15	50-54 years	465	Ovarian cancer	150	Occupational exposure to asbestos	3	Rate	2000	0.00501332238	0.01407165916	1.57e-07
1	Deaths	11	Republic of Indonesia	2	Female	15	50-54 years	465	Ovarian cancer	150	Occupational exposure to asbestos	1	Number	2001	0.200019758713249	0.5289949952990447	0.0
1	Deaths	11	Republic of Indonesia	2	Female	15	50-54 years	465	Ovarian cancer	150	Occupational exposure to asbestos	3	Rate	2001	0.00510980743	0.013513977699999999	0.0
1	Deaths	11	Republic of Indonesia	2	Female	15	50-54 years	465	Ovarian cancer	150	Occupational exposure to asbestos	1	Number	2002	0.2131432363380671	0.5982313302514373	2.73698734571e-05
1	Deaths	11	Republic of Indonesia	2	Female	15	50-54 years	465	Ovarian cancer	150	Occupational exposure to asbestos	3	Rate	2002	0.00523744784	0.01469999913	6.725400000000001e-07
1	Deaths	11	Republic of Indonesia	2	Female	15	50-54 years	465	Ovarian cancer	150	Occupational exposure to asbestos	1	Number	2003	0.2277208518020824	0.6986173978514538	0.0002446361906346
1	Deaths	11	Republic of Indonesia	2	Female	15	50-54 years	465	Ovarian cancer	150	Occupational exposure to asbestos	3	Rate	2003	0.00535833182	0.01643865198	5.7563499999999995e-06
1	Deaths	11	Republic of Indonesia	2	Female	15	50-54 years	465	Ovarian cancer	150	Occupational exposure to asbestos	1	Number	2004	0.2427525487153844	0.642789755306493	0.0
1	Deaths	11	Republic of Indonesia	2	Female	15	50-54 years	465	Ovarian cancer	150	Occupational exposure to asbestos	3	Rate	2004	0.00547817108	0.01450576838	0.0
1	Deaths	11	Republic of Indonesia	2	Female	15	50-54 years	465	Ovarian cancer	150	Occupational exposure to asbestos	1	Number	2005	0.2557919053897083	0.7081123344507527	4.90006151152e-05
1	Deaths	11	Republic of Indonesia	2	Female	15	50-54 years	465	Ovarian cancer	150	Occupational exposure to asbestos	3	Rate	2005	0.00558009231	0.01544744813	1.06895e-06
1	Deaths	11	Republic of Indonesia	2	Female	15	50-54 years	465	Ovarian cancer	150	Occupational exposure to asbestos	1	Number	2006	0.266855995237783	0.7147168800278181	0.0002099999429756
1	Deaths	11	Republic of Indonesia	2	Female	15	50-54 years	465	Ovarian cancer	150	Occupational exposure to asbestos	3	Rate	2006	0.0055634696	0.014900567	4.378119999999999e-06
1	Deaths	11	Republic of Indonesia	2	Female	15	50-54 years	465	Ovarian cancer	150	Occupational exposure to asbestos	1	Number	2007	0.2879276274452859	0.7709498989185921	0.000130547047424
1	Deaths	11	Republic of Indonesia	2	Female	15	50-54 years	465	Ovarian cancer	150	Occupational exposure to asbestos	3	Rate	2007	0.00574455192	0.015381510130000001	2.60459e-06
1	Deaths	11	Republic of Indonesia	2	Female	15	50-54 years	465	Ovarian cancer	150	Occupational exposure to asbestos	1	Number	2008	0.2922727162029834	0.8336726462884595	0.0003746526333483
1	Deaths	11	Republic of Indonesia	2	Female	15	50-54 years	465	Ovarian cancer	150	Occupational exposure to asbestos	3	Rate	2008	0.00558992218	0.01594457834	7.165499999999999e-06
1	Deaths	11	Republic of Indonesia	2	Female	15	50-54 years	465	Ovarian cancer	150	Occupational exposure to asbestos	1	Number	2009	0.3099910923217081	0.871253356996527	0.0001250396652392
1	Deaths	11	Republic of Indonesia	2	Female	15	50-54 years	465	Ovarian cancer	150	Occupational exposure to asbestos	3	Rate	2009	0.00569277711	0.015999979629999998	2.29627e-06
1	Deaths	11	Republic of Indonesia	2	Female	15	50-54 years	465	Ovarian cancer	150	Occupational exposure to asbestos	1	Number	2010	0.3228201923492858	0.9060280612507275	8.90979430598e-05
1	Deaths	11	Republic of Indonesia	2	Female	15	50-54 years	465	Ovarian cancer	150	Occupational exposure to asbestos	3	Rate	2010	0.00569933696	0.01599577516	1.57301e-06
1	Deaths	11	Republic of Indonesia	2	Female	15	50-54 years	465	Ovarian cancer	150	Occupational exposure to asbestos	1	Number	2011	0.3387849999122158	0.9811138442770388	0.0001129711207536
1	Deaths	11	Republic of Indonesia	2	Female	15	50-54 years	465	Ovarian cancer	150	Occupational exposure to asbestos	3	Rate	2011	0.00575217149	0.01665816104	1.91812e-06
1	Deaths	11	Republic of Indonesia	2	Female	15	50-54 years	465	Ovarian cancer	150	Occupational exposure to asbestos	1	Number	2012	0.3418701450754258	1.0589233255156605	2.5741215427e-05
1	Deaths	11	Republic of Indonesia	2	Female	15	50-54 years	465	Ovarian cancer	150	Occupational exposure to asbestos	3	Rate	2012	0.0055805635800000005	0.017285478219999997	4.2018999999999995e-07
1	Deaths	11	Republic of Indonesia	2	Female	15	50-54 years	465	Ovarian cancer	150	Occupational exposure to asbestos	1	Number	2013	0.3518426551584254	1.0820346192333306	4.6445572041e-06
1	Deaths	11	Republic of Indonesia	2	Female	15	50-54 years	465	Ovarian cancer	150	Occupational exposure to asbestos	3	Rate	2013	0.00552341034	0.01698634634	7.291e-08
1	Deaths	11	Republic of Indonesia	2	Female	15	50-54 years	465	Ovarian cancer	150	Occupational exposure to asbestos	1	Number	2014	0.365508665136257	1.0930807713603894	0.0005873143777375
1	Deaths	11	Republic of Indonesia	2	Female	15	50-54 years	465	Ovarian cancer	150	Occupational exposure to asbestos	3	Rate	2014	0.00552336411	0.01651803003	8.87517e-06
1	Deaths	11	Republic of Indonesia	2	Female	15	50-54 years	465	Ovarian cancer	150	Occupational exposure to asbestos	1	Number	2015	0.3669496989866581	1.1014861613956026	0.0004665323933688
1	Deaths	11	Republic of Indonesia	2	Female	15	50-54 years	465	Ovarian cancer	150	Occupational exposure to asbestos	3	Rate	2015	0.00534589511	0.01604696639	6.79666e-06
1	Deaths	11	Republic of Indonesia	2	Female	15	50-54 years	465	Ovarian cancer	150	Occupational exposure to asbestos	1	Number	2016	0.3797005158523991	1.075488671979579	0.0011103419591105
1	Deaths	11	Republic of Indonesia	2	Female	15	50-54 years	465	Ovarian cancer	150	Occupational exposure to asbestos	3	Rate	2016	0.00534397171	0.015136616339999999	1.562715e-05
1	Deaths	11	Republic of Indonesia	2	Female	15	50-54 years	465	Ovarian cancer	150	Occupational exposure to asbestos	1	Number	2017	0.4123187005532147	1.3043843152547838	0.0002008463754449
1	Deaths	11	Republic of Indonesia	2	Female	15	50-54 years	465	Ovarian cancer	150	Occupational exposure to asbestos	3	Rate	2017	0.005620294850000001	0.01777999502	2.73773e-06
1	Deaths	11	Republic of Indonesia	2	Female	15	50-54 years	465	Ovarian cancer	150	Occupational exposure to asbestos	1	Number	2018	0.4341503065918089	1.3721502044665863	0.0002666286009033
1	Deaths	11	Republic of Indonesia	2	Female	15	50-54 years	465	Ovarian cancer	150	Occupational exposure to asbestos	3	Rate	2018	0.00574275575	0.01815021976	3.52685e-06
1	Deaths	11	Republic of Indonesia	2	Female	15	50-54 years	465	Ovarian cancer	150	Occupational exposure to asbestos	1	Number	2019	0.4470772343146108	1.3347355225908564	0.0003226921139134
1	Deaths	11	Republic of Indonesia	2	Female	15	50-54 years	465	Ovarian cancer	150	Occupational exposure to asbestos	3	Rate	2019	0.005747985729999999	0.01716043706	4.14879e-06
1	Deaths	11	Republic of Indonesia	2	Female	15	50-54 years	465	Ovarian cancer	150	Occupational exposure to asbestos	1	Number	2020	0.4693902424240241	1.3551220740473149	0.0004721156897742
1	Deaths	11	Republic of Indonesia	2	Female	15	50-54 years	465	Ovarian cancer	150	Occupational exposure to asbestos	3	Rate	2020	0.00587429499	0.016958995079999997	5.9084e-06
1	Deaths	11	Republic of Indonesia	2	Female	15	50-54 years	465	Ovarian cancer	150	Occupational exposure to asbestos	1	Number	2021	0.4835188760113069	1.4423165918944116	0.0005166184948462
1	Deaths	11	Republic of Indonesia	2	Female	15	50-54 years	465	Ovarian cancer	150	Occupational exposure to asbestos	3	Rate	2021	0.00589887127	0.01759608637	6.30268e-06
1	Deaths	11	Republic of Indonesia	2	Female	16	55-59 years	465	Ovarian cancer	150	Occupational exposure to asbestos	1	Number	1990	0.8653601020814246	2.016661188876049	0.2159006922236654
1	Deaths	11	Republic of Indonesia	2	Female	16	55-59 years	465	Ovarian cancer	150	Occupational exposure to asbestos	3	Rate	1990	0.03199360981	0.07455886981	0.007982159669999999
1	Deaths	11	Republic of Indonesia	2	Female	16	55-59 years	465	Ovarian cancer	150	Occupational exposure to asbestos	1	Number	1991	0.9399069782268008	2.225689011817235	0.2497410865129191
1	Deaths	11	Republic of Indonesia	2	Female	16	55-59 years	465	Ovarian cancer	150	Occupational exposure to asbestos	3	Rate	1991	0.03355148026	0.07944952284	0.00891490682
1	Deaths	11	Republic of Indonesia	2	Female	16	55-59 years	465	Ovarian cancer	150	Occupational exposure to asbestos	1	Number	1992	0.9998795085667684	2.3122018265068283	0.271763599618348
1	Deaths	11	Republic of Indonesia	2	Female	16	55-59 years	465	Ovarian cancer	150	Occupational exposure to asbestos	3	Rate	1992	0.03500685378	0.08095266535	0.00951473504
1	Deaths	11	Republic of Indonesia	2	Female	16	55-59 years	465	Ovarian cancer	150	Occupational exposure to asbestos	1	Number	1993	1.0644181222232862	2.3676967113640006	0.2902253887341881
1	Deaths	11	Republic of Indonesia	2	Female	16	55-59 years	465	Ovarian cancer	150	Occupational exposure to asbestos	3	Rate	1993	0.036549109760000004	0.08130001281	0.009965519530000001
1	Deaths	11	Republic of Indonesia	2	Female	16	55-59 years	465	Ovarian cancer	150	Occupational exposure to asbestos	1	Number	1994	1.1203615110389349	2.5829576346540533	0.3170310310646514
1	Deaths	11	Republic of Indonesia	2	Female	16	55-59 years	465	Ovarian cancer	150	Occupational exposure to asbestos	3	Rate	1994	0.03772404544	0.08697158035	0.01067485174
1	Deaths	11	Republic of Indonesia	2	Female	16	55-59 years	465	Ovarian cancer	150	Occupational exposure to asbestos	1	Number	1995	1.1936128933362615	2.7899925998201818	0.3212725803649984
1	Deaths	11	Republic of Indonesia	2	Female	16	55-59 years	465	Ovarian cancer	150	Occupational exposure to asbestos	3	Rate	1995	0.03941150571	0.09212183439	0.01060799209
1	Deaths	11	Republic of Indonesia	2	Female	16	55-59 years	465	Ovarian cancer	150	Occupational exposure to asbestos	1	Number	1996	1.2372309477272618	2.8549390285992957	0.3542350599414654
1	Deaths	11	Republic of Indonesia	2	Female	16	55-59 years	465	Ovarian cancer	150	Occupational exposure to asbestos	3	Rate	1996	0.04035604349	0.09312250378	0.011554451910000001
1	Deaths	11	Republic of Indonesia	2	Female	16	55-59 years	465	Ovarian cancer	150	Occupational exposure to asbestos	1	Number	1997	1.2891165326546654	3.0253745389213478	0.3658300723638311
1	Deaths	11	Republic of Indonesia	2	Female	16	55-59 years	465	Ovarian cancer	150	Occupational exposure to asbestos	3	Rate	1997	0.04166695294	0.09778645711	0.01182439603
1	Deaths	11	Republic of Indonesia	2	Female	16	55-59 years	465	Ovarian cancer	150	Occupational exposure to asbestos	1	Number	1998	1.3383089124349592	3.066790466530458	0.3607204344793471
1	Deaths	11	Republic of Indonesia	2	Female	16	55-59 years	465	Ovarian cancer	150	Occupational exposure to asbestos	3	Rate	1998	0.0429159808	0.09834375273000001	0.011567337779999999
1	Deaths	11	Republic of Indonesia	2	Female	16	55-59 years	465	Ovarian cancer	150	Occupational exposure to asbestos	1	Number	1999	1.3919865085834555	3.262805566409498	0.3708966371472962
1	Deaths	11	Republic of Indonesia	2	Female	16	55-59 years	465	Ovarian cancer	150	Occupational exposure to asbestos	3	Rate	1999	0.04423141035	0.10367808237000001	0.0117855175
1	Deaths	11	Republic of Indonesia	2	Female	16	55-59 years	465	Ovarian cancer	150	Occupational exposure to asbestos	1	Number	2000	1.4538793648268766	3.23944241339018	0.3990478702813932
1	Deaths	11	Republic of Indonesia	2	Female	16	55-59 years	465	Ovarian cancer	150	Occupational exposure to asbestos	3	Rate	2000	0.04561828853	0.10164379677	0.012520901889999998
1	Deaths	11	Republic of Indonesia	2	Female	16	55-59 years	465	Ovarian cancer	150	Occupational exposure to asbestos	1	Number	2001	1.4896085078691674	3.1127443432743336	0.4272555703908686
1	Deaths	11	Republic of Indonesia	2	Female	16	55-59 years	465	Ovarian cancer	150	Occupational exposure to asbestos	3	Rate	2001	0.04627691111	0.09670204790999999	0.013273331849999999
1	Deaths	11	Republic of Indonesia	2	Female	16	55-59 years	465	Ovarian cancer	150	Occupational exposure to asbestos	1	Number	2002	1.5194400900609717	3.2459387942758	0.4215077141088175
1	Deaths	11	Republic of Indonesia	2	Female	16	55-59 years	465	Ovarian cancer	150	Occupational exposure to asbestos	3	Rate	2002	0.04687997169	0.10014841635999999	0.01300496797
1	Deaths	11	Republic of Indonesia	2	Female	16	55-59 years	465	Ovarian cancer	150	Occupational exposure to asbestos	1	Number	2003	1.5554762526332744	3.5479356850113963	0.407023361946679
1	Deaths	11	Republic of Indonesia	2	Female	16	55-59 years	465	Ovarian cancer	150	Occupational exposure to asbestos	3	Rate	2003	0.04746011217	0.1082532924	0.01241894525
1	Deaths	11	Republic of Indonesia	2	Female	16	55-59 years	465	Ovarian cancer	150	Occupational exposure to asbestos	1	Number	2004	1.5997929090460177	3.485853054183085	0.4524811253509632
1	Deaths	11	Republic of Indonesia	2	Female	16	55-59 years	465	Ovarian cancer	150	Occupational exposure to asbestos	3	Rate	2004	0.047840921730000006	0.10424250675	0.013531197679999999
1	Deaths	11	Republic of Indonesia	2	Female	16	55-59 years	465	Ovarian cancer	150	Occupational exposure to asbestos	1	Number	2005	1.6695942278947509	3.765539678063856	0.4244877416483856
1	Deaths	11	Republic of Indonesia	2	Female	16	55-59 years	465	Ovarian cancer	150	Occupational exposure to asbestos	3	Rate	2005	0.048076926879999995	0.10843088264	0.012223368870000001
1	Deaths	11	Republic of Indonesia	2	Female	16	55-59 years	465	Ovarian cancer	150	Occupational exposure to asbestos	1	Number	2006	1.7201372646812938	3.9192324534241134	0.5071174955769837
1	Deaths	11	Republic of Indonesia	2	Female	16	55-59 years	465	Ovarian cancer	150	Occupational exposure to asbestos	3	Rate	2006	0.04813028577	0.10966204957	0.014189396669999998
1	Deaths	11	Republic of Indonesia	2	Female	16	55-59 years	465	Ovarian cancer	150	Occupational exposure to asbestos	1	Number	2007	1.8236109883193556	4.130429688322305	0.5109708085409377
1	Deaths	11	Republic of Indonesia	2	Female	16	55-59 years	465	Ovarian cancer	150	Occupational exposure to asbestos	3	Rate	2007	0.04890188115	0.11076144145	0.013702173279999999
1	Deaths	11	Republic of Indonesia	2	Female	16	55-59 years	465	Ovarian cancer	150	Occupational exposure to asbestos	1	Number	2008	1.8920163003511437	4.139789348193336	0.559475555613872
1	Deaths	11	Republic of Indonesia	2	Female	16	55-59 years	465	Ovarian cancer	150	Occupational exposure to asbestos	3	Rate	2008	0.04839466669	0.10588900614999999	0.014310464989999999
1	Deaths	11	Republic of Indonesia	2	Female	16	55-59 years	465	Ovarian cancer	150	Occupational exposure to asbestos	1	Number	2009	1.9891676577038049	4.4993699427381895	0.5106911174288744
1	Deaths	11	Republic of Indonesia	2	Female	16	55-59 years	465	Ovarian cancer	150	Occupational exposure to asbestos	3	Rate	2009	0.048554691950000006	0.10982760587	0.012465741530000001
1	Deaths	11	Republic of Indonesia	2	Female	16	55-59 years	465	Ovarian cancer	150	Occupational exposure to asbestos	1	Number	2010	2.0804204216960662	4.60210341747758	0.5080393355177928
1	Deaths	11	Republic of Indonesia	2	Female	16	55-59 years	465	Ovarian cancer	150	Occupational exposure to asbestos	3	Rate	2010	0.04883602556	0.10803029894999999	0.011925773130000001
1	Deaths	11	Republic of Indonesia	2	Female	16	55-59 years	465	Ovarian cancer	150	Occupational exposure to asbestos	1	Number	2011	2.2098893720155277	5.1500427996930185	0.5571377953524832
1	Deaths	11	Republic of Indonesia	2	Female	16	55-59 years	465	Ovarian cancer	150	Occupational exposure to asbestos	3	Rate	2011	0.04934975081	0.11500726329000001	0.01244162342
1	Deaths	11	Republic of Indonesia	2	Female	16	55-59 years	465	Ovarian cancer	150	Occupational exposure to asbestos	1	Number	2012	2.3062261809316853	5.274093356560181	0.5904129061111424
1	Deaths	11	Republic of Indonesia	2	Female	16	55-59 years	465	Ovarian cancer	150	Occupational exposure to asbestos	3	Rate	2012	0.049059382000000006	0.1121935753	0.012559606049999998
1	Deaths	11	Republic of Indonesia	2	Female	16	55-59 years	465	Ovarian cancer	150	Occupational exposure to asbestos	1	Number	2013	2.3904903817114844	5.445417960791394	0.617843740096996
1	Deaths	11	Republic of Indonesia	2	Female	16	55-59 years	465	Ovarian cancer	150	Occupational exposure to asbestos	3	Rate	2013	0.048529628250000005	0.1105480747	0.012542918909999999
1	Deaths	11	Republic of Indonesia	2	Female	16	55-59 years	465	Ovarian cancer	150	Occupational exposure to asbestos	1	Number	2014	2.5318021299264366	5.595955764289355	0.6018019161446959
1	Deaths	11	Republic of Indonesia	2	Female	16	55-59 years	465	Ovarian cancer	150	Occupational exposure to asbestos	3	Rate	2014	0.0491397347	0.10861187704999999	0.011680370340000001
1	Deaths	11	Republic of Indonesia	2	Female	16	55-59 years	465	Ovarian cancer	150	Occupational exposure to asbestos	1	Number	2015	2.608725320396657	5.721187784286697	0.5672142631798933
1	Deaths	11	Republic of Indonesia	2	Female	16	55-59 years	465	Ovarian cancer	150	Occupational exposure to asbestos	3	Rate	2015	0.048473933329999996	0.1063080398	0.01053967091
1	Deaths	11	Republic of Indonesia	2	Female	16	55-59 years	465	Ovarian cancer	150	Occupational exposure to asbestos	1	Number	2016	2.7367448108218912	5.842931950091915	0.6802059155253387
1	Deaths	11	Republic of Indonesia	2	Female	16	55-59 years	465	Ovarian cancer	150	Occupational exposure to asbestos	3	Rate	2016	0.04870549005	0.10398589698	0.012105535859999999
1	Deaths	11	Republic of Indonesia	2	Female	16	55-59 years	465	Ovarian cancer	150	Occupational exposure to asbestos	1	Number	2017	2.935058485311317	6.810158332170235	0.6477993509743432
1	Deaths	11	Republic of Indonesia	2	Female	16	55-59 years	465	Ovarian cancer	150	Occupational exposure to asbestos	3	Rate	2017	0.05002398181	0.11606965866999999	0.01104083721
1	Deaths	11	Republic of Indonesia	2	Female	16	55-59 years	465	Ovarian cancer	150	Occupational exposure to asbestos	1	Number	2018	3.1035700804983555	7.537832584478321	0.8130349721827743
1	Deaths	11	Republic of Indonesia	2	Female	16	55-59 years	465	Ovarian cancer	150	Occupational exposure to asbestos	3	Rate	2018	0.05069137775	0.12311728397999999	0.013279501289999999
1	Deaths	11	Republic of Indonesia	2	Female	16	55-59 years	465	Ovarian cancer	150	Occupational exposure to asbestos	1	Number	2019	3.236842162511945	8.19330516641146	0.9348523789222682
1	Deaths	11	Republic of Indonesia	2	Female	16	55-59 years	465	Ovarian cancer	150	Occupational exposure to asbestos	3	Rate	2019	0.0507380432	0.1284314312	0.01465396767
1	Deaths	11	Republic of Indonesia	2	Female	16	55-59 years	465	Ovarian cancer	150	Occupational exposure to asbestos	1	Number	2020	3.385356562663362	7.968533951240282	0.8109470607808089
1	Deaths	11	Republic of Indonesia	2	Female	16	55-59 years	465	Ovarian cancer	150	Occupational exposure to asbestos	3	Rate	2020	0.05105381861	0.12017170994000001	0.012229714470000002
1	Deaths	11	Republic of Indonesia	2	Female	16	55-59 years	465	Ovarian cancer	150	Occupational exposure to asbestos	1	Number	2021	3.531204084695602	7.913210443997799	0.8039132234856519
1	Deaths	11	Republic of Indonesia	2	Female	16	55-59 years	465	Ovarian cancer	150	Occupational exposure to asbestos	3	Rate	2021	0.05142000577	0.11522905982000001	0.011706268340000001
1	Deaths	11	Republic of Indonesia	2	Female	17	60-64 years	465	Ovarian cancer	150	Occupational exposure to asbestos	1	Number	1990	0.3488972014240548	0.9429679159264382	0.0379694592175073
1	Deaths	11	Republic of Indonesia	2	Female	17	60-64 years	465	Ovarian cancer	150	Occupational exposure to asbestos	3	Rate	1990	0.01637088624	0.04424575611	0.0017815955400000002
1	Deaths	11	Republic of Indonesia	2	Female	17	60-64 years	465	Ovarian cancer	150	Occupational exposure to asbestos	1	Number	1991	0.3889348993825209	1.054766225852087	0.0490529851803152
1	Deaths	11	Republic of Indonesia	2	Female	17	60-64 years	465	Ovarian cancer	150	Occupational exposure to asbestos	3	Rate	1991	0.01756317747	0.04763019837	0.00221509123
1	Deaths	11	Republic of Indonesia	2	Female	17	60-64 years	465	Ovarian cancer	150	Occupational exposure to asbestos	1	Number	1992	0.4305328810220372	1.0526231984458505	0.0603752806900857
1	Deaths	11	Republic of Indonesia	2	Female	17	60-64 years	465	Ovarian cancer	150	Occupational exposure to asbestos	3	Rate	1992	0.018728879309999998	0.04579081812	0.00262642273
1	Deaths	11	Republic of Indonesia	2	Female	17	60-64 years	465	Ovarian cancer	150	Occupational exposure to asbestos	1	Number	1993	0.4704571566898605	1.156615349225906	0.074657860915789
1	Deaths	11	Republic of Indonesia	2	Female	17	60-64 years	465	Ovarian cancer	150	Occupational exposure to asbestos	3	Rate	1993	0.01990290549	0.04893114209	0.003158435
1	Deaths	11	Republic of Indonesia	2	Female	17	60-64 years	465	Ovarian cancer	150	Occupational exposure to asbestos	1	Number	1994	0.4979731800900069	1.187844353395079	0.0953657267158223
1	Deaths	11	Republic of Indonesia	2	Female	17	60-64 years	465	Ovarian cancer	150	Occupational exposure to asbestos	3	Rate	1994	0.020693757030000003	0.04936202073	0.0039630149899999995
1	Deaths	11	Republic of Indonesia	2	Female	17	60-64 years	465	Ovarian cancer	150	Occupational exposure to asbestos	1	Number	1995	0.5274846586364073	1.3561154700953024	0.1026957049553965
1	Deaths	11	Republic of Indonesia	2	Female	17	60-64 years	465	Ovarian cancer	150	Occupational exposure to asbestos	3	Rate	1995	0.021746525	0.0559083539	0.00423381928
1	Deaths	11	Republic of Indonesia	2	Female	17	60-64 years	465	Ovarian cancer	150	Occupational exposure to asbestos	1	Number	1996	0.5635824085053232	1.3506167327626812	0.0932561872528816
1	Deaths	11	Republic of Indonesia	2	Female	17	60-64 years	465	Ovarian cancer	150	Occupational exposure to asbestos	3	Rate	1996	0.0224747886	0.053860491540000006	0.0037189114900000003
1	Deaths	11	Republic of Indonesia	2	Female	17	60-64 years	465	Ovarian cancer	150	Occupational exposure to asbestos	1	Number	1997	0.5961115313271355	1.5072448975692914	0.1154046280282322
1	Deaths	11	Republic of Indonesia	2	Female	17	60-64 years	465	Ovarian cancer	150	Occupational exposure to asbestos	3	Rate	1997	0.02334910722	0.05903731243	0.00452028671
1	Deaths	11	Republic of Indonesia	2	Female	17	60-64 years	465	Ovarian cancer	150	Occupational exposure to asbestos	1	Number	1998	0.6279768811841202	1.3617233563048856	0.0998444246870344
1	Deaths	11	Republic of Indonesia	2	Female	17	60-64 years	465	Ovarian cancer	150	Occupational exposure to asbestos	3	Rate	1998	0.02414848278	0.052364273280000005	0.00383945881
1	Deaths	11	Republic of Indonesia	2	Female	17	60-64 years	465	Ovarian cancer	150	Occupational exposure to asbestos	1	Number	1999	0.6632382929125639	1.5601714676848983	0.1339322093062037
1	Deaths	11	Republic of Indonesia	2	Female	17	60-64 years	465	Ovarian cancer	150	Occupational exposure to asbestos	3	Rate	1999	0.02502581022	0.05886957295	0.00505363169
1	Deaths	11	Republic of Indonesia	2	Female	17	60-64 years	465	Ovarian cancer	150	Occupational exposure to asbestos	1	Number	2000	0.7048909454769118	1.6160543432986256	0.1219824832118958
1	Deaths	11	Republic of Indonesia	2	Female	17	60-64 years	465	Ovarian cancer	150	Occupational exposure to asbestos	3	Rate	2000	0.026090133989999997	0.05981503185999999	0.00451493859
1	Deaths	11	Republic of Indonesia	2	Female	17	60-64 years	465	Ovarian cancer	150	Occupational exposure to asbestos	1	Number	2001	0.7257189387430336	1.6867423966768813	0.1617269680018334
1	Deaths	11	Republic of Indonesia	2	Female	17	60-64 years	465	Ovarian cancer	150	Occupational exposure to asbestos	3	Rate	2001	0.0265289587	0.061659572309999994	0.00591199682
1	Deaths	11	Republic of Indonesia	2	Female	17	60-64 years	465	Ovarian cancer	150	Occupational exposure to asbestos	1	Number	2002	0.7450799995174965	1.7994720820466463	0.1638656018527336
1	Deaths	11	Republic of Indonesia	2	Female	17	60-64 years	465	Ovarian cancer	150	Occupational exposure to asbestos	3	Rate	2002	0.02696972956	0.06513565717	0.00593145833
1	Deaths	11	Republic of Indonesia	2	Female	17	60-64 years	465	Ovarian cancer	150	Occupational exposure to asbestos	1	Number	2003	0.7644467312578761	1.79221900625679	0.1805553076780592
1	Deaths	11	Republic of Indonesia	2	Female	17	60-64 years	465	Ovarian cancer	150	Occupational exposure to asbestos	3	Rate	2003	0.02741467519	0.06427276082	0.006475094880000001
1	Deaths	11	Republic of Indonesia	2	Female	17	60-64 years	465	Ovarian cancer	150	Occupational exposure to asbestos	1	Number	2004	0.7839310757500951	1.8460939774833176	0.198924122461895
1	Deaths	11	Republic of Indonesia	2	Female	17	60-64 years	465	Ovarian cancer	150	Occupational exposure to asbestos	3	Rate	2004	0.02781982785	0.06551343381	0.00705933852
1	Deaths	11	Republic of Indonesia	2	Female	17	60-64 years	465	Ovarian cancer	150	Occupational exposure to asbestos	1	Number	2005	0.8057551187075295	1.9152599556754648	0.1693573818873331
1	Deaths	11	Republic of Indonesia	2	Female	17	60-64 years	465	Ovarian cancer	150	Occupational exposure to asbestos	3	Rate	2005	0.028175194809999998	0.06697174007000001	0.0059219943099999995
1	Deaths	11	Republic of Indonesia	2	Female	17	60-64 years	465	Ovarian cancer	150	Occupational exposure to asbestos	1	Number	2006	0.8226268767270386	1.8185938693618615	0.2113848062038499
1	Deaths	11	Republic of Indonesia	2	Female	17	60-64 years	465	Ovarian cancer	150	Occupational exposure to asbestos	3	Rate	2006	0.0283728275	0.06272424548	0.00729077157
1	Deaths	11	Republic of Indonesia	2	Female	17	60-64 years	465	Ovarian cancer	150	Occupational exposure to asbestos	1	Number	2007	0.8505686212980363	2.0198765872342976	0.2028264285188638
1	Deaths	11	Republic of Indonesia	2	Female	17	60-64 years	465	Ovarian cancer	150	Occupational exposure to asbestos	3	Rate	2007	0.029007373240000002	0.06888487608	0.0069170926
1	Deaths	11	Republic of Indonesia	2	Female	17	60-64 years	465	Ovarian cancer	150	Occupational exposure to asbestos	1	Number	2008	0.8598946664263157	2.028036450681496	0.1932106677961808
1	Deaths	11	Republic of Indonesia	2	Female	17	60-64 years	465	Ovarian cancer	150	Occupational exposure to asbestos	3	Rate	2008	0.028854398799999997	0.06805225664	0.006483326249999999
1	Deaths	11	Republic of Indonesia	2	Female	17	60-64 years	465	Ovarian cancer	150	Occupational exposure to asbestos	1	Number	2009	0.8923419162455416	2.2364231209494045	0.2061183802784078
1	Deaths	11	Republic of Indonesia	2	Female	17	60-64 years	465	Ovarian cancer	150	Occupational exposure to asbestos	3	Rate	2009	0.029159897079999997	0.07308170425999999	0.0067355244
1	Deaths	11	Republic of Indonesia	2	Female	17	60-64 years	465	Ovarian cancer	150	Occupational exposure to asbestos	1	Number	2010	0.937912556246013	2.3403313101405567	0.2131576493892769
1	Deaths	11	Republic of Indonesia	2	Female	17	60-64 years	465	Ovarian cancer	150	Occupational exposure to asbestos	3	Rate	2010	0.02930799332	0.07313092671	0.00666077336
1	Deaths	11	Republic of Indonesia	2	Female	17	60-64 years	465	Ovarian cancer	150	Occupational exposure to asbestos	1	Number	2011	0.978904666480038	2.4889588751069267	0.2360353318333238
1	Deaths	11	Republic of Indonesia	2	Female	17	60-64 years	465	Ovarian cancer	150	Occupational exposure to asbestos	3	Rate	2011	0.02953014665	0.07508322628	0.00712036443
1	Deaths	11	Republic of Indonesia	2	Female	17	60-64 years	465	Ovarian cancer	150	Occupational exposure to asbestos	1	Number	2012	1.0252507029025415	2.444816926860084	0.215289510661872
1	Deaths	11	Republic of Indonesia	2	Female	17	60-64 years	465	Ovarian cancer	150	Occupational exposure to asbestos	3	Rate	2012	0.02944475547	0.07021408166	0.00618302136
1	Deaths	11	Republic of Indonesia	2	Female	17	60-64 years	465	Ovarian cancer	150	Occupational exposure to asbestos	1	Number	2013	1.0722652267921169	2.545674217548118	0.2380483461153278
1	Deaths	11	Republic of Indonesia	2	Female	17	60-64 years	465	Ovarian cancer	150	Occupational exposure to asbestos	3	Rate	2013	0.02918138293	0.06927977546	0.00647841576
1	Deaths	11	Republic of Indonesia	2	Female	17	60-64 years	465	Ovarian cancer	150	Occupational exposure to asbestos	1	Number	2014	1.1410783289185078	2.7539313468017763	0.2541528629459216
1	Deaths	11	Republic of Indonesia	2	Female	17	60-64 years	465	Ovarian cancer	150	Occupational exposure to asbestos	3	Rate	2014	0.029451558049999996	0.07107975576999999	0.006559758089999999
1	Deaths	11	Republic of Indonesia	2	Female	17	60-64 years	465	Ovarian cancer	150	Occupational exposure to asbestos	1	Number	2015	1.1747033168661705	2.9800848892628027	0.2095412846175933
1	Deaths	11	Republic of Indonesia	2	Female	17	60-64 years	465	Ovarian cancer	150	Occupational exposure to asbestos	3	Rate	2015	0.028998954	0.07356695378	0.00517277681
1	Deaths	11	Republic of Indonesia	2	Female	17	60-64 years	465	Ovarian cancer	150	Occupational exposure to asbestos	1	Number	2016	1.251492213502359	2.9674927543899257	0.2624745918607053
1	Deaths	11	Republic of Indonesia	2	Female	17	60-64 years	465	Ovarian cancer	150	Occupational exposure to asbestos	3	Rate	2016	0.029279027680000003	0.06942536404	0.00614067012
1	Deaths	11	Republic of Indonesia	2	Female	17	60-64 years	465	Ovarian cancer	150	Occupational exposure to asbestos	1	Number	2017	1.360898413247042	3.104503158624304	0.2688790987814189
1	Deaths	11	Republic of Indonesia	2	Female	17	60-64 years	465	Ovarian cancer	150	Occupational exposure to asbestos	3	Rate	2017	0.030251916429999998	0.06901115411	0.005977013380000001
1	Deaths	11	Republic of Indonesia	2	Female	17	60-64 years	465	Ovarian cancer	150	Occupational exposure to asbestos	1	Number	2018	1.4531153795937524	3.768455275946216	0.2421111780198871
1	Deaths	11	Republic of Indonesia	2	Female	17	60-64 years	465	Ovarian cancer	150	Occupational exposure to asbestos	3	Rate	2018	0.03077737926	0.07981690847	0.00512798065
1	Deaths	11	Republic of Indonesia	2	Female	17	60-64 years	465	Ovarian cancer	150	Occupational exposure to asbestos	1	Number	2019	1.52389297327285	3.702435271599025	0.3057290307725216
1	Deaths	11	Republic of Indonesia	2	Female	17	60-64 years	465	Ovarian cancer	150	Occupational exposure to asbestos	3	Rate	2019	0.030828551290000002	0.07490074282	0.0061849377
1	Deaths	11	Republic of Indonesia	2	Female	17	60-64 years	465	Ovarian cancer	150	Occupational exposure to asbestos	1	Number	2020	1.6307762935126742	4.179525583851501	0.293239107059475
1	Deaths	11	Republic of Indonesia	2	Female	17	60-64 years	465	Ovarian cancer	150	Occupational exposure to asbestos	3	Rate	2020	0.0315808827	0.08093881898000001	0.0056787371
1	Deaths	11	Republic of Indonesia	2	Female	17	60-64 years	465	Ovarian cancer	150	Occupational exposure to asbestos	1	Number	2021	1.7105549033277296	4.0513492643217495	0.3437990489178628
1	Deaths	11	Republic of Indonesia	2	Female	17	60-64 years	465	Ovarian cancer	150	Occupational exposure to asbestos	3	Rate	2021	0.03176684741	0.07523792054	0.006384718730000001
1	Deaths	11	Republic of Indonesia	2	Female	18	65-69 years	465	Ovarian cancer	150	Occupational exposure to asbestos	1	Number	1990	0.5446423177126026	1.2633251910121697	0.1478883313683867
1	Deaths	11	Republic of Indonesia	2	Female	18	65-69 years	465	Ovarian cancer	150	Occupational exposure to asbestos	3	Rate	1990	0.03595602072	0.08340179467	0.00976324412
1	Deaths	11	Republic of Indonesia	2	Female	18	65-69 years	465	Ovarian cancer	150	Occupational exposure to asbestos	1	Number	1991	0.5998963104053734	1.3498397869817618	0.1637670021363787
1	Deaths	11	Republic of Indonesia	2	Female	18	65-69 years	465	Ovarian cancer	150	Occupational exposure to asbestos	3	Rate	1991	0.03839368068	0.08639045924	0.010481174619999999
1	Deaths	11	Republic of Indonesia	2	Female	18	65-69 years	465	Ovarian cancer	150	Occupational exposure to asbestos	1	Number	1992	0.659958010278428	1.5931519137589332	0.1906393313196391
1	Deaths	11	Republic of Indonesia	2	Female	18	65-69 years	465	Ovarian cancer	150	Occupational exposure to asbestos	3	Rate	1992	0.04056126708	0.09791571472999999	0.01171676487
1	Deaths	11	Republic of Indonesia	2	Female	18	65-69 years	465	Ovarian cancer	150	Occupational exposure to asbestos	1	Number	1993	0.7249826040655467	1.649866415002074	0.2195765253966566
1	Deaths	11	Republic of Indonesia	2	Female	18	65-69 years	465	Ovarian cancer	150	Occupational exposure to asbestos	3	Rate	1993	0.04261598902	0.09698258777	0.01290716597
1	Deaths	11	Republic of Indonesia	2	Female	18	65-69 years	465	Ovarian cancer	150	Occupational exposure to asbestos	1	Number	1994	0.7902469036689004	1.8978976749851069	0.2427813622394039
1	Deaths	11	Republic of Indonesia	2	Female	18	65-69 years	465	Ovarian cancer	150	Occupational exposure to asbestos	3	Rate	1994	0.044318836199999996	0.10643840018	0.013615728669999999
1	Deaths	11	Republic of Indonesia	2	Female	18	65-69 years	465	Ovarian cancer	150	Occupational exposure to asbestos	1	Number	1995	0.8616153061959179	2.1366145858143497	0.2602150794600592
1	Deaths	11	Republic of Indonesia	2	Female	18	65-69 years	465	Ovarian cancer	150	Occupational exposure to asbestos	3	Rate	1995	0.04607799546	0.11426319435	0.013915942720000001
1	Deaths	11	Republic of Indonesia	2	Female	18	65-69 years	465	Ovarian cancer	150	Occupational exposure to asbestos	1	Number	1996	0.9308921681842056	2.1222905936570284	0.3012712486947415
1	Deaths	11	Republic of Indonesia	2	Female	18	65-69 years	465	Ovarian cancer	150	Occupational exposure to asbestos	3	Rate	1996	0.04795546573	0.10933106679999999	0.015520168219999998
1	Deaths	11	Republic of Indonesia	2	Female	18	65-69 years	465	Ovarian cancer	150	Occupational exposure to asbestos	1	Number	1997	1.0022334372845654	2.264605722486005	0.3066397698021714
1	Deaths	11	Republic of Indonesia	2	Female	18	65-69 years	465	Ovarian cancer	150	Occupational exposure to asbestos	3	Rate	1997	0.04981601814	0.11256223904000001	0.015241531329999999
1	Deaths	11	Republic of Indonesia	2	Female	18	65-69 years	465	Ovarian cancer	150	Occupational exposure to asbestos	1	Number	1998	1.0641987422022776	2.364244885237444	0.3372873565562914
1	Deaths	11	Republic of Indonesia	2	Female	18	65-69 years	465	Ovarian cancer	150	Occupational exposure to asbestos	3	Rate	1998	0.05156300355000001	0.11455338422	0.01634238838
1	Deaths	11	Republic of Indonesia	2	Female	18	65-69 years	465	Ovarian cancer	150	Occupational exposure to asbestos	1	Number	1999	1.1156636504044284	2.415669302882115	0.3861877593312977
1	Deaths	11	Republic of Indonesia	2	Female	18	65-69 years	465	Ovarian cancer	150	Occupational exposure to asbestos	3	Rate	1999	0.05324597677	0.1152898291	0.01843113241
1	Deaths	11	Republic of Indonesia	2	Female	18	65-69 years	465	Ovarian cancer	150	Occupational exposure to asbestos	1	Number	2000	1.152038180880926	2.5789606968493266	0.3845918753367959
1	Deaths	11	Republic of Indonesia	2	Female	18	65-69 years	465	Ovarian cancer	150	Occupational exposure to asbestos	3	Rate	2000	0.054694471630000005	0.12243942518999999	0.01825898634
1	Deaths	11	Republic of Indonesia	2	Female	18	65-69 years	465	Ovarian cancer	150	Occupational exposure to asbestos	1	Number	2001	1.2128373833154027	2.73967675440341	0.3768452035635963
1	Deaths	11	Republic of Indonesia	2	Female	18	65-69 years	465	Ovarian cancer	150	Occupational exposure to asbestos	3	Rate	2001	0.055817328990000005	0.12608569032	0.0173432094
1	Deaths	11	Republic of Indonesia	2	Female	18	65-69 years	465	Ovarian cancer	150	Occupational exposure to asbestos	1	Number	2002	1.2500626427452304	2.7324253374611134	0.4007293917167176
1	Deaths	11	Republic of Indonesia	2	Female	18	65-69 years	465	Ovarian cancer	150	Occupational exposure to asbestos	3	Rate	2002	0.05657370658	0.12366054629	0.01813568876
1	Deaths	11	Republic of Indonesia	2	Female	18	65-69 years	465	Ovarian cancer	150	Occupational exposure to asbestos	1	Number	2003	1.2916847852133069	2.9517638462060685	0.4134153964378804
1	Deaths	11	Republic of Indonesia	2	Female	18	65-69 years	465	Ovarian cancer	150	Occupational exposure to asbestos	3	Rate	2003	0.057419795589999996	0.1312159736	0.01837772483
1	Deaths	11	Republic of Indonesia	2	Female	18	65-69 years	465	Ovarian cancer	150	Occupational exposure to asbestos	1	Number	2004	1.3393760451114032	2.823221465676018	0.4266396527409151
1	Deaths	11	Republic of Indonesia	2	Female	18	65-69 years	465	Ovarian cancer	150	Occupational exposure to asbestos	3	Rate	2004	0.05846386895	0.12323383741	0.01862285415
1	Deaths	11	Republic of Indonesia	2	Female	18	65-69 years	465	Ovarian cancer	150	Occupational exposure to asbestos	1	Number	2005	1.3855571292465754	2.971274819177803	0.4281803781042811
1	Deaths	11	Republic of Indonesia	2	Female	18	65-69 years	465	Ovarian cancer	150	Occupational exposure to asbestos	3	Rate	2005	0.05934799508	0.12726952907	0.01834038196
1	Deaths	11	Republic of Indonesia	2	Female	18	65-69 years	465	Ovarian cancer	150	Occupational exposure to asbestos	1	Number	2006	1.4222562549747508	2.974994066924322	0.4586590379279525
1	Deaths	11	Republic of Indonesia	2	Female	18	65-69 years	465	Ovarian cancer	150	Occupational exposure to asbestos	3	Rate	2006	0.0600727565	0.12565674684	0.019372678169999998
1	Deaths	11	Republic of Indonesia	2	Female	18	65-69 years	465	Ovarian cancer	150	Occupational exposure to asbestos	1	Number	2007	1.4674324423739795	3.2158372194973817	0.5065632847126464
1	Deaths	11	Republic of Indonesia	2	Female	18	65-69 years	465	Ovarian cancer	150	Occupational exposure to asbestos	3	Rate	2007	0.06124749422	0.13422217325	0.02114286897
1	Deaths	11	Republic of Indonesia	2	Female	18	65-69 years	465	Ovarian cancer	150	Occupational exposure to asbestos	1	Number	2008	1.478682095431202	3.268275023236604	0.4930246766011887
1	Deaths	11	Republic of Indonesia	2	Female	18	65-69 years	465	Ovarian cancer	150	Occupational exposure to asbestos	3	Rate	2008	0.06097553275	0.13477191028	0.0203305649
1	Deaths	11	Republic of Indonesia	2	Female	18	65-69 years	465	Ovarian cancer	150	Occupational exposure to asbestos	1	Number	2009	1.514834221375854	3.507053231033023	0.4989120222477208
1	Deaths	11	Republic of Indonesia	2	Female	18	65-69 years	465	Ovarian cancer	150	Occupational exposure to asbestos	3	Rate	2009	0.061555153970000005	0.14250879639	0.02027324569
1	Deaths	11	Republic of Indonesia	2	Female	18	65-69 years	465	Ovarian cancer	150	Occupational exposure to asbestos	1	Number	2010	1.5697783355642012	3.4614868314128344	0.5069996852771905
1	Deaths	11	Republic of Indonesia	2	Female	18	65-69 years	465	Ovarian cancer	150	Occupational exposure to asbestos	3	Rate	2010	0.06254865049	0.137924779	0.02020167141
1	Deaths	11	Republic of Indonesia	2	Female	18	65-69 years	465	Ovarian cancer	150	Occupational exposure to asbestos	1	Number	2011	1.6098912538341064	3.654192979601803	0.5238651896170481
1	Deaths	11	Republic of Indonesia	2	Female	18	65-69 years	465	Ovarian cancer	150	Occupational exposure to asbestos	3	Rate	2011	0.06293131896	0.14284392403	0.02047810823
1	Deaths	11	Republic of Indonesia	2	Female	18	65-69 years	465	Ovarian cancer	150	Occupational exposure to asbestos	1	Number	2012	1.6416493002956891	3.681842787704236	0.5124503928378259
1	Deaths	11	Republic of Indonesia	2	Female	18	65-69 years	465	Ovarian cancer	150	Occupational exposure to asbestos	3	Rate	2012	0.06308867290999999	0.14149342086	0.01969349678
1	Deaths	11	Republic of Indonesia	2	Female	18	65-69 years	465	Ovarian cancer	150	Occupational exposure to asbestos	1	Number	2013	1.6785206659223155	3.6652832408797256	0.5221498487974755
1	Deaths	11	Republic of Indonesia	2	Female	18	65-69 years	465	Ovarian cancer	150	Occupational exposure to asbestos	3	Rate	2013	0.06306784571	0.1377174095	0.01961898162
1	Deaths	11	Republic of Indonesia	2	Female	18	65-69 years	465	Ovarian cancer	150	Occupational exposure to asbestos	1	Number	2014	1.7498190683983446	3.8624683804855096	0.543503072983686
1	Deaths	11	Republic of Indonesia	2	Female	18	65-69 years	465	Ovarian cancer	150	Occupational exposure to asbestos	3	Rate	2014	0.06358060303	0.14034483522	0.01974847214
1	Deaths	11	Republic of Indonesia	2	Female	18	65-69 years	465	Ovarian cancer	150	Occupational exposure to asbestos	1	Number	2015	1.816261497264868	4.148693808014469	0.5815582691500332
1	Deaths	11	Republic of Indonesia	2	Female	18	65-69 years	465	Ovarian cancer	150	Occupational exposure to asbestos	3	Rate	2015	0.06262440223	0.14304629049	0.02005203492
1	Deaths	11	Republic of Indonesia	2	Female	18	65-69 years	465	Ovarian cancer	150	Occupational exposure to asbestos	1	Number	2016	1.9219656452600624	3.9642991063198014	0.5523520784621594
1	Deaths	11	Republic of Indonesia	2	Female	18	65-69 years	465	Ovarian cancer	150	Occupational exposure to asbestos	3	Rate	2016	0.06351591042	0.13100966062	0.01825378368
1	Deaths	11	Republic of Indonesia	2	Female	18	65-69 years	465	Ovarian cancer	150	Occupational exposure to asbestos	1	Number	2017	2.074650985821012	4.611818064070029	0.595592691157247
1	Deaths	11	Republic of Indonesia	2	Female	18	65-69 years	465	Ovarian cancer	150	Occupational exposure to asbestos	3	Rate	2017	0.06485670552	0.14417235869	0.01861912198
1	Deaths	11	Republic of Indonesia	2	Female	18	65-69 years	465	Ovarian cancer	150	Occupational exposure to asbestos	1	Number	2018	2.2422940246770704	5.252850671399701	0.622681889264589
1	Deaths	11	Republic of Indonesia	2	Female	18	65-69 years	465	Ovarian cancer	150	Occupational exposure to asbestos	3	Rate	2018	0.06605751888	0.15474789593	0.01834407986
1	Deaths	11	Republic of Indonesia	2	Female	18	65-69 years	465	Ovarian cancer	150	Occupational exposure to asbestos	1	Number	2019	2.38749776681962	5.362721943752489	0.7210230491225986
1	Deaths	11	Republic of Indonesia	2	Female	18	65-69 years	465	Ovarian cancer	150	Occupational exposure to asbestos	3	Rate	2019	0.06639517939	0.1491347512	0.02005130868
1	Deaths	11	Republic of Indonesia	2	Female	18	65-69 years	465	Ovarian cancer	150	Occupational exposure to asbestos	1	Number	2020	2.547525397822351	5.606157137368558	0.6880980077307365
1	Deaths	11	Republic of Indonesia	2	Female	18	65-69 years	465	Ovarian cancer	150	Occupational exposure to asbestos	3	Rate	2020	0.06754426529	0.14863983898	0.01824400825
1	Deaths	11	Republic of Indonesia	2	Female	18	65-69 years	465	Ovarian cancer	150	Occupational exposure to asbestos	1	Number	2021	2.703132065002263	6.422662351296882	0.7679414346320952
1	Deaths	11	Republic of Indonesia	2	Female	18	65-69 years	465	Ovarian cancer	150	Occupational exposure to asbestos	3	Rate	2021	0.06798354024	0.16152940881	0.019313661399999998
1	Deaths	11	Republic of Indonesia	2	Female	19	70-74 years	465	Ovarian cancer	150	Occupational exposure to asbestos	1	Number	1990	0.4467695502771335	1.0077692813627697	0.1278274300850501
1	Deaths	11	Republic of Indonesia	2	Female	19	70-74 years	465	Ovarian cancer	150	Occupational exposure to asbestos	3	Rate	1990	0.04613104079	0.10405688076000001	0.013198778630000001
1	Deaths	11	Republic of Indonesia	2	Female	19	70-74 years	465	Ovarian cancer	150	Occupational exposure to asbestos	1	Number	1991	0.5016100347454353	1.1134422199391254	0.1583088200967681
1	Deaths	11	Republic of Indonesia	2	Female	19	70-74 years	465	Ovarian cancer	150	Occupational exposure to asbestos	3	Rate	1991	0.04967806624	0.11027222847000001	0.01567846635
1	Deaths	11	Republic of Indonesia	2	Female	19	70-74 years	465	Ovarian cancer	150	Occupational exposure to asbestos	1	Number	1992	0.5579556152041066	1.2526395531891452	0.1714983780529589
1	Deaths	11	Republic of Indonesia	2	Female	19	70-74 years	465	Ovarian cancer	150	Occupational exposure to asbestos	3	Rate	1992	0.05279873835999999	0.11853593051000001	0.01622870663
1	Deaths	11	Republic of Indonesia	2	Female	19	70-74 years	465	Ovarian cancer	150	Occupational exposure to asbestos	1	Number	1993	0.6163493968727403	1.4225805351103675	0.1982214559591534
1	Deaths	11	Republic of Indonesia	2	Female	19	70-74 years	465	Ovarian cancer	150	Occupational exposure to asbestos	3	Rate	1993	0.05576234778	0.12870367188999998	0.017933486789999998
1	Deaths	11	Republic of Indonesia	2	Female	19	70-74 years	465	Ovarian cancer	150	Occupational exposure to asbestos	1	Number	1994	0.673014861936596	1.5212690653886427	0.2217700955354426
1	Deaths	11	Republic of Indonesia	2	Female	19	70-74 years	465	Ovarian cancer	150	Occupational exposure to asbestos	3	Rate	1994	0.05827894452	0.13173253738000001	0.019203925240000003
1	Deaths	11	Republic of Indonesia	2	Female	19	70-74 years	465	Ovarian cancer	150	Occupational exposure to asbestos	1	Number	1995	0.7346274078989271	1.7789306020636606	0.233470933590639
1	Deaths	11	Republic of Indonesia	2	Female	19	70-74 years	465	Ovarian cancer	150	Occupational exposure to asbestos	3	Rate	1995	0.06093427511	0.14755486325	0.01936543879
1	Deaths	11	Republic of Indonesia	2	Female	19	70-74 years	465	Ovarian cancer	150	Occupational exposure to asbestos	1	Number	1996	0.7897949043105446	1.9191960347072263	0.2591529779305345
1	Deaths	11	Republic of Indonesia	2	Female	19	70-74 years	465	Ovarian cancer	150	Occupational exposure to asbestos	3	Rate	1996	0.06338409631	0.15402290599	0.020798028979999997
1	Deaths	11	Republic of Indonesia	2	Female	19	70-74 years	465	Ovarian cancer	150	Occupational exposure to asbestos	1	Number	1997	0.8566885830877093	1.9705338052633523	0.2799025090159023
1	Deaths	11	Republic of Indonesia	2	Female	19	70-74 years	465	Ovarian cancer	150	Occupational exposure to asbestos	3	Rate	1997	0.06583360981	0.1514288345	0.02150955777
1	Deaths	11	Republic of Indonesia	2	Female	19	70-74 years	465	Ovarian cancer	150	Occupational exposure to asbestos	1	Number	1998	0.929301761321148	2.149722209816421	0.2993916504558973
1	Deaths	11	Republic of Indonesia	2	Female	19	70-74 years	465	Ovarian cancer	150	Occupational exposure to asbestos	3	Rate	1998	0.06813923748	0.15762418438	0.0219523083
1	Deaths	11	Republic of Indonesia	2	Female	19	70-74 years	465	Ovarian cancer	150	Occupational exposure to asbestos	1	Number	1999	1.004274489041912	2.3319030515678145	0.3172210298190382
1	Deaths	11	Republic of Indonesia	2	Female	19	70-74 years	465	Ovarian cancer	150	Occupational exposure to asbestos	3	Rate	1999	0.07015482425	0.16289794327	0.022159863499999998
1	Deaths	11	Republic of Indonesia	2	Female	19	70-74 years	465	Ovarian cancer	150	Occupational exposure to asbestos	1	Number	2000	1.087583791502651	2.439806208965723	0.3455601919300196
1	Deaths	11	Republic of Indonesia	2	Female	19	70-74 years	465	Ovarian cancer	150	Occupational exposure to asbestos	3	Rate	2000	0.07243933819	0.16250513151999998	0.02301629705
1	Deaths	11	Republic of Indonesia	2	Female	19	70-74 years	465	Ovarian cancer	150	Occupational exposure to asbestos	1	Number	2001	1.1580378654503438	2.585327659264566	0.3720860213369369
1	Deaths	11	Republic of Indonesia	2	Female	19	70-74 years	465	Ovarian cancer	150	Occupational exposure to asbestos	3	Rate	2001	0.07447889394	0.16627465326000002	0.02393061242
1	Deaths	11	Republic of Indonesia	2	Female	19	70-74 years	465	Ovarian cancer	150	Occupational exposure to asbestos	1	Number	2002	1.2197434428466116	2.749029139200079	0.3882681481567561
1	Deaths	11	Republic of Indonesia	2	Female	19	70-74 years	465	Ovarian cancer	150	Occupational exposure to asbestos	3	Rate	2002	0.07584837922	0.17094529661	0.02414401972
1	Deaths	11	Republic of Indonesia	2	Female	19	70-74 years	465	Ovarian cancer	150	Occupational exposure to asbestos	1	Number	2003	1.2704186500900023	2.9043639737296365	0.403938746296501
1	Deaths	11	Republic of Indonesia	2	Female	19	70-74 years	465	Ovarian cancer	150	Occupational exposure to asbestos	3	Rate	2003	0.07720879764	0.17651067252	0.024549092470000002
1	Deaths	11	Republic of Indonesia	2	Female	19	70-74 years	465	Ovarian cancer	150	Occupational exposure to asbestos	1	Number	2004	1.3123843842450524	3.0875542933044784	0.4140168280604762
1	Deaths	11	Republic of Indonesia	2	Female	19	70-74 years	465	Ovarian cancer	150	Occupational exposure to asbestos	3	Rate	2004	0.07883178511	0.18546198773	0.02486899876
1	Deaths	11	Republic of Indonesia	2	Female	19	70-74 years	465	Ovarian cancer	150	Occupational exposure to asbestos	1	Number	2005	1.3361143362883634	3.060782384421038	0.421460392603449
1	Deaths	11	Republic of Indonesia	2	Female	19	70-74 years	465	Ovarian cancer	150	Occupational exposure to asbestos	3	Rate	2005	0.08007929711	0.18344635283	0.02526000289
1	Deaths	11	Republic of Indonesia	2	Female	19	70-74 years	465	Ovarian cancer	150	Occupational exposure to asbestos	1	Number	2006	1.4013977629631145	3.293886503197321	0.4364337676598984
1	Deaths	11	Republic of Indonesia	2	Female	19	70-74 years	465	Ovarian cancer	150	Occupational exposure to asbestos	3	Rate	2006	0.08152830444	0.19162652368	0.02539015404
1	Deaths	11	Republic of Indonesia	2	Female	19	70-74 years	465	Ovarian cancer	150	Occupational exposure to asbestos	1	Number	2007	1.4483194045143846	3.396732253596418	0.4382869646268457
1	Deaths	11	Republic of Indonesia	2	Female	19	70-74 years	465	Ovarian cancer	150	Occupational exposure to asbestos	3	Rate	2007	0.08288907202	0.194399097	0.025083693320000003
1	Deaths	11	Republic of Indonesia	2	Female	19	70-74 years	465	Ovarian cancer	150	Occupational exposure to asbestos	1	Number	2008	1.4782379167357582	3.592131965421621	0.4493265616599661
1	Deaths	11	Republic of Indonesia	2	Female	19	70-74 years	465	Ovarian cancer	150	Occupational exposure to asbestos	3	Rate	2008	0.08308620817000001	0.20190026307	0.02525496053
1	Deaths	11	Republic of Indonesia	2	Female	19	70-74 years	465	Ovarian cancer	150	Occupational exposure to asbestos	1	Number	2009	1.530610555392233	3.8278643611081824	0.4519741282286594
1	Deaths	11	Republic of Indonesia	2	Female	19	70-74 years	465	Ovarian cancer	150	Occupational exposure to asbestos	3	Rate	2009	0.08438361701	0.21103280587	0.024917645840000002
1	Deaths	11	Republic of Indonesia	2	Female	19	70-74 years	465	Ovarian cancer	150	Occupational exposure to asbestos	1	Number	2010	1.5882440110372802	3.836424612105121	0.4754740035531343
1	Deaths	11	Republic of Indonesia	2	Female	19	70-74 years	465	Ovarian cancer	150	Occupational exposure to asbestos	3	Rate	2010	0.08582816363	0.20731907509	0.02569445268
1	Deaths	11	Republic of Indonesia	2	Female	19	70-74 years	465	Ovarian cancer	150	Occupational exposure to asbestos	1	Number	2011	1.6365343721048504	3.732917214139333	0.5167506350994068
1	Deaths	11	Republic of Indonesia	2	Female	19	70-74 years	465	Ovarian cancer	150	Occupational exposure to asbestos	3	Rate	2011	0.08701860582	0.19848849932999998	0.02747691744
1	Deaths	11	Republic of Indonesia	2	Female	19	70-74 years	465	Ovarian cancer	150	Occupational exposure to asbestos	1	Number	2012	1.6573123822998377	3.659168064697178	0.5498932468651939
1	Deaths	11	Republic of Indonesia	2	Female	19	70-74 years	465	Ovarian cancer	150	Occupational exposure to asbestos	3	Rate	2012	0.0868526381	0.19176131373000002	0.028817548019999997
1	Deaths	11	Republic of Indonesia	2	Female	19	70-74 years	465	Ovarian cancer	150	Occupational exposure to asbestos	1	Number	2013	1.6826010875572772	3.6955243150937633	0.5061375580323886
1	Deaths	11	Republic of Indonesia	2	Female	19	70-74 years	465	Ovarian cancer	150	Occupational exposure to asbestos	3	Rate	2013	0.08682671102	0.19069892689	0.02611805009
1	Deaths	11	Republic of Indonesia	2	Female	19	70-74 years	465	Ovarian cancer	150	Occupational exposure to asbestos	1	Number	2014	1.7338918620027324	4.059200260018419	0.5489080616069485
1	Deaths	11	Republic of Indonesia	2	Female	19	70-74 years	465	Ovarian cancer	150	Occupational exposure to asbestos	3	Rate	2014	0.08781052751	0.20557251803999999	0.02779868082
1	Deaths	11	Republic of Indonesia	2	Female	19	70-74 years	465	Ovarian cancer	150	Occupational exposure to asbestos	1	Number	2015	1.7674193927703703	4.010816383531742	0.552821876212693
1	Deaths	11	Republic of Indonesia	2	Female	19	70-74 years	465	Ovarian cancer	150	Occupational exposure to asbestos	3	Rate	2015	0.08737130137	0.19827226542999998	0.0273284128
1	Deaths	11	Republic of Indonesia	2	Female	19	70-74 years	465	Ovarian cancer	150	Occupational exposure to asbestos	1	Number	2016	1.84792153820724	4.183472584428689	0.5450961347555101
1	Deaths	11	Republic of Indonesia	2	Female	19	70-74 years	465	Ovarian cancer	150	Occupational exposure to asbestos	3	Rate	2016	0.08913935683	0.20180080581999998	0.02629414608
1	Deaths	11	Republic of Indonesia	2	Female	19	70-74 years	465	Ovarian cancer	150	Occupational exposure to asbestos	1	Number	2017	1.9371271859541732	4.697831159122772	0.6001130465772384
1	Deaths	11	Republic of Indonesia	2	Female	19	70-74 years	465	Ovarian cancer	150	Occupational exposure to asbestos	3	Rate	2017	0.09142296680999999	0.22171474607	0.02832241246
1	Deaths	11	Republic of Indonesia	2	Female	19	70-74 years	465	Ovarian cancer	150	Occupational exposure to asbestos	1	Number	2018	2.0235754017518097	4.9404013124423525	0.6066631869870248
1	Deaths	11	Republic of Indonesia	2	Female	19	70-74 years	465	Ovarian cancer	150	Occupational exposure to asbestos	3	Rate	2018	0.0929072411	0.22682577354999997	0.02785337424
1	Deaths	11	Republic of Indonesia	2	Female	19	70-74 years	465	Ovarian cancer	150	Occupational exposure to asbestos	1	Number	2019	2.1182592897830346	4.857276362179125	0.6526958229792438
1	Deaths	11	Republic of Indonesia	2	Female	19	70-74 years	465	Ovarian cancer	150	Occupational exposure to asbestos	3	Rate	2019	0.09353817658	0.21448779961	0.028821767680000002
1	Deaths	11	Republic of Indonesia	2	Female	19	70-74 years	465	Ovarian cancer	150	Occupational exposure to asbestos	1	Number	2020	2.2708852713270904	4.978857290866564	0.6775107379037353
1	Deaths	11	Republic of Indonesia	2	Female	19	70-74 years	465	Ovarian cancer	150	Occupational exposure to asbestos	3	Rate	2020	0.09469984297	0.20762695921	0.028253369420000004
1	Deaths	11	Republic of Indonesia	2	Female	19	70-74 years	465	Ovarian cancer	150	Occupational exposure to asbestos	1	Number	2021	2.385212093439649	5.638603179139945	0.7021265928136792
1	Deaths	11	Republic of Indonesia	2	Female	19	70-74 years	465	Ovarian cancer	150	Occupational exposure to asbestos	3	Rate	2021	0.09530338433	0.22529567384000002	0.02805412596
1	Deaths	11	Republic of Indonesia	2	Female	20	75-79 years	465	Ovarian cancer	150	Occupational exposure to asbestos	1	Number	1990	0.1879781341756646	0.4563147743703049	0.0483250516358503
1	Deaths	11	Republic of Indonesia	2	Female	20	75-79 years	465	Ovarian cancer	150	Occupational exposure to asbestos	3	Rate	1990	0.033634269769999996	0.08164680583	0.00864663239
1	Deaths	11	Republic of Indonesia	2	Female	20	75-79 years	465	Ovarian cancer	150	Occupational exposure to asbestos	1	Number	1991	0.2133194378674915	0.4946626747860856	0.0617650104014744
1	Deaths	11	Republic of Indonesia	2	Female	20	75-79 years	465	Ovarian cancer	150	Occupational exposure to asbestos	3	Rate	1991	0.03670257297	0.08510894785999999	0.01062694907
1	Deaths	11	Republic of Indonesia	2	Female	20	75-79 years	465	Ovarian cancer	150	Occupational exposure to asbestos	1	Number	1992	0.2393858989372932	0.5535322578880375	0.0694265335398964
1	Deaths	11	Republic of Indonesia	2	Female	20	75-79 years	465	Ovarian cancer	150	Occupational exposure to asbestos	3	Rate	1992	0.03946752192	0.09126079112	0.01144634352
1	Deaths	11	Republic of Indonesia	2	Female	20	75-79 years	465	Ovarian cancer	150	Occupational exposure to asbestos	1	Number	1993	0.2675174360447477	0.6155505428765038	0.0809320220228244
1	Deaths	11	Republic of Indonesia	2	Female	20	75-79 years	465	Ovarian cancer	150	Occupational exposure to asbestos	3	Rate	1993	0.0421881412	0.09707379678	0.012763173959999999
1	Deaths	11	Republic of Indonesia	2	Female	20	75-79 years	465	Ovarian cancer	150	Occupational exposure to asbestos	1	Number	1994	0.296325877589984	0.6735362050031494	0.0934417932059625
1	Deaths	11	Republic of Indonesia	2	Female	20	75-79 years	465	Ovarian cancer	150	Occupational exposure to asbestos	3	Rate	1994	0.044681409760000006	0.10155895734999999	0.014089593139999999
1	Deaths	11	Republic of Indonesia	2	Female	20	75-79 years	465	Ovarian cancer	150	Occupational exposure to asbestos	1	Number	1995	0.3262496186389263	0.7705340757015144	0.099298966503053
1	Deaths	11	Republic of Indonesia	2	Female	20	75-79 years	465	Ovarian cancer	150	Occupational exposure to asbestos	3	Rate	1995	0.0470460718	0.11111308452	0.01431917783
1	Deaths	11	Republic of Indonesia	2	Female	20	75-79 years	465	Ovarian cancer	150	Occupational exposure to asbestos	1	Number	1996	0.3569093093081719	0.8474713879206532	0.1088033730754879
1	Deaths	11	Republic of Indonesia	2	Female	20	75-79 years	465	Ovarian cancer	150	Occupational exposure to asbestos	3	Rate	1996	0.04931396532	0.11709466115	0.01503330293
1	Deaths	11	Republic of Indonesia	2	Female	20	75-79 years	465	Ovarian cancer	150	Occupational exposure to asbestos	1	Number	1997	0.3907643722611904	0.933165796033856	0.1155975197127914
1	Deaths	11	Republic of Indonesia	2	Female	20	75-79 years	465	Ovarian cancer	150	Occupational exposure to asbestos	3	Rate	1997	0.05153197775	0.123061063	0.015244401069999998
1	Deaths	11	Republic of Indonesia	2	Female	20	75-79 years	465	Ovarian cancer	150	Occupational exposure to asbestos	1	Number	1998	0.425496078615745	0.9947658848789038	0.1271892304351051
1	Deaths	11	Republic of Indonesia	2	Female	20	75-79 years	465	Ovarian cancer	150	Occupational exposure to asbestos	3	Rate	1998	0.053617167109999996	0.1253513989	0.016027236360000002
1	Deaths	11	Republic of Indonesia	2	Female	20	75-79 years	465	Ovarian cancer	150	Occupational exposure to asbestos	1	Number	1999	0.4627367099357664	1.0384031056110838	0.1463862357538035
1	Deaths	11	Republic of Indonesia	2	Female	20	75-79 years	465	Ovarian cancer	150	Occupational exposure to asbestos	3	Rate	1999	0.05580378881	0.12522634655	0.01765346559
1	Deaths	11	Republic of Indonesia	2	Female	20	75-79 years	465	Ovarian cancer	150	Occupational exposure to asbestos	1	Number	2000	0.5013593887609866	1.139203339344672	0.1511160074153167
1	Deaths	11	Republic of Indonesia	2	Female	20	75-79 years	465	Ovarian cancer	150	Occupational exposure to asbestos	3	Rate	2000	0.05792856325	0.13162696096	0.01746039546
1	Deaths	11	Republic of Indonesia	2	Female	20	75-79 years	465	Ovarian cancer	150	Occupational exposure to asbestos	1	Number	2001	0.5349704619372281	1.2559888096014342	0.1600939637490822
1	Deaths	11	Republic of Indonesia	2	Female	20	75-79 years	465	Ovarian cancer	150	Occupational exposure to asbestos	3	Rate	2001	0.05985859282	0.14053434364	0.0179131374
1	Deaths	11	Republic of Indonesia	2	Female	20	75-79 years	465	Ovarian cancer	150	Occupational exposure to asbestos	1	Number	2002	0.5716297797141628	1.3748323232188129	0.1899403946361808
1	Deaths	11	Republic of Indonesia	2	Female	20	75-79 years	465	Ovarian cancer	150	Occupational exposure to asbestos	3	Rate	2002	0.06121027462	0.14721742473	0.0203388699
1	Deaths	11	Republic of Indonesia	2	Female	20	75-79 years	465	Ovarian cancer	150	Occupational exposure to asbestos	1	Number	2003	0.6143665367008928	1.4853921414999072	0.2035896708257479
1	Deaths	11	Republic of Indonesia	2	Female	20	75-79 years	465	Ovarian cancer	150	Occupational exposure to asbestos	3	Rate	2003	0.06273917154	0.15168839252	0.02079059734
1	Deaths	11	Republic of Indonesia	2	Female	20	75-79 years	465	Ovarian cancer	150	Occupational exposure to asbestos	1	Number	2004	0.6613427662494008	1.585068012373144	0.2293844788572692
1	Deaths	11	Republic of Indonesia	2	Female	20	75-79 years	465	Ovarian cancer	150	Occupational exposure to asbestos	3	Rate	2004	0.06439546831	0.15433932625	0.02233534816
1	Deaths	11	Republic of Indonesia	2	Female	20	75-79 years	465	Ovarian cancer	150	Occupational exposure to asbestos	1	Number	2005	0.7111605324155114	1.62673700958735	0.22991295425965
1	Deaths	11	Republic of Indonesia	2	Female	20	75-79 years	465	Ovarian cancer	150	Occupational exposure to asbestos	3	Rate	2005	0.06613825089	0.15128727702	0.02138200864
1	Deaths	11	Republic of Indonesia	2	Female	20	75-79 years	465	Ovarian cancer	150	Occupational exposure to asbestos	1	Number	2006	0.7571874983582875	1.725171747665622	0.2510014260894599
1	Deaths	11	Republic of Indonesia	2	Female	20	75-79 years	465	Ovarian cancer	150	Occupational exposure to asbestos	3	Rate	2006	0.06823814407	0.15547340457	0.022620383339999998
1	Deaths	11	Republic of Indonesia	2	Female	20	75-79 years	465	Ovarian cancer	150	Occupational exposure to asbestos	1	Number	2007	0.803346409949263	1.8426340564364423	0.2516510359315255
1	Deaths	11	Republic of Indonesia	2	Female	20	75-79 years	465	Ovarian cancer	150	Occupational exposure to asbestos	3	Rate	2007	0.07021538261	0.16105288288	0.02199521097
1	Deaths	11	Republic of Indonesia	2	Female	20	75-79 years	465	Ovarian cancer	150	Occupational exposure to asbestos	1	Number	2008	0.8294125259164927	1.9334363016367475	0.2713965746592996
1	Deaths	11	Republic of Indonesia	2	Female	20	75-79 years	465	Ovarian cancer	150	Occupational exposure to asbestos	3	Rate	2008	0.07110511021	0.16575250195	0.02326668907
1	Deaths	11	Republic of Indonesia	2	Female	20	75-79 years	465	Ovarian cancer	150	Occupational exposure to asbestos	1	Number	2009	0.8495329637820299	1.905071798139012	0.2729781885330113
1	Deaths	11	Republic of Indonesia	2	Female	20	75-79 years	465	Ovarian cancer	150	Occupational exposure to asbestos	3	Rate	2009	0.07220682348	0.16192330245	0.02320202831
1	Deaths	11	Republic of Indonesia	2	Female	20	75-79 years	465	Ovarian cancer	150	Occupational exposure to asbestos	1	Number	2010	0.862567353147479	1.930706162139608	0.2528612025884442
1	Deaths	11	Republic of Indonesia	2	Female	20	75-79 years	465	Ovarian cancer	150	Occupational exposure to asbestos	3	Rate	2010	0.07336143812	0.16420674876	0.02150587012
1	Deaths	11	Republic of Indonesia	2	Female	20	75-79 years	465	Ovarian cancer	150	Occupational exposure to asbestos	1	Number	2011	0.9038770928916282	2.0629489950426114	0.2888867046943615
1	Deaths	11	Republic of Indonesia	2	Female	20	75-79 years	465	Ovarian cancer	150	Occupational exposure to asbestos	3	Rate	2011	0.07478591115000001	0.1706863925	0.02390220485
1	Deaths	11	Republic of Indonesia	2	Female	20	75-79 years	465	Ovarian cancer	150	Occupational exposure to asbestos	1	Number	2012	0.9165327087757352	2.155044935452783	0.2664406691479031
1	Deaths	11	Republic of Indonesia	2	Female	20	75-79 years	465	Ovarian cancer	150	Occupational exposure to asbestos	3	Rate	2012	0.07464552490000001	0.17551415116000002	0.0216998296
1	Deaths	11	Republic of Indonesia	2	Female	20	75-79 years	465	Ovarian cancer	150	Occupational exposure to asbestos	1	Number	2013	0.9329010583593588	2.050550432910185	0.3028999582442009
1	Deaths	11	Republic of Indonesia	2	Female	20	75-79 years	465	Ovarian cancer	150	Occupational exposure to asbestos	3	Rate	2013	0.07458066489000001	0.16393101208	0.02421530137
1	Deaths	11	Republic of Indonesia	2	Female	20	75-79 years	465	Ovarian cancer	150	Occupational exposure to asbestos	1	Number	2014	0.9636663391211536	2.2107750594148587	0.278527692185694
1	Deaths	11	Republic of Indonesia	2	Female	20	75-79 years	465	Ovarian cancer	150	Occupational exposure to asbestos	3	Rate	2014	0.07546161186	0.17311868503	0.021810607830000002
1	Deaths	11	Republic of Indonesia	2	Female	20	75-79 years	465	Ovarian cancer	150	Occupational exposure to asbestos	1	Number	2015	0.9924122565017124	2.262150176332212	0.285216999793988
1	Deaths	11	Republic of Indonesia	2	Female	20	75-79 years	465	Ovarian cancer	150	Occupational exposure to asbestos	3	Rate	2015	0.07602760156	0.1733008144	0.02185015781
1	Deaths	11	Republic of Indonesia	2	Female	20	75-79 years	465	Ovarian cancer	150	Occupational exposure to asbestos	1	Number	2016	1.0376495136175072	2.3372868307900507	0.3083512910419789
1	Deaths	11	Republic of Indonesia	2	Female	20	75-79 years	465	Ovarian cancer	150	Occupational exposure to asbestos	3	Rate	2016	0.07789064478	0.17544727376	0.02314623634
1	Deaths	11	Republic of Indonesia	2	Female	20	75-79 years	465	Ovarian cancer	150	Occupational exposure to asbestos	1	Number	2017	1.086743607146759	2.465771966895051	0.3091518594262799
1	Deaths	11	Republic of Indonesia	2	Female	20	75-79 years	465	Ovarian cancer	150	Occupational exposure to asbestos	3	Rate	2017	0.08005933129000001	0.18165099247	0.02277491303
1	Deaths	11	Republic of Indonesia	2	Female	20	75-79 years	465	Ovarian cancer	150	Occupational exposure to asbestos	1	Number	2018	1.1301640338779215	2.885924090062045	0.316956724188948
1	Deaths	11	Republic of Indonesia	2	Female	20	75-79 years	465	Ovarian cancer	150	Occupational exposure to asbestos	3	Rate	2018	0.08160434419	0.20838031975000001	0.022886098690000002
1	Deaths	11	Republic of Indonesia	2	Female	20	75-79 years	465	Ovarian cancer	150	Occupational exposure to asbestos	1	Number	2019	1.174070974677054	2.74729296811996	0.3317395914156988
1	Deaths	11	Republic of Indonesia	2	Female	20	75-79 years	465	Ovarian cancer	150	Occupational exposure to asbestos	3	Rate	2019	0.08279102348	0.19372865997000002	0.02339301532
1	Deaths	11	Republic of Indonesia	2	Female	20	75-79 years	465	Ovarian cancer	150	Occupational exposure to asbestos	1	Number	2020	1.233344474225024	3.037125082690219	0.3591035326735985
1	Deaths	11	Republic of Indonesia	2	Female	20	75-79 years	465	Ovarian cancer	150	Occupational exposure to asbestos	3	Rate	2020	0.08460435859	0.208339215	0.02463360779
1	Deaths	11	Republic of Indonesia	2	Female	20	75-79 years	465	Ovarian cancer	150	Occupational exposure to asbestos	1	Number	2021	1.268978632103823	3.054227464227277	0.3370207114512045
1	Deaths	11	Republic of Indonesia	2	Female	20	75-79 years	465	Ovarian cancer	150	Occupational exposure to asbestos	3	Rate	2021	0.08495346834	0.20446933434	0.02256230138
1	Deaths	11	Republic of Indonesia	2	Female	10	25-29 years	465	Ovarian cancer	108	High body-mass index	3	Rate	2014	0.02240820754	0.05149963603	0.0017137062700000002
1	Deaths	11	Republic of Indonesia	2	Female	10	25-29 years	465	Ovarian cancer	108	High body-mass index	1	Number	2015	2.4788208905301983	5.934576244552415	0.1772806200369287
1	Deaths	11	Republic of Indonesia	2	Female	10	25-29 years	465	Ovarian cancer	108	High body-mass index	3	Rate	2015	0.02312157559	0.05535565468	0.00165361171
1	Deaths	11	Republic of Indonesia	2	Female	10	25-29 years	465	Ovarian cancer	108	High body-mass index	1	Number	2016	2.574789441772546	6.088647868675166	0.174729392343459
1	Deaths	11	Republic of Indonesia	2	Female	10	25-29 years	465	Ovarian cancer	108	High body-mass index	3	Rate	2016	0.02380930061	0.056302253329999996	0.0016157377999999997
1	Deaths	11	Republic of Indonesia	2	Female	10	25-29 years	465	Ovarian cancer	108	High body-mass index	1	Number	2017	2.6618298500829227	6.460372999047064	0.1956160802497233
1	Deaths	11	Republic of Indonesia	2	Female	10	25-29 years	465	Ovarian cancer	108	High body-mass index	3	Rate	2017	0.02439629513	0.05921083437	0.00179286727
1	Deaths	11	Republic of Indonesia	2	Female	10	25-29 years	465	Ovarian cancer	108	High body-mass index	1	Number	2018	2.7399033858237103	6.9317694661707	0.2130036423811422
1	Deaths	11	Republic of Indonesia	2	Female	10	25-29 years	465	Ovarian cancer	108	High body-mass index	3	Rate	2018	0.02489364923	0.06297924173	0.00193526457
1	Deaths	11	Republic of Indonesia	2	Female	10	25-29 years	465	Ovarian cancer	108	High body-mass index	1	Number	2019	2.823693118068727	7.382444207263948	0.2534689088354689
1	Deaths	11	Republic of Indonesia	2	Female	10	25-29 years	465	Ovarian cancer	108	High body-mass index	3	Rate	2019	0.025426526129999998	0.06647673904	0.00228241298
1	Deaths	11	Republic of Indonesia	2	Female	10	25-29 years	465	Ovarian cancer	108	High body-mass index	1	Number	2020	2.919814702014357	7.103240386037163	0.2208165205338768
1	Deaths	11	Republic of Indonesia	2	Female	10	25-29 years	465	Ovarian cancer	108	High body-mass index	3	Rate	2020	0.026036923059999998	0.06334187005	0.00196909165
1	Deaths	11	Republic of Indonesia	2	Female	10	25-29 years	465	Ovarian cancer	108	High body-mass index	1	Number	2021	2.9897440225405925	7.400073554538053	0.2340200384902566
1	Deaths	11	Republic of Indonesia	2	Female	10	25-29 years	465	Ovarian cancer	108	High body-mass index	3	Rate	2021	0.026364899820000003	0.06525715795	0.00206369335
1	Deaths	11	Republic of Indonesia	2	Female	11	30-34 years	465	Ovarian cancer	108	High body-mass index	1	Number	1990	0.5246040749367801	2.0608573691275165	-0.2022346315729968
1	Deaths	11	Republic of Indonesia	2	Female	11	30-34 years	465	Ovarian cancer	108	High body-mass index	3	Rate	1990	0.00758276076	0.0297881567	-0.00292315081
1	Deaths	11	Republic of Indonesia	2	Female	11	30-34 years	465	Ovarian cancer	108	High body-mass index	1	Number	1991	0.5902903998864765	2.0929517339212347	-0.2035598771986781
1	Deaths	11	Republic of Indonesia	2	Female	11	30-34 years	465	Ovarian cancer	108	High body-mass index	3	Rate	1991	0.00827021531	0.029323128900000002	-0.00285195899
1	Deaths	11	Republic of Indonesia	2	Female	11	30-34 years	465	Ovarian cancer	108	High body-mass index	1	Number	1992	0.6770750533168538	2.3364292701949485	-0.2191035132952727
1	Deaths	11	Republic of Indonesia	2	Female	11	30-34 years	465	Ovarian cancer	108	High body-mass index	3	Rate	1992	0.00921278612	0.03179119221	-0.0029812851600000004
1	Deaths	11	Republic of Indonesia	2	Female	11	30-34 years	465	Ovarian cancer	108	High body-mass index	1	Number	1993	0.7700752626905809	2.594019732500128	-0.2134119076905575
1	Deaths	11	Republic of Indonesia	2	Female	11	30-34 years	465	Ovarian cancer	108	High body-mass index	3	Rate	1993	0.010196018079999999	0.03434556773	-0.00282563507
1	Deaths	11	Republic of Indonesia	2	Female	11	30-34 years	465	Ovarian cancer	108	High body-mass index	1	Number	1994	0.8710695383805666	2.8350709531025657	-0.1632301742680851
1	Deaths	11	Republic of Indonesia	2	Female	11	30-34 years	465	Ovarian cancer	108	High body-mass index	3	Rate	1994	0.01124428853	0.03659679783	-0.0021070730800000002
1	Deaths	11	Republic of Indonesia	2	Female	11	30-34 years	465	Ovarian cancer	108	High body-mass index	1	Number	1995	0.976121825003372	3.136760929976601	-0.1859731965133082
1	Deaths	11	Republic of Indonesia	2	Female	11	30-34 years	465	Ovarian cancer	108	High body-mass index	3	Rate	1995	0.01230788362	0.03955130138	-0.00234492909
1	Deaths	11	Republic of Indonesia	2	Female	11	30-34 years	465	Ovarian cancer	108	High body-mass index	1	Number	1996	1.0918711294729122	3.1493923749289	-0.148290836163396
1	Deaths	11	Republic of Indonesia	2	Female	11	30-34 years	465	Ovarian cancer	108	High body-mass index	3	Rate	1996	0.01347266864	0.038860556660000004	-0.00182977024
1	Deaths	11	Republic of Indonesia	2	Female	11	30-34 years	465	Ovarian cancer	108	High body-mass index	1	Number	1997	1.237654054749339	3.5368478294224945	-0.0978634984097543
1	Deaths	11	Republic of Indonesia	2	Female	11	30-34 years	465	Ovarian cancer	108	High body-mass index	3	Rate	1997	0.01497611021	0.04279727657	-0.0011841875599999999
1	Deaths	11	Republic of Indonesia	2	Female	11	30-34 years	465	Ovarian cancer	108	High body-mass index	1	Number	1998	1.393315843605048	3.699289771762373	-0.0598446524637872
1	Deaths	11	Republic of Indonesia	2	Female	11	30-34 years	465	Ovarian cancer	108	High body-mass index	3	Rate	1998	0.01655600535	0.04395662444	-0.00071110107
1	Deaths	11	Republic of Indonesia	2	Female	11	30-34 years	465	Ovarian cancer	108	High body-mass index	1	Number	1999	1.572375433332815	4.226980784877211	-0.0795443687846032
1	Deaths	11	Republic of Indonesia	2	Female	11	30-34 years	465	Ovarian cancer	108	High body-mass index	3	Rate	1999	0.018362558440000003	0.04936364436	-0.00092893726
1	Deaths	11	Republic of Indonesia	2	Female	11	30-34 years	465	Ovarian cancer	108	High body-mass index	1	Number	2000	1.7688104630111103	4.716090425138718	-0.0369960069275722
1	Deaths	11	Republic of Indonesia	2	Female	11	30-34 years	465	Ovarian cancer	108	High body-mass index	3	Rate	2000	0.020308853170000002	0.05414847434	-0.000424775
1	Deaths	11	Republic of Indonesia	2	Female	11	30-34 years	465	Ovarian cancer	108	High body-mass index	1	Number	2001	1.9784189258540827	5.270500312393379	0.0122558773694606
1	Deaths	11	Republic of Indonesia	2	Female	11	30-34 years	465	Ovarian cancer	108	High body-mass index	3	Rate	2001	0.022333377169999998	0.059496029779999994	0.00013835044
1	Deaths	11	Republic of Indonesia	2	Female	11	30-34 years	465	Ovarian cancer	108	High body-mass index	1	Number	2002	2.214040096601636	5.5124955260729545	0.0808468987194606
1	Deaths	11	Republic of Indonesia	2	Female	11	30-34 years	465	Ovarian cancer	108	High body-mass index	3	Rate	2002	0.024579923559999998	0.06119885493	0.0008975495
1	Deaths	11	Republic of Indonesia	2	Female	11	30-34 years	465	Ovarian cancer	108	High body-mass index	1	Number	2003	2.487290941793737	6.409597837060251	0.1372532995207694
1	Deaths	11	Republic of Indonesia	2	Female	11	30-34 years	465	Ovarian cancer	108	High body-mass index	3	Rate	2003	0.0271611298	0.06999258346	0.0014988012100000002
1	Deaths	11	Republic of Indonesia	2	Female	11	30-34 years	465	Ovarian cancer	108	High body-mass index	1	Number	2004	2.7350287212267843	6.631381625420534	0.1944826419138972
1	Deaths	11	Republic of Indonesia	2	Female	11	30-34 years	465	Ovarian cancer	108	High body-mass index	3	Rate	2004	0.02939847249	0.07127986948	0.00209046894
1	Deaths	11	Republic of Indonesia	2	Female	11	30-34 years	465	Ovarian cancer	108	High body-mass index	1	Number	2005	2.9872525858749035	6.887377112645335	0.2375326749699171
1	Deaths	11	Republic of Indonesia	2	Female	11	30-34 years	465	Ovarian cancer	108	High body-mass index	3	Rate	2005	0.03163000939	0.07292580606	0.00251507381
1	Deaths	11	Republic of Indonesia	2	Female	11	30-34 years	465	Ovarian cancer	108	High body-mass index	1	Number	2006	3.2220198583352397	7.394383218419435	0.2861196605585232
1	Deaths	11	Republic of Indonesia	2	Female	11	30-34 years	465	Ovarian cancer	108	High body-mass index	3	Rate	2006	0.03362935713	0.07717778441	0.0029863317600000005
1	Deaths	11	Republic of Indonesia	2	Female	11	30-34 years	465	Ovarian cancer	108	High body-mass index	1	Number	2007	3.4763796876892257	7.843127125772691	0.3301398015852466
1	Deaths	11	Republic of Indonesia	2	Female	11	30-34 years	465	Ovarian cancer	108	High body-mass index	3	Rate	2007	0.03578736942	0.08074057298	0.0033986031700000002
1	Deaths	11	Republic of Indonesia	2	Female	11	30-34 years	465	Ovarian cancer	108	High body-mass index	1	Number	2008	3.7419287787531457	8.364815123779158	0.4374700287495243
1	Deaths	11	Republic of Indonesia	2	Female	11	30-34 years	465	Ovarian cancer	108	High body-mass index	3	Rate	2008	0.03799709976	0.08493980872	0.00444225246
1	Deaths	11	Republic of Indonesia	2	Female	11	30-34 years	465	Ovarian cancer	108	High body-mass index	1	Number	2009	3.995450591466292	8.711852880018455	0.4727824740303895
1	Deaths	11	Republic of Indonesia	2	Female	11	30-34 years	465	Ovarian cancer	108	High body-mass index	3	Rate	2009	0.04002187032	0.08726541305	0.00473579598
1	Deaths	11	Republic of Indonesia	2	Female	11	30-34 years	465	Ovarian cancer	108	High body-mass index	1	Number	2010	4.223934732524386	9.460470517509876	0.559843596790894
1	Deaths	11	Republic of Indonesia	2	Female	11	30-34 years	465	Ovarian cancer	108	High body-mass index	3	Rate	2010	0.041761994250000004	0.09353556348	0.0055351672200000005
1	Deaths	11	Republic of Indonesia	2	Female	11	30-34 years	465	Ovarian cancer	108	High body-mass index	1	Number	2011	4.473895735602136	9.9977940462601	0.6341899284679391
1	Deaths	11	Republic of Indonesia	2	Female	11	30-34 years	465	Ovarian cancer	108	High body-mass index	3	Rate	2011	0.043709700489999996	0.09767786491	0.0061959986199999996
1	Deaths	11	Republic of Indonesia	2	Female	11	30-34 years	465	Ovarian cancer	108	High body-mass index	1	Number	2012	4.63351747417232	10.24751080459739	0.618659801921019
1	Deaths	11	Republic of Indonesia	2	Female	11	30-34 years	465	Ovarian cancer	108	High body-mass index	3	Rate	2012	0.044798937739999996	0.09907755848000001	0.00598148212
1	Deaths	11	Republic of Indonesia	2	Female	11	30-34 years	465	Ovarian cancer	108	High body-mass index	1	Number	2013	4.84727899337569	10.432255649355088	0.6628744200685501
1	Deaths	11	Republic of Indonesia	2	Female	11	30-34 years	465	Ovarian cancer	108	High body-mass index	3	Rate	2013	0.04644929689	0.09996761907	0.00635202776
1	Deaths	11	Republic of Indonesia	2	Female	11	30-34 years	465	Ovarian cancer	108	High body-mass index	1	Number	2014	5.017287251308975	10.516505549769528	0.698838347692648
1	Deaths	11	Republic of Indonesia	2	Female	11	30-34 years	465	Ovarian cancer	108	High body-mass index	3	Rate	2014	0.04773046449	0.10004563614	0.006648189999999999
1	Deaths	11	Republic of Indonesia	2	Female	11	30-34 years	465	Ovarian cancer	108	High body-mass index	1	Number	2015	5.175499226733286	10.697758292888803	0.6252928137253251
1	Deaths	11	Republic of Indonesia	2	Female	11	30-34 years	465	Ovarian cancer	108	High body-mass index	3	Rate	2015	0.04893475814	0.10114815823000001	0.0059121934499999996
1	Deaths	11	Republic of Indonesia	2	Female	11	30-34 years	465	Ovarian cancer	108	High body-mass index	1	Number	2016	5.319903578861648	11.333583783252523	0.6598239046426605
1	Deaths	11	Republic of Indonesia	2	Female	11	30-34 years	465	Ovarian cancer	108	High body-mass index	3	Rate	2016	0.049978720889999995	0.10647524193	0.006198825650000001
1	Deaths	11	Republic of Indonesia	2	Female	11	30-34 years	465	Ovarian cancer	108	High body-mass index	1	Number	2017	5.469311267414999	11.65402322736026	0.7336116281942763
1	Deaths	11	Republic of Indonesia	2	Female	11	30-34 years	465	Ovarian cancer	108	High body-mass index	3	Rate	2017	0.05100227441	0.10867578412	0.0068410554299999995
1	Deaths	11	Republic of Indonesia	2	Female	11	30-34 years	465	Ovarian cancer	108	High body-mass index	1	Number	2018	5.61158023298323	11.80480953315922	0.8374584386105615
1	Deaths	11	Republic of Indonesia	2	Female	11	30-34 years	465	Ovarian cancer	108	High body-mass index	3	Rate	2018	0.05188970753	0.10915786440000001	0.007743892390000001
1	Deaths	11	Republic of Indonesia	2	Female	11	30-34 years	465	Ovarian cancer	108	High body-mass index	1	Number	2019	5.770293679437244	12.315439621056733	0.8005037755657747
1	Deaths	11	Republic of Indonesia	2	Female	11	30-34 years	465	Ovarian cancer	108	High body-mass index	3	Rate	2019	0.05286248772	0.1128235081	0.007333529859999999
1	Deaths	11	Republic of Indonesia	2	Female	11	30-34 years	465	Ovarian cancer	108	High body-mass index	1	Number	2020	5.90049822726549	12.84848952656613	0.7678922884749287
1	Deaths	11	Republic of Indonesia	2	Female	11	30-34 years	465	Ovarian cancer	108	High body-mass index	3	Rate	2020	0.05351780883	0.11653643129	0.0069648207899999995
1	Deaths	11	Republic of Indonesia	2	Female	11	30-34 years	465	Ovarian cancer	108	High body-mass index	1	Number	2021	6.004639292029727	13.269150385744425	0.765060342894073
1	Deaths	11	Republic of Indonesia	2	Female	11	30-34 years	465	Ovarian cancer	108	High body-mass index	3	Rate	2021	0.0539535384	0.11922741401999999	0.00687430345
1	Deaths	11	Republic of Indonesia	2	Female	12	35-39 years	465	Ovarian cancer	108	High body-mass index	1	Number	1990	1.1962034550577585	3.546579691227816	-0.1838656076325657
1	Deaths	11	Republic of Indonesia	2	Female	12	35-39 years	465	Ovarian cancer	108	High body-mass index	3	Rate	1990	0.02170766787	0.0643602672	-0.0033366343499999997
1	Deaths	11	Republic of Indonesia	2	Female	12	35-39 years	465	Ovarian cancer	108	High body-mass index	1	Number	1991	1.3623857970080808	3.741934548269516	-0.1636977907186361
1	Deaths	11	Republic of Indonesia	2	Female	12	35-39 years	465	Ovarian cancer	108	High body-mass index	3	Rate	1991	0.02366243628	0.06499134681	-0.00284316568
1	Deaths	11	Republic of Indonesia	2	Female	12	35-39 years	465	Ovarian cancer	108	High body-mass index	1	Number	1992	1.5547750439122177	4.206213846198476	-0.1463502640479513
1	Deaths	11	Republic of Indonesia	2	Female	12	35-39 years	465	Ovarian cancer	108	High body-mass index	3	Rate	1992	0.02589701632	0.07006054609	-0.00243767431
1	Deaths	11	Republic of Indonesia	2	Female	12	35-39 years	465	Ovarian cancer	108	High body-mass index	1	Number	1993	1.755484865576771	4.673620730439032	-0.1151125150570486
1	Deaths	11	Republic of Indonesia	2	Female	12	35-39 years	465	Ovarian cancer	108	High body-mass index	3	Rate	1993	0.02811765357	0.07485752295	-0.00184376059
1	Deaths	11	Republic of Indonesia	2	Female	12	35-39 years	465	Ovarian cancer	108	High body-mass index	1	Number	1994	1.9747860141693296	5.18803217128886	-0.0729364109532787
1	Deaths	11	Republic of Indonesia	2	Female	12	35-39 years	465	Ovarian cancer	108	High body-mass index	3	Rate	1994	0.03050545368	0.08014198701	-0.00112668324
1	Deaths	11	Republic of Indonesia	2	Female	12	35-39 years	465	Ovarian cancer	108	High body-mass index	1	Number	1995	2.19899583438778	5.768765254116048	-0.0075335163360214
1	Deaths	11	Republic of Indonesia	2	Female	12	35-39 years	465	Ovarian cancer	108	High body-mass index	3	Rate	1995	0.03285426333	0.08618867293	-0.00011255506999999999
1	Deaths	11	Republic of Indonesia	2	Female	12	35-39 years	465	Ovarian cancer	108	High body-mass index	1	Number	1996	2.432129478079862	6.003114762751194	0.0347953364191706
1	Deaths	11	Republic of Indonesia	2	Female	12	35-39 years	465	Ovarian cancer	108	High body-mass index	3	Rate	1996	0.0352314704	0.08696023875	0.00050404013
1	Deaths	11	Republic of Indonesia	2	Female	12	35-39 years	465	Ovarian cancer	108	High body-mass index	1	Number	1997	2.716348690270956	6.9591111739567	0.0761591039070807
1	Deaths	11	Republic of Indonesia	2	Female	12	35-39 years	465	Ovarian cancer	108	High body-mass index	3	Rate	1997	0.03820726212	0.09788455573	0.00107122876
1	Deaths	11	Republic of Indonesia	2	Female	12	35-39 years	465	Ovarian cancer	108	High body-mass index	1	Number	1998	3.0173142833830093	7.217069979362972	0.1350829936240694
1	Deaths	11	Republic of Indonesia	2	Female	12	35-39 years	465	Ovarian cancer	108	High body-mass index	3	Rate	1998	0.04127494896	0.09872494777	0.00184784982
1	Deaths	11	Republic of Indonesia	2	Female	12	35-39 years	465	Ovarian cancer	108	High body-mass index	1	Number	1999	3.3609029617145016	8.320869128881444	0.1563999670380584
1	Deaths	11	Republic of Indonesia	2	Female	12	35-39 years	465	Ovarian cancer	108	High body-mass index	3	Rate	1999	0.044788839770000005	0.11088748422	0.00208425329
1	Deaths	11	Republic of Indonesia	2	Female	12	35-39 years	465	Ovarian cancer	108	High body-mass index	1	Number	2000	3.729310457097954	9.08119899919934	0.1985338146257724
1	Deaths	11	Republic of Indonesia	2	Female	12	35-39 years	465	Ovarian cancer	108	High body-mass index	3	Rate	2000	0.04850141247	0.11810520562000001	0.00258202436
1	Deaths	11	Republic of Indonesia	2	Female	12	35-39 years	465	Ovarian cancer	108	High body-mass index	1	Number	2001	4.102876526395743	9.870369653770846	0.2994769124293429
1	Deaths	11	Republic of Indonesia	2	Female	12	35-39 years	465	Ovarian cancer	108	High body-mass index	3	Rate	2001	0.052168158810000004	0.1255019517	0.00380785506
1	Deaths	11	Republic of Indonesia	2	Female	12	35-39 years	465	Ovarian cancer	108	High body-mass index	1	Number	2002	4.508452062834582	10.250306186576482	0.3760552406787806
1	Deaths	11	Republic of Indonesia	2	Female	12	35-39 years	465	Ovarian cancer	108	High body-mass index	3	Rate	2002	0.05615967062	0.12768325162	0.00468434357
1	Deaths	11	Republic of Indonesia	2	Female	12	35-39 years	465	Ovarian cancer	108	High body-mass index	1	Number	2003	4.944937596649737	11.669431691928404	0.508788908964035
1	Deaths	11	Republic of Indonesia	2	Female	12	35-39 years	465	Ovarian cancer	108	High body-mass index	3	Rate	2003	0.06042256126000001	0.14258965609000002	0.00621692962
1	Deaths	11	Republic of Indonesia	2	Female	12	35-39 years	465	Ovarian cancer	108	High body-mass index	1	Number	2004	5.354688591083835	12.218203818336214	0.528286549578451
1	Deaths	11	Republic of Indonesia	2	Female	12	35-39 years	465	Ovarian cancer	108	High body-mass index	3	Rate	2004	0.06424493779	0.14659260401	0.006338321260000001
1	Deaths	11	Republic of Indonesia	2	Female	12	35-39 years	465	Ovarian cancer	108	High body-mass index	1	Number	2005	5.784650434909628	13.076367908458243	0.6241745286243562
1	Deaths	11	Republic of Indonesia	2	Female	12	35-39 years	465	Ovarian cancer	108	High body-mass index	3	Rate	2005	0.0681702524	0.15410080711	0.00735569688
1	Deaths	11	Republic of Indonesia	2	Female	12	35-39 years	465	Ovarian cancer	108	High body-mass index	1	Number	2006	6.215275888222058	14.551777947290567	0.8460280944472856
1	Deaths	11	Republic of Indonesia	2	Female	12	35-39 years	465	Ovarian cancer	108	High body-mass index	3	Rate	2006	0.07192807515	0.16840465275	0.00979090445
1	Deaths	11	Republic of Indonesia	2	Female	12	35-39 years	465	Ovarian cancer	108	High body-mass index	1	Number	2007	6.707579851619624	15.0938253652806	0.89318111349403
1	Deaths	11	Republic of Indonesia	2	Female	12	35-39 years	465	Ovarian cancer	108	High body-mass index	3	Rate	2007	0.07623991448	0.17155993375	0.01015210452
1	Deaths	11	Republic of Indonesia	2	Female	12	35-39 years	465	Ovarian cancer	108	High body-mass index	1	Number	2008	7.228342011044995	16.28339443637739	1.0432828011799633
1	Deaths	11	Republic of Indonesia	2	Female	12	35-39 years	465	Ovarian cancer	108	High body-mass index	3	Rate	2008	0.08068525657	0.18176088733999998	0.0116454839
1	Deaths	11	Republic of Indonesia	2	Female	12	35-39 years	465	Ovarian cancer	108	High body-mass index	1	Number	2009	7.743714060579973	17.06629910704517	1.073635812084289
1	Deaths	11	Republic of Indonesia	2	Female	12	35-39 years	465	Ovarian cancer	108	High body-mass index	3	Rate	2009	0.08488716594	0.18708203233999998	0.01176927513
1	Deaths	11	Republic of Indonesia	2	Female	12	35-39 years	465	Ovarian cancer	108	High body-mass index	1	Number	2010	8.246601295066336	18.92417411030584	1.1439181090467514
1	Deaths	11	Republic of Indonesia	2	Female	12	35-39 years	465	Ovarian cancer	108	High body-mass index	3	Rate	2010	0.08880968254	0.20379909674	0.01231913615
1	Deaths	11	Republic of Indonesia	2	Female	12	35-39 years	465	Ovarian cancer	108	High body-mass index	1	Number	2011	8.768478750737426	20.02335573083261	1.2186565066133408
1	Deaths	11	Republic of Indonesia	2	Female	12	35-39 years	465	Ovarian cancer	108	High body-mass index	3	Rate	2011	0.09283267606	0.21198907462	0.01290202644
1	Deaths	11	Republic of Indonesia	2	Female	12	35-39 years	465	Ovarian cancer	108	High body-mass index	1	Number	2012	9.154633804937816	20.175064653355207	1.2906576898809758
1	Deaths	11	Republic of Indonesia	2	Female	12	35-39 years	465	Ovarian cancer	108	High body-mass index	3	Rate	2012	0.0953124452	0.21005042748	0.01343753808
1	Deaths	11	Republic of Indonesia	2	Female	12	35-39 years	465	Ovarian cancer	108	High body-mass index	1	Number	2013	9.640252866274894	21.467579689125916	1.382846506322713
1	Deaths	11	Republic of Indonesia	2	Female	12	35-39 years	465	Ovarian cancer	108	High body-mass index	3	Rate	2013	0.09870533356000001	0.21980384158	0.01415879101
1	Deaths	11	Republic of Indonesia	2	Female	12	35-39 years	465	Ovarian cancer	108	High body-mass index	1	Number	2014	10.0879552672537	20.796980263126308	1.563415078673388
1	Deaths	11	Republic of Indonesia	2	Female	12	35-39 years	465	Ovarian cancer	108	High body-mass index	3	Rate	2014	0.10159426178	0.20944322223999998	0.015744915249999998
1	Deaths	11	Republic of Indonesia	2	Female	12	35-39 years	465	Ovarian cancer	108	High body-mass index	1	Number	2015	10.505146841524464	22.48708701962889	1.498942851945785
1	Deaths	11	Republic of Indonesia	2	Female	12	35-39 years	465	Ovarian cancer	108	High body-mass index	3	Rate	2015	0.10415594768	0.22295393815000003	0.01486164978
1	Deaths	11	Republic of Indonesia	2	Female	12	35-39 years	465	Ovarian cancer	108	High body-mass index	1	Number	2016	10.927699028982625	22.746612863282536	1.5881647917090376
1	Deaths	11	Republic of Indonesia	2	Female	12	35-39 years	465	Ovarian cancer	108	High body-mass index	3	Rate	2016	0.10685223504000001	0.22241886582	0.015529248850000002
1	Deaths	11	Republic of Indonesia	2	Female	12	35-39 years	465	Ovarian cancer	108	High body-mass index	1	Number	2017	11.28233504878264	24.42537036337253	1.5330841349618152
1	Deaths	11	Republic of Indonesia	2	Female	12	35-39 years	465	Ovarian cancer	108	High body-mass index	3	Rate	2017	0.10901168918000001	0.2360017559	0.014812899150000001
1	Deaths	11	Republic of Indonesia	2	Female	12	35-39 years	465	Ovarian cancer	108	High body-mass index	1	Number	2018	11.551024653567868	24.263555671112165	1.8459980228581607
1	Deaths	11	Republic of Indonesia	2	Female	12	35-39 years	465	Ovarian cancer	108	High body-mass index	3	Rate	2018	0.1104913555	0.23209310305999997	0.017657898749999998
1	Deaths	11	Republic of Indonesia	2	Female	12	35-39 years	465	Ovarian cancer	108	High body-mass index	1	Number	2019	11.883083002190412	25.342858513935063	2.0054225149025964
1	Deaths	11	Republic of Indonesia	2	Female	12	35-39 years	465	Ovarian cancer	108	High body-mass index	3	Rate	2019	0.11274340401	0.24044603036	0.01902689401
1	Deaths	11	Republic of Indonesia	2	Female	12	35-39 years	465	Ovarian cancer	108	High body-mass index	1	Number	2020	12.133735056036592	25.7376851254782	2.0732506074527084
1	Deaths	11	Republic of Indonesia	2	Female	12	35-39 years	465	Ovarian cancer	108	High body-mass index	3	Rate	2020	0.11433286369000001	0.24251916096999998	0.0195356729
1	Deaths	11	Republic of Indonesia	2	Female	12	35-39 years	465	Ovarian cancer	108	High body-mass index	1	Number	2021	12.30219379251992	25.96281312530565	2.0990052178741925
1	Deaths	11	Republic of Indonesia	2	Female	12	35-39 years	465	Ovarian cancer	108	High body-mass index	3	Rate	2021	0.11510948635	0.24292952407	0.01964002653
1	Deaths	11	Republic of Indonesia	2	Female	13	40-44 years	465	Ovarian cancer	108	High body-mass index	1	Number	1990	2.017045523868286	5.958430829450487	-0.1925097130782903
1	Deaths	11	Republic of Indonesia	2	Female	13	40-44 years	465	Ovarian cancer	108	High body-mass index	3	Rate	1990	0.045506660420000004	0.13442844258	-0.00434322083
1	Deaths	11	Republic of Indonesia	2	Female	13	40-44 years	465	Ovarian cancer	108	High body-mass index	1	Number	1991	2.219663767655106	6.30165082906086	-0.1169563461618357
1	Deaths	11	Republic of Indonesia	2	Female	13	40-44 years	465	Ovarian cancer	108	High body-mass index	3	Rate	1991	0.04887200109	0.13874817017	-0.0025751155499999998
1	Deaths	11	Republic of Indonesia	2	Female	13	40-44 years	465	Ovarian cancer	108	High body-mass index	1	Number	1992	2.493840518443302	6.719338589449082	-0.0824974368220649
1	Deaths	11	Republic of Indonesia	2	Female	13	40-44 years	465	Ovarian cancer	108	High body-mass index	3	Rate	1992	0.05287697665	0.14247034126	-0.00174919567
1	Deaths	11	Republic of Indonesia	2	Female	13	40-44 years	465	Ovarian cancer	108	High body-mass index	1	Number	1993	2.817783754546287	7.492380035765581	-0.0457215253329307
1	Deaths	11	Republic of Indonesia	2	Female	13	40-44 years	465	Ovarian cancer	108	High body-mass index	3	Rate	1993	0.05729826238999999	0.15235390457	-0.00092972498
1	Deaths	11	Republic of Indonesia	2	Female	13	40-44 years	465	Ovarian cancer	108	High body-mass index	1	Number	1994	3.1659653484491384	8.2515206623688	0.0181760371520923
1	Deaths	11	Republic of Indonesia	2	Female	13	40-44 years	465	Ovarian cancer	108	High body-mass index	3	Rate	1994	0.06181560122	0.161111274	0.00035488786
1	Deaths	11	Republic of Indonesia	2	Female	13	40-44 years	465	Ovarian cancer	108	High body-mass index	1	Number	1995	3.5013744882068383	8.689330126824213	0.0418242465130341
1	Deaths	11	Republic of Indonesia	2	Female	13	40-44 years	465	Ovarian cancer	108	High body-mass index	3	Rate	1995	0.06620851508	0.16430908679999998	0.00079086692
1	Deaths	11	Republic of Indonesia	2	Female	13	40-44 years	465	Ovarian cancer	108	High body-mass index	1	Number	1996	3.913536830269493	9.456030064746038	0.0738428669460925
1	Deaths	11	Republic of Indonesia	2	Female	13	40-44 years	465	Ovarian cancer	108	High body-mass index	3	Rate	1996	0.07092060957	0.17136095695	0.0013381709100000001
1	Deaths	11	Republic of Indonesia	2	Female	13	40-44 years	465	Ovarian cancer	108	High body-mass index	1	Number	1997	4.419240462637901	10.4821669705219	0.1221279791452892
1	Deaths	11	Republic of Indonesia	2	Female	13	40-44 years	465	Ovarian cancer	108	High body-mass index	3	Rate	1997	0.07689053317	0.18237962247	0.00212490936
1	Deaths	11	Republic of Indonesia	2	Female	13	40-44 years	465	Ovarian cancer	108	High body-mass index	1	Number	1998	4.957469173320268	11.499803451752175	0.2197922425427326
1	Deaths	11	Republic of Indonesia	2	Female	13	40-44 years	465	Ovarian cancer	108	High body-mass index	3	Rate	1998	0.08301606069	0.19257172316	0.00368056472
1	Deaths	11	Republic of Indonesia	2	Female	13	40-44 years	465	Ovarian cancer	108	High body-mass index	1	Number	1999	5.563691537372373	12.90004957232724	0.2644777551360523
1	Deaths	11	Republic of Indonesia	2	Female	13	40-44 years	465	Ovarian cancer	108	High body-mass index	3	Rate	1999	0.08989722345000001	0.20843690399999998	0.00427338857
1	Deaths	11	Republic of Indonesia	2	Female	13	40-44 years	465	Ovarian cancer	108	High body-mass index	1	Number	2000	6.236827661256827	14.687670983046113	0.3882402662505439
1	Deaths	11	Republic of Indonesia	2	Female	13	40-44 years	465	Ovarian cancer	108	High body-mass index	3	Rate	2000	0.09746228318	0.22952276805	0.006066991879999999
1	Deaths	11	Republic of Indonesia	2	Female	13	40-44 years	465	Ovarian cancer	108	High body-mass index	1	Number	2001	6.9141942586914205	16.202039411643028	0.5277911201249855
1	Deaths	11	Republic of Indonesia	2	Female	13	40-44 years	465	Ovarian cancer	108	High body-mass index	3	Rate	2001	0.10468427132000001	0.24530677418	0.00799101482
1	Deaths	11	Republic of Indonesia	2	Female	13	40-44 years	465	Ovarian cancer	108	High body-mass index	1	Number	2002	7.689009712800893	17.30726459656298	0.7015753930726454
1	Deaths	11	Republic of Indonesia	2	Female	13	40-44 years	465	Ovarian cancer	108	High body-mass index	3	Rate	2002	0.11288824973999999	0.25410122774	0.010300366520000001
1	Deaths	11	Republic of Indonesia	2	Female	13	40-44 years	465	Ovarian cancer	108	High body-mass index	1	Number	2003	8.543096792530198	19.17941107308261	0.904284986822984
1	Deaths	11	Republic of Indonesia	2	Female	13	40-44 years	465	Ovarian cancer	108	High body-mass index	3	Rate	2003	0.12175658498000001	0.27334579613	0.01288790874
1	Deaths	11	Republic of Indonesia	2	Female	13	40-44 years	465	Ovarian cancer	108	High body-mass index	1	Number	2004	9.35015375823622	20.673491383419524	1.084000870879745
1	Deaths	11	Republic of Indonesia	2	Female	13	40-44 years	465	Ovarian cancer	108	High body-mass index	3	Rate	2004	0.12954048881	0.28641819679999997	0.01501814904
1	Deaths	11	Republic of Indonesia	2	Female	13	40-44 years	465	Ovarian cancer	108	High body-mass index	1	Number	2005	10.167715042961872	21.88143768227818	1.245837608310742
1	Deaths	11	Republic of Indonesia	2	Female	13	40-44 years	465	Ovarian cancer	108	High body-mass index	3	Rate	2005	0.13713303223	0.29511723	0.01680274164
1	Deaths	11	Republic of Indonesia	2	Female	13	40-44 years	465	Ovarian cancer	108	High body-mass index	1	Number	2006	10.964157286299958	23.792960385585587	1.4279527940108576
1	Deaths	11	Republic of Indonesia	2	Female	13	40-44 years	465	Ovarian cancer	108	High body-mass index	3	Rate	2006	0.14416115873	0.31283943209000004	0.01877529882
1	Deaths	11	Republic of Indonesia	2	Female	13	40-44 years	465	Ovarian cancer	108	High body-mass index	1	Number	2007	11.867530211233907	25.61873458070675	1.523981223453014
1	Deaths	11	Republic of Indonesia	2	Female	13	40-44 years	465	Ovarian cancer	108	High body-mass index	3	Rate	2007	0.15239727379999998	0.32898381034	0.01957025427
1	Deaths	11	Republic of Indonesia	2	Female	13	40-44 years	465	Ovarian cancer	108	High body-mass index	1	Number	2008	12.750924455719858	26.99744392295409	1.7613269920415724
1	Deaths	11	Republic of Indonesia	2	Female	13	40-44 years	465	Ovarian cancer	108	High body-mass index	3	Rate	2008	0.16009372506	0.33896533383	0.02211427102
1	Deaths	11	Republic of Indonesia	2	Female	13	40-44 years	465	Ovarian cancer	108	High body-mass index	1	Number	2009	13.65084952247311	28.7508357893197	1.9094451372139671
1	Deaths	11	Republic of Indonesia	2	Female	13	40-44 years	465	Ovarian cancer	108	High body-mass index	3	Rate	2009	0.16767946392	0.35315931983	0.02345456497
1	Deaths	11	Republic of Indonesia	2	Female	13	40-44 years	465	Ovarian cancer	108	High body-mass index	1	Number	2010	14.525016778985831	31.72000923857073	2.2758561504124235
1	Deaths	11	Republic of Indonesia	2	Female	13	40-44 years	465	Ovarian cancer	108	High body-mass index	3	Rate	2010	0.17458728052	0.38126703984	0.02735525488
1	Deaths	11	Republic of Indonesia	2	Female	13	40-44 years	465	Ovarian cancer	108	High body-mass index	1	Number	2011	15.453901522363736	34.086489192880315	2.5252782989997327
1	Deaths	11	Republic of Indonesia	2	Female	13	40-44 years	465	Ovarian cancer	108	High body-mass index	3	Rate	2011	0.18173939337	0.40086044674	0.02969751978
1	Deaths	11	Republic of Indonesia	2	Female	13	40-44 years	465	Ovarian cancer	108	High body-mass index	1	Number	2012	16.111266139669237	34.24438290933969	2.5585970362898305
1	Deaths	11	Republic of Indonesia	2	Female	13	40-44 years	465	Ovarian cancer	108	High body-mass index	3	Rate	2012	0.18540096080000001	0.39406843871	0.029443145230000002
1	Deaths	11	Republic of Indonesia	2	Female	13	40-44 years	465	Ovarian cancer	108	High body-mass index	1	Number	2013	16.941927585723136	34.778295420679626	2.85350604322177
1	Deaths	11	Republic of Indonesia	2	Female	13	40-44 years	465	Ovarian cancer	108	High body-mass index	3	Rate	2013	0.19077550341000002	0.39162290022	0.03213206107
1	Deaths	11	Republic of Indonesia	2	Female	13	40-44 years	465	Ovarian cancer	108	High body-mass index	1	Number	2014	17.703586406191995	36.61848817956216	3.083999460289694
1	Deaths	11	Republic of Indonesia	2	Female	13	40-44 years	465	Ovarian cancer	108	High body-mass index	3	Rate	2014	0.19511085547999998	0.40357159228999995	0.033988693539999996
1	Deaths	11	Republic of Indonesia	2	Female	13	40-44 years	465	Ovarian cancer	108	High body-mass index	1	Number	2015	18.523641130615516	38.2723613069489	3.0256702592165654
1	Deaths	11	Republic of Indonesia	2	Female	13	40-44 years	465	Ovarian cancer	108	High body-mass index	3	Rate	2015	0.19993794859	0.41309898811999995	0.032658066549999996
1	Deaths	11	Republic of Indonesia	2	Female	13	40-44 years	465	Ovarian cancer	108	High body-mass index	1	Number	2016	19.33245213497754	41.760003514427375	2.958671010760032
1	Deaths	11	Republic of Indonesia	2	Female	13	40-44 years	465	Ovarian cancer	108	High body-mass index	3	Rate	2016	0.20459118235	0.44193713420999997	0.03131097887
1	Deaths	11	Republic of Indonesia	2	Female	13	40-44 years	465	Ovarian cancer	108	High body-mass index	1	Number	2017	20.11100052836261	43.24694576671664	3.2981117276958702
1	Deaths	11	Republic of Indonesia	2	Female	13	40-44 years	465	Ovarian cancer	108	High body-mass index	3	Rate	2017	0.20883421697	0.44907969858	0.034247852520000004
1	Deaths	11	Republic of Indonesia	2	Female	13	40-44 years	465	Ovarian cancer	108	High body-mass index	1	Number	2018	20.70877078690464	43.409019720719854	3.2667371652076715
1	Deaths	11	Republic of Indonesia	2	Female	13	40-44 years	465	Ovarian cancer	108	High body-mass index	3	Rate	2018	0.21111028446000002	0.44252218521000003	0.03330191924
1	Deaths	11	Republic of Indonesia	2	Female	13	40-44 years	465	Ovarian cancer	108	High body-mass index	1	Number	2019	21.491561414177298	48.3632920576007	3.427106061053993
1	Deaths	11	Republic of Indonesia	2	Female	13	40-44 years	465	Ovarian cancer	108	High body-mass index	3	Rate	2019	0.21522909365	0.48433835563999994	0.03432104895
1	Deaths	11	Republic of Indonesia	2	Female	13	40-44 years	465	Ovarian cancer	108	High body-mass index	1	Number	2020	22.16474121145328	47.28228692251788	3.656759277543638
1	Deaths	11	Republic of Indonesia	2	Female	13	40-44 years	465	Ovarian cancer	108	High body-mass index	3	Rate	2020	0.21840101897	0.46589759585	0.036031999870000005
1	Deaths	11	Republic of Indonesia	2	Female	13	40-44 years	465	Ovarian cancer	108	High body-mass index	1	Number	2021	22.646654254821076	50.64811484929798	3.7741399699067
1	Deaths	11	Republic of Indonesia	2	Female	13	40-44 years	465	Ovarian cancer	108	High body-mass index	3	Rate	2021	0.22012660126	0.4923021854	0.03668482748
1	Deaths	11	Republic of Indonesia	2	Female	14	45-49 years	465	Ovarian cancer	108	High body-mass index	1	Number	1990	3.459042921729435	10.10269318347522	-0.269144235539032
1	Deaths	11	Republic of Indonesia	2	Female	14	45-49 years	465	Ovarian cancer	108	High body-mass index	3	Rate	1990	0.08983428355	0.26237552544000003	-0.006989904470000001
1	Deaths	11	Republic of Indonesia	2	Female	14	45-49 years	465	Ovarian cancer	108	High body-mass index	1	Number	1991	3.7329332224827545	10.43190233347285	-0.2621571581570614
1	Deaths	11	Republic of Indonesia	2	Female	14	45-49 years	465	Ovarian cancer	108	High body-mass index	3	Rate	1991	0.09604771415	0.26841100917	-0.00674525749
1	Deaths	11	Republic of Indonesia	2	Female	14	45-49 years	465	Ovarian cancer	108	High body-mass index	1	Number	1992	4.056891159838231	11.473264470028129	-0.1999082428655952
1	Deaths	11	Republic of Indonesia	2	Female	14	45-49 years	465	Ovarian cancer	108	High body-mass index	3	Rate	1992	0.10382983183	0.29364039447	-0.00511634116
1	Deaths	11	Republic of Indonesia	2	Female	14	45-49 years	465	Ovarian cancer	108	High body-mass index	1	Number	1993	4.405478553864868	12.46555994678247	-0.1669877535129469
1	Deaths	11	Republic of Indonesia	2	Female	14	45-49 years	465	Ovarian cancer	108	High body-mass index	3	Rate	1993	0.11179528679	0.31633132069000003	-0.00423755185
1	Deaths	11	Republic of Indonesia	2	Female	14	45-49 years	465	Ovarian cancer	108	High body-mass index	1	Number	1994	4.827072137582261	13.190297286639256	-0.0889962185801695
1	Deaths	11	Republic of Indonesia	2	Female	14	45-49 years	465	Ovarian cancer	108	High body-mass index	3	Rate	1994	0.12039482441	0.32898690563	-0.00221970665
1	Deaths	11	Republic of Indonesia	2	Female	14	45-49 years	465	Ovarian cancer	108	High body-mass index	1	Number	1995	5.339018026746489	14.201959724731903	-0.0163291870952356
1	Deaths	11	Republic of Indonesia	2	Female	14	45-49 years	465	Ovarian cancer	108	High body-mass index	3	Rate	1995	0.12869552813000001	0.34233424537	-0.00039361045999999997
1	Deaths	11	Republic of Indonesia	2	Female	14	45-49 years	465	Ovarian cancer	108	High body-mass index	1	Number	1996	5.835108170622193	14.954384742634684	0.0783571881985949
1	Deaths	11	Republic of Indonesia	2	Female	14	45-49 years	465	Ovarian cancer	108	High body-mass index	3	Rate	1996	0.13731514283000001	0.35191523736999997	0.00184394671
1	Deaths	11	Republic of Indonesia	2	Female	14	45-49 years	465	Ovarian cancer	108	High body-mass index	1	Number	1997	6.562024150927966	16.45335425525187	0.1335690348013573
1	Deaths	11	Republic of Indonesia	2	Female	14	45-49 years	465	Ovarian cancer	108	High body-mass index	3	Rate	1997	0.14875039078	0.37297072043999996	0.0030277922899999998
1	Deaths	11	Republic of Indonesia	2	Female	14	45-49 years	465	Ovarian cancer	108	High body-mass index	1	Number	1998	7.381037371540824	17.144354467597175	0.2511889799923257
1	Deaths	11	Republic of Indonesia	2	Female	14	45-49 years	465	Ovarian cancer	108	High body-mass index	3	Rate	1998	0.16048922046	0.37277742211	0.00546171514
1	Deaths	11	Republic of Indonesia	2	Female	14	45-49 years	465	Ovarian cancer	108	High body-mass index	1	Number	1999	8.309426905571343	19.49453381390817	0.4386027577214173
1	Deaths	11	Republic of Indonesia	2	Female	14	45-49 years	465	Ovarian cancer	108	High body-mass index	3	Rate	1999	0.17348624851	0.40701164789	0.00915725572
1	Deaths	11	Republic of Indonesia	2	Female	14	45-49 years	465	Ovarian cancer	108	High body-mass index	1	Number	2000	9.228180758357006	21.96063937164206	0.5916896145324076
1	Deaths	11	Republic of Indonesia	2	Female	14	45-49 years	465	Ovarian cancer	108	High body-mass index	3	Rate	2000	0.18655927332	0.44396192815999996	0.01196174928
1	Deaths	11	Republic of Indonesia	2	Female	14	45-49 years	465	Ovarian cancer	108	High body-mass index	1	Number	2001	10.25554477016479	22.85353980458852	0.9501377773858836
1	Deaths	11	Republic of Indonesia	2	Female	14	45-49 years	465	Ovarian cancer	108	High body-mass index	3	Rate	2001	0.19865754953	0.44269010739000003	0.018404877240000003
1	Deaths	11	Republic of Indonesia	2	Female	14	45-49 years	465	Ovarian cancer	108	High body-mass index	1	Number	2002	11.417705553929723	23.773619850912	1.288938986631583
1	Deaths	11	Republic of Indonesia	2	Female	14	45-49 years	465	Ovarian cancer	108	High body-mass index	3	Rate	2002	0.21225712708000002	0.44195571746	0.02396159938
1	Deaths	11	Republic of Indonesia	2	Female	14	45-49 years	465	Ovarian cancer	108	High body-mass index	1	Number	2003	12.728978242908063	29.076877773994145	1.500344233221798
1	Deaths	11	Republic of Indonesia	2	Female	14	45-49 years	465	Ovarian cancer	108	High body-mass index	3	Rate	2003	0.22756789719	0.51983464861	0.02682306276
1	Deaths	11	Republic of Indonesia	2	Female	14	45-49 years	465	Ovarian cancer	108	High body-mass index	1	Number	2004	13.89890948577937	30.241676343641693	1.8029693545785503
1	Deaths	11	Republic of Indonesia	2	Female	14	45-49 years	465	Ovarian cancer	108	High body-mass index	3	Rate	2004	0.23947818122	0.52106401981	0.03106515819
1	Deaths	11	Republic of Indonesia	2	Female	14	45-49 years	465	Ovarian cancer	108	High body-mass index	1	Number	2005	15.132964073682473	31.60219011029266	1.9990211696946545
1	Deaths	11	Republic of Indonesia	2	Female	14	45-49 years	465	Ovarian cancer	108	High body-mass index	3	Rate	2005	0.25172138607	0.52567012377	0.033251673440000004
1	Deaths	11	Republic of Indonesia	2	Female	14	45-49 years	465	Ovarian cancer	108	High body-mass index	1	Number	2006	16.3201180571922	36.93639879629456	2.127644317737436
1	Deaths	11	Republic of Indonesia	2	Female	14	45-49 years	465	Ovarian cancer	108	High body-mass index	3	Rate	2006	0.26233378536999996	0.5937251973500001	0.03420030332
1	Deaths	11	Republic of Indonesia	2	Female	14	45-49 years	465	Ovarian cancer	108	High body-mass index	1	Number	2007	17.694710728714483	37.89688811169577	2.3578130307074026
1	Deaths	11	Republic of Indonesia	2	Female	14	45-49 years	465	Ovarian cancer	108	High body-mass index	3	Rate	2007	0.27491927996000004	0.58879658176	0.0366328826
1	Deaths	11	Republic of Indonesia	2	Female	14	45-49 years	465	Ovarian cancer	108	High body-mass index	1	Number	2008	19.065390149458395	41.04812197038606	2.571529315671386
1	Deaths	11	Republic of Indonesia	2	Female	14	45-49 years	465	Ovarian cancer	108	High body-mass index	3	Rate	2008	0.28646241371000003	0.61675863991	0.038637892480000005
1	Deaths	11	Republic of Indonesia	2	Female	14	45-49 years	465	Ovarian cancer	108	High body-mass index	1	Number	2009	20.49008676065227	43.5631973800465	2.743142635967851
1	Deaths	11	Republic of Indonesia	2	Female	14	45-49 years	465	Ovarian cancer	108	High body-mass index	3	Rate	2009	0.29798514126	0.6335349223700001	0.0398932301
1	Deaths	11	Republic of Indonesia	2	Female	14	45-49 years	465	Ovarian cancer	108	High body-mass index	1	Number	2010	21.92745589053161	48.6023531006371	2.9796262970104577
1	Deaths	11	Republic of Indonesia	2	Female	14	45-49 years	465	Ovarian cancer	108	High body-mass index	3	Rate	2010	0.30898936856000003	0.68487700853	0.04198721697
1	Deaths	11	Republic of Indonesia	2	Female	14	45-49 years	465	Ovarian cancer	108	High body-mass index	1	Number	2011	23.45686803032565	52.93290938181373	3.8201024266765975
1	Deaths	11	Republic of Indonesia	2	Female	14	45-49 years	465	Ovarian cancer	108	High body-mass index	3	Rate	2011	0.32069395668	0.72367991015	0.05222708166
1	Deaths	11	Republic of Indonesia	2	Female	14	45-49 years	465	Ovarian cancer	108	High body-mass index	1	Number	2012	24.505786335899217	52.39797415690316	3.2468765807551314
1	Deaths	11	Republic of Indonesia	2	Female	14	45-49 years	465	Ovarian cancer	108	High body-mass index	3	Rate	2012	0.32563089078	0.69626000838	0.04314423127
1	Deaths	11	Republic of Indonesia	2	Female	14	45-49 years	465	Ovarian cancer	108	High body-mass index	1	Number	2013	25.79569680879928	57.62063530410603	3.818203031490642
1	Deaths	11	Republic of Indonesia	2	Female	14	45-49 years	465	Ovarian cancer	108	High body-mass index	3	Rate	2013	0.33356907091	0.74510341497	0.049373910970000004
1	Deaths	11	Republic of Indonesia	2	Female	14	45-49 years	465	Ovarian cancer	108	High body-mass index	1	Number	2014	27.067781071737556	58.80789863116083	4.384795993171277
1	Deaths	11	Republic of Indonesia	2	Female	14	45-49 years	465	Ovarian cancer	108	High body-mass index	3	Rate	2014	0.34094715994999997	0.7407473101700001	0.05523111543
1	Deaths	11	Republic of Indonesia	2	Female	14	45-49 years	465	Ovarian cancer	108	High body-mass index	1	Number	2015	28.302934111608565	63.45444938340915	3.9884859961776336
1	Deaths	11	Republic of Indonesia	2	Female	14	45-49 years	465	Ovarian cancer	108	High body-mass index	3	Rate	2015	0.34749770683	0.7790809095	0.04896982525
1	Deaths	11	Republic of Indonesia	2	Female	14	45-49 years	465	Ovarian cancer	108	High body-mass index	1	Number	2016	29.837029977574083	70.2805116555285	4.351552987786728
1	Deaths	11	Republic of Indonesia	2	Female	14	45-49 years	465	Ovarian cancer	108	High body-mass index	3	Rate	2016	0.35723132049	0.84145104262	0.05210005893
1	Deaths	11	Republic of Indonesia	2	Female	14	45-49 years	465	Ovarian cancer	108	High body-mass index	1	Number	2017	31.094627975001902	72.81949105759819	4.594817850377737
1	Deaths	11	Republic of Indonesia	2	Female	14	45-49 years	465	Ovarian cancer	108	High body-mass index	3	Rate	2017	0.36328334293	0.85076136504	0.05368196686999999
1	Deaths	11	Republic of Indonesia	2	Female	14	45-49 years	465	Ovarian cancer	108	High body-mass index	1	Number	2018	32.32387573565972	68.13894553117107	5.2398741987406
1	Deaths	11	Republic of Indonesia	2	Female	14	45-49 years	465	Ovarian cancer	108	High body-mass index	3	Rate	2018	0.36870386705999997	0.77723020966	0.05976888093
1	Deaths	11	Republic of Indonesia	2	Female	14	45-49 years	465	Ovarian cancer	108	High body-mass index	1	Number	2019	33.85932555542415	76.73006208344846	5.2438278226395685
1	Deaths	11	Republic of Indonesia	2	Female	14	45-49 years	465	Ovarian cancer	108	High body-mass index	3	Rate	2019	0.37732917573999997	0.85508174204	0.05843734917000001
1	Deaths	11	Republic of Indonesia	2	Female	14	45-49 years	465	Ovarian cancer	108	High body-mass index	1	Number	2020	35.32008213882672	76.12725097214714	5.734242806050236
1	Deaths	11	Republic of Indonesia	2	Female	14	45-49 years	465	Ovarian cancer	108	High body-mass index	3	Rate	2020	0.38503629718	0.82988920336	0.06251094232
1	Deaths	11	Republic of Indonesia	2	Female	14	45-49 years	465	Ovarian cancer	108	High body-mass index	1	Number	2021	36.37695711256765	83.70571335467959	5.856001556146049
1	Deaths	11	Republic of Indonesia	2	Female	14	45-49 years	465	Ovarian cancer	108	High body-mass index	3	Rate	2021	0.38866545543000003	0.8943441613900001	0.06256778170999999
1	Deaths	11	Republic of Indonesia	2	Female	15	50-54 years	465	Ovarian cancer	108	High body-mass index	1	Number	1990	3.486918495402731	10.15442242197206	-0.8833746225313195
1	Deaths	11	Republic of Indonesia	2	Female	15	50-54 years	465	Ovarian cancer	108	High body-mass index	3	Rate	1990	0.10411815796000001	0.30320747650999996	-0.026377255050000003
1	Deaths	11	Republic of Indonesia	2	Female	15	50-54 years	465	Ovarian cancer	108	High body-mass index	1	Number	1991	3.792002787314424	10.456201976368	-0.898880048805195
1	Deaths	11	Republic of Indonesia	2	Female	15	50-54 years	465	Ovarian cancer	108	High body-mass index	3	Rate	1991	0.11170234264	0.30801197187	-0.026478621679999998
1	Deaths	11	Republic of Indonesia	2	Female	15	50-54 years	465	Ovarian cancer	108	High body-mass index	1	Number	1992	4.1564512632276	11.686068494937494	-0.8353189849931477
1	Deaths	11	Republic of Indonesia	2	Female	15	50-54 years	465	Ovarian cancer	108	High body-mass index	3	Rate	1992	0.1211923869	0.34073839548	-0.02435594578
1	Deaths	11	Republic of Indonesia	2	Female	15	50-54 years	465	Ovarian cancer	108	High body-mass index	1	Number	1993	4.534390371885565	12.19520658583307	-0.8336189620362708
1	Deaths	11	Republic of Indonesia	2	Female	15	50-54 years	465	Ovarian cancer	108	High body-mass index	3	Rate	1993	0.13107652474	0.35252926338999996	-0.024097589209999996
1	Deaths	11	Republic of Indonesia	2	Female	15	50-54 years	465	Ovarian cancer	108	High body-mass index	1	Number	1994	4.988947459380236	13.358850053359248	-0.7081969355993054
1	Deaths	11	Republic of Indonesia	2	Female	15	50-54 years	465	Ovarian cancer	108	High body-mass index	3	Rate	1994	0.14287200684	0.38256681028	-0.0202811351
1	Deaths	11	Republic of Indonesia	2	Female	15	50-54 years	465	Ovarian cancer	108	High body-mass index	1	Number	1995	5.466904373945053	14.1183290145195	-0.6436878199748657
1	Deaths	11	Republic of Indonesia	2	Female	15	50-54 years	465	Ovarian cancer	108	High body-mass index	3	Rate	1995	0.15464426161	0.39937017666	-0.0182082255
1	Deaths	11	Republic of Indonesia	2	Female	15	50-54 years	465	Ovarian cancer	108	High body-mass index	1	Number	1996	5.934082730036395	14.735770518932924	-0.5425098720109313
1	Deaths	11	Republic of Indonesia	2	Female	15	50-54 years	465	Ovarian cancer	108	High body-mass index	3	Rate	1996	0.16637060117	0.41313866212	-0.01521004975
1	Deaths	11	Republic of Indonesia	2	Female	15	50-54 years	465	Ovarian cancer	108	High body-mass index	1	Number	1997	6.522898227928442	16.310121742097966	-0.3610549442554362
1	Deaths	11	Republic of Indonesia	2	Female	15	50-54 years	465	Ovarian cancer	108	High body-mass index	3	Rate	1997	0.18191408853000002	0.45486543357000003	-0.01006929417
1	Deaths	11	Republic of Indonesia	2	Female	15	50-54 years	465	Ovarian cancer	108	High body-mass index	1	Number	1998	7.178059007396867	17.14640073984122	-0.1287272010527852
1	Deaths	11	Republic of Indonesia	2	Female	15	50-54 years	465	Ovarian cancer	108	High body-mass index	3	Rate	1998	0.19840432803	0.47393315008	-0.00355806964
1	Deaths	11	Republic of Indonesia	2	Female	15	50-54 years	465	Ovarian cancer	108	High body-mass index	1	Number	1999	7.969193750028944	19.30055670752153	0.1271154284408896
1	Deaths	11	Republic of Indonesia	2	Female	15	50-54 years	465	Ovarian cancer	108	High body-mass index	3	Rate	1999	0.21631633500000003	0.52389561873	0.0034504298
1	Deaths	11	Republic of Indonesia	2	Female	15	50-54 years	465	Ovarian cancer	108	High body-mass index	1	Number	2000	8.979210238764264	21.853380980456866	0.2904240102188012
1	Deaths	11	Republic of Indonesia	2	Female	15	50-54 years	465	Ovarian cancer	108	High body-mass index	3	Rate	2000	0.23527166274	0.57259838482	0.00760963804
1	Deaths	11	Republic of Indonesia	2	Female	15	50-54 years	465	Ovarian cancer	108	High body-mass index	1	Number	2001	9.935075987720293	23.73522873931354	0.5892304489098437
1	Deaths	11	Republic of Indonesia	2	Female	15	50-54 years	465	Ovarian cancer	108	High body-mass index	3	Rate	2001	0.25380655124	0.60635233759	0.015052783520000002
1	Deaths	11	Republic of Indonesia	2	Female	15	50-54 years	465	Ovarian cancer	108	High body-mass index	1	Number	2002	11.228876440692035	26.091305003315007	0.8815714902135792
1	Deaths	11	Republic of Indonesia	2	Female	15	50-54 years	465	Ovarian cancer	108	High body-mass index	3	Rate	2002	0.27592081112	0.64112683738	0.02166235615
1	Deaths	11	Republic of Indonesia	2	Female	15	50-54 years	465	Ovarian cancer	108	High body-mass index	1	Number	2003	12.772838092229618	30.485683474123856	1.2668943709554448
1	Deaths	11	Republic of Indonesia	2	Female	15	50-54 years	465	Ovarian cancer	108	High body-mass index	3	Rate	2003	0.30054825544	0.71733618778	0.02981035932
1	Deaths	11	Republic of Indonesia	2	Female	15	50-54 years	465	Ovarian cancer	108	High body-mass index	1	Number	2004	14.272199624030431	32.93356548249735	1.6236692354597957
1	Deaths	11	Republic of Indonesia	2	Female	15	50-54 years	465	Ovarian cancer	108	High body-mass index	3	Rate	2004	0.32207921841	0.74320828671	0.0366411718
1	Deaths	11	Republic of Indonesia	2	Female	15	50-54 years	465	Ovarian cancer	108	High body-mass index	1	Number	2005	15.632642924326106	35.240326321979495	1.743465346649142
1	Deaths	11	Republic of Indonesia	2	Female	15	50-54 years	465	Ovarian cancer	108	High body-mass index	3	Rate	2005	0.34102560982	0.76876660156	0.038033641269999995
1	Deaths	11	Republic of Indonesia	2	Female	15	50-54 years	465	Ovarian cancer	108	High body-mass index	1	Number	2006	17.251600349753833	39.4610842618749	1.9740958716049248
1	Deaths	11	Republic of Indonesia	2	Female	15	50-54 years	465	Ovarian cancer	108	High body-mass index	3	Rate	2006	0.35966497224	0.82269293792	0.041156363609999996
1	Deaths	11	Republic of Indonesia	2	Female	15	50-54 years	465	Ovarian cancer	108	High body-mass index	1	Number	2007	19.073117462154563	41.90792037204493	2.434031658585944
1	Deaths	11	Republic of Indonesia	2	Female	15	50-54 years	465	Ovarian cancer	108	High body-mass index	3	Rate	2007	0.38053490879	0.83612061258	0.04856227709
1	Deaths	11	Republic of Indonesia	2	Female	15	50-54 years	465	Ovarian cancer	108	High body-mass index	1	Number	2008	20.780828590322304	46.995516008063866	2.5967314933761263
1	Deaths	11	Republic of Indonesia	2	Female	15	50-54 years	465	Ovarian cancer	108	High body-mass index	3	Rate	2008	0.39744802812	0.89882244525	0.049664324360000005
1	Deaths	11	Republic of Indonesia	2	Female	15	50-54 years	465	Ovarian cancer	108	High body-mass index	1	Number	2009	22.600341240369406	49.98879711679192	2.873504013320799
1	Deaths	11	Republic of Indonesia	2	Female	15	50-54 years	465	Ovarian cancer	108	High body-mass index	3	Rate	2009	0.41504000720000006	0.91801050676	0.052769961020000006
1	Deaths	11	Republic of Indonesia	2	Female	15	50-54 years	465	Ovarian cancer	108	High body-mass index	1	Number	2010	24.399604269785947	55.403522961024464	3.3073381094979126
1	Deaths	11	Republic of Indonesia	2	Female	15	50-54 years	465	Ovarian cancer	108	High body-mass index	3	Rate	2010	0.43077096674000004	0.97814000927	0.05839050581
1	Deaths	11	Republic of Indonesia	2	Female	15	50-54 years	465	Ovarian cancer	108	High body-mass index	1	Number	2011	26.285829937804767	61.68920524360358	3.351864199314235
1	Deaths	11	Republic of Indonesia	2	Female	15	50-54 years	465	Ovarian cancer	108	High body-mass index	3	Rate	2011	0.44630252717	1.04741026874	0.056910718299999996
1	Deaths	11	Republic of Indonesia	2	Female	15	50-54 years	465	Ovarian cancer	108	High body-mass index	1	Number	2012	27.833698091885264	63.036707345268816	3.3895588232599674
1	Deaths	11	Republic of Indonesia	2	Female	15	50-54 years	465	Ovarian cancer	108	High body-mass index	3	Rate	2012	0.45434713777	1.02898822363	0.055329922190000005
1	Deaths	11	Republic of Indonesia	2	Female	15	50-54 years	465	Ovarian cancer	108	High body-mass index	1	Number	2013	29.65952417383193	68.10457322718506	3.694776303975412
1	Deaths	11	Republic of Indonesia	2	Female	15	50-54 years	465	Ovarian cancer	108	High body-mass index	3	Rate	2013	0.46561074948000003	1.06914127138	0.05800253416
1	Deaths	11	Republic of Indonesia	2	Female	15	50-54 years	465	Ovarian cancer	108	High body-mass index	1	Number	2014	31.397126161342744	69.8824375858666	3.900508989259522
1	Deaths	11	Republic of Indonesia	2	Female	15	50-54 years	465	Ovarian cancer	108	High body-mass index	3	Rate	2014	0.47445594716000006	1.05602461654	0.05894232731
1	Deaths	11	Republic of Indonesia	2	Female	15	50-54 years	465	Ovarian cancer	108	High body-mass index	1	Number	2015	33.25249604293548	76.12085486428995	3.5297367429975988
1	Deaths	11	Republic of Indonesia	2	Female	15	50-54 years	465	Ovarian cancer	108	High body-mass index	3	Rate	2015	0.48443793945	1.1089642724	0.05142285837
1	Deaths	11	Republic of Indonesia	2	Female	15	50-54 years	465	Ovarian cancer	108	High body-mass index	1	Number	2016	35.4228345999095	81.90423911775265	4.537564402734901
1	Deaths	11	Republic of Indonesia	2	Female	15	50-54 years	465	Ovarian cancer	108	High body-mass index	3	Rate	2016	0.49854719159000005	1.15273463721	0.06386247784
1	Deaths	11	Republic of Indonesia	2	Female	15	50-54 years	465	Ovarian cancer	108	High body-mass index	1	Number	2017	37.60858057112083	90.08378800405016	4.665090893377719
1	Deaths	11	Republic of Indonesia	2	Female	15	50-54 years	465	Ovarian cancer	108	High body-mass index	3	Rate	2017	0.51264061327	1.22792744706	0.06358961227
1	Deaths	11	Republic of Indonesia	2	Female	15	50-54 years	465	Ovarian cancer	108	High body-mass index	1	Number	2018	39.36199259599228	86.46371254399048	5.091335400745638
1	Deaths	11	Republic of Indonesia	2	Female	15	50-54 years	465	Ovarian cancer	108	High body-mass index	3	Rate	2018	0.52066370964	1.1437052433800001	0.06734602092
1	Deaths	11	Republic of Indonesia	2	Female	15	50-54 years	465	Ovarian cancer	108	High body-mass index	1	Number	2019	41.42058116059737	92.02470249691078	5.531300326365087
1	Deaths	11	Republic of Indonesia	2	Female	15	50-54 years	465	Ovarian cancer	108	High body-mass index	3	Rate	2019	0.5325364192800001	1.1831438425	0.07111486095000001
1	Deaths	11	Republic of Indonesia	2	Female	15	50-54 years	465	Ovarian cancer	108	High body-mass index	1	Number	2020	43.61838540628559	101.97738491490055	5.49895895533638
1	Deaths	11	Republic of Indonesia	2	Female	15	50-54 years	465	Ovarian cancer	108	High body-mass index	3	Rate	2020	0.5458725804300001	1.27622005562	0.06881801989
1	Deaths	11	Republic of Indonesia	2	Female	15	50-54 years	465	Ovarian cancer	108	High body-mass index	1	Number	2021	45.28204061919307	110.2627767483082	6.874626388380257
1	Deaths	11	Republic of Indonesia	2	Female	15	50-54 years	465	Ovarian cancer	108	High body-mass index	3	Rate	2021	0.55243536836	1.3451924174899998	0.08386960281
1	Deaths	11	Republic of Indonesia	2	Female	16	55-59 years	465	Ovarian cancer	108	High body-mass index	1	Number	1990	2.5141161410420936	8.335452865965419	-0.9486885263087056
1	Deaths	11	Republic of Indonesia	2	Female	16	55-59 years	465	Ovarian cancer	108	High body-mass index	3	Rate	1990	0.09295049614	0.3081737024	-0.03507438171
1	Deaths	11	Republic of Indonesia	2	Female	16	55-59 years	465	Ovarian cancer	108	High body-mass index	1	Number	1991	2.812159627914516	8.740158230800299	-0.9370279674120529
1	Deaths	11	Republic of Indonesia	2	Female	16	55-59 years	465	Ovarian cancer	108	High body-mass index	3	Rate	1991	0.10038452784999999	0.31199390271	-0.03344870937
1	Deaths	11	Republic of Indonesia	2	Female	16	55-59 years	465	Ovarian cancer	108	High body-mass index	1	Number	1992	3.1119742215644943	9.306304722900236	-0.958425916724629
1	Deaths	11	Republic of Indonesia	2	Female	16	55-59 years	465	Ovarian cancer	108	High body-mass index	3	Rate	1992	0.10895355451000001	0.32582370762	-0.03355551908
1	Deaths	11	Republic of Indonesia	2	Female	16	55-59 years	465	Ovarian cancer	108	High body-mass index	1	Number	1993	3.447866348207931	10.312301164126188	-0.9636177078655102
1	Deaths	11	Republic of Indonesia	2	Female	16	55-59 years	465	Ovarian cancer	108	High body-mass index	3	Rate	1993	0.11838998506	0.35409527443	-0.03308790844
1	Deaths	11	Republic of Indonesia	2	Female	16	55-59 years	465	Ovarian cancer	108	High body-mass index	1	Number	1994	3.826876823370097	10.739714971467032	-0.9522987002666776
1	Deaths	11	Republic of Indonesia	2	Female	16	55-59 years	465	Ovarian cancer	108	High body-mass index	3	Rate	1994	0.12885597527999998	0.36162032665	-0.03206514958
1	Deaths	11	Republic of Indonesia	2	Female	16	55-59 years	465	Ovarian cancer	108	High body-mass index	1	Number	1995	4.244090431153125	12.14385493248571	-0.9105944441562608
1	Deaths	11	Republic of Indonesia	2	Female	16	55-59 years	465	Ovarian cancer	108	High body-mass index	3	Rate	1995	0.14013420533	0.40097389256000004	-0.03006661401
1	Deaths	11	Republic of Indonesia	2	Female	16	55-59 years	465	Ovarian cancer	108	High body-mass index	1	Number	1996	4.635678946656562	12.629335780840146	-0.8888852487066334
1	Deaths	11	Republic of Indonesia	2	Female	16	55-59 years	465	Ovarian cancer	108	High body-mass index	3	Rate	1996	0.15120674239	0.41194412812	-0.028993690970000003
1	Deaths	11	Republic of Indonesia	2	Female	16	55-59 years	465	Ovarian cancer	108	High body-mass index	1	Number	1997	5.0974273570412505	13.63008161522469	-0.7599558370116808
1	Deaths	11	Republic of Indonesia	2	Female	16	55-59 years	465	Ovarian cancer	108	High body-mass index	3	Rate	1997	0.16475955462	0.44055285522000004	-0.02456336824
1	Deaths	11	Republic of Indonesia	2	Female	16	55-59 years	465	Ovarian cancer	108	High body-mass index	1	Number	1998	5.585545373911352	15.251752908954714	-0.5993267242405957
1	Deaths	11	Republic of Indonesia	2	Female	16	55-59 years	465	Ovarian cancer	108	High body-mass index	3	Rate	1998	0.17911347356	0.48908284841	-0.01921880214
1	Deaths	11	Republic of Indonesia	2	Female	16	55-59 years	465	Ovarian cancer	108	High body-mass index	1	Number	1999	6.153248991570929	16.51566783808249	-0.5129924025542218
1	Deaths	11	Republic of Indonesia	2	Female	16	55-59 years	465	Ovarian cancer	108	High body-mass index	3	Rate	1999	0.19552407975000002	0.52479767353	-0.01630071651
1	Deaths	11	Republic of Indonesia	2	Female	16	55-59 years	465	Ovarian cancer	108	High body-mass index	1	Number	2000	6.797069721698494	16.77320203585854	-0.3249470279174479
1	Deaths	11	Republic of Indonesia	2	Female	16	55-59 years	465	Ovarian cancer	108	High body-mass index	3	Rate	2000	0.21327126254	0.5262917877100001	-0.01019584405
1	Deaths	11	Republic of Indonesia	2	Female	16	55-59 years	465	Ovarian cancer	108	High body-mass index	1	Number	2001	7.435973401364331	18.388631955199862	-0.198474288434887
1	Deaths	11	Republic of Indonesia	2	Female	16	55-59 years	465	Ovarian cancer	108	High body-mass index	3	Rate	2001	0.23100960979	0.5712702914800001	-0.00616589994
1	Deaths	11	Republic of Indonesia	2	Female	16	55-59 years	465	Ovarian cancer	108	High body-mass index	1	Number	2002	8.135766367375018	20.04253551123688	0.0339894390208493
1	Deaths	11	Republic of Indonesia	2	Female	16	55-59 years	465	Ovarian cancer	108	High body-mass index	3	Rate	2002	0.25101647603000005	0.61838140472	0.00104869152
1	Deaths	11	Republic of Indonesia	2	Female	16	55-59 years	465	Ovarian cancer	108	High body-mass index	1	Number	2003	8.97347889788585	23.176974480475003	0.3358165835925267
1	Deaths	11	Republic of Indonesia	2	Female	16	55-59 years	465	Ovarian cancer	108	High body-mass index	3	Rate	2003	0.27379544649	0.7071672144500001	0.01024631054
1	Deaths	11	Republic of Indonesia	2	Female	16	55-59 years	465	Ovarian cancer	108	High body-mass index	1	Number	2004	9.843090184945986	23.661876019409192	0.5472128884368801
1	Deaths	11	Republic of Indonesia	2	Female	16	55-59 years	465	Ovarian cancer	108	High body-mass index	3	Rate	2004	0.29435216547000004	0.70759530946	0.01636409864
1	Deaths	11	Republic of Indonesia	2	Female	16	55-59 years	465	Ovarian cancer	108	High body-mass index	1	Number	2005	10.8980362776992	26.767469734055645	0.609320684270354
1	Deaths	11	Republic of Indonesia	2	Female	16	55-59 years	465	Ovarian cancer	108	High body-mass index	3	Rate	2005	0.313815228	0.77078469952	0.01754573986
1	Deaths	11	Republic of Indonesia	2	Female	16	55-59 years	465	Ovarian cancer	108	High body-mass index	1	Number	2006	11.869378506625903	28.918598851986555	0.8340597174453295
1	Deaths	11	Republic of Indonesia	2	Female	16	55-59 years	465	Ovarian cancer	108	High body-mass index	3	Rate	2006	0.33211104205	0.8091566036000001	0.02333740067
1	Deaths	11	Republic of Indonesia	2	Female	16	55-59 years	465	Ovarian cancer	108	High body-mass index	1	Number	2007	13.141275562140452	30.31803747932962	1.1288111564640375
1	Deaths	11	Republic of Indonesia	2	Female	16	55-59 years	465	Ovarian cancer	108	High body-mass index	3	Rate	2007	0.35239593302	0.8130073107799999	0.030270155950000002
1	Deaths	11	Republic of Indonesia	2	Female	16	55-59 years	465	Ovarian cancer	108	High body-mass index	1	Number	2008	14.481719014622117	33.27340089470177	1.2700525579721125
1	Deaths	11	Republic of Indonesia	2	Female	16	55-59 years	465	Ovarian cancer	108	High body-mass index	3	Rate	2008	0.37041856597	0.8510788969199999	0.0324858566
1	Deaths	11	Republic of Indonesia	2	Female	16	55-59 years	465	Ovarian cancer	108	High body-mass index	1	Number	2009	15.956800273240942	36.51289312251889	1.619160794471579
1	Deaths	11	Republic of Indonesia	2	Female	16	55-59 years	465	Ovarian cancer	108	High body-mass index	3	Rate	2009	0.38949835058000004	0.89126337377	0.03952299007
1	Deaths	11	Republic of Indonesia	2	Female	16	55-59 years	465	Ovarian cancer	108	High body-mass index	1	Number	2010	17.302037600956304	41.08002484705944	1.7302391893232607
1	Deaths	11	Republic of Indonesia	2	Female	16	55-59 years	465	Ovarian cancer	108	High body-mass index	3	Rate	2010	0.40614999815999997	0.96431717471	0.04061583149
1	Deaths	11	Republic of Indonesia	2	Female	16	55-59 years	465	Ovarian cancer	108	High body-mass index	1	Number	2011	19.081796243514376	43.89902186688519	2.3358752324367136
1	Deaths	11	Republic of Indonesia	2	Female	16	55-59 years	465	Ovarian cancer	108	High body-mass index	3	Rate	2011	0.42612173334000003	0.98032318611	0.05216318161
1	Deaths	11	Republic of Indonesia	2	Female	16	55-59 years	465	Ovarian cancer	108	High body-mass index	1	Number	2012	20.568624745568737	44.67677139458378	2.4635401168170525
1	Deaths	11	Republic of Indonesia	2	Female	16	55-59 years	465	Ovarian cancer	108	High body-mass index	3	Rate	2012	0.43754772492000005	0.95039021433	0.05240585536
1	Deaths	11	Republic of Indonesia	2	Female	16	55-59 years	465	Ovarian cancer	108	High body-mass index	1	Number	2013	22.348396250962924	51.399276934465206	2.753677651568849
1	Deaths	11	Republic of Indonesia	2	Female	16	55-59 years	465	Ovarian cancer	108	High body-mass index	3	Rate	2013	0.45369743809	1.04346280613	0.055902736009999995
1	Deaths	11	Republic of Indonesia	2	Female	16	55-59 years	465	Ovarian cancer	108	High body-mass index	1	Number	2014	24.048106149050188	52.57625518862662	2.718735570482767
1	Deaths	11	Republic of Indonesia	2	Female	16	55-59 years	465	Ovarian cancer	108	High body-mass index	3	Rate	2014	0.46674957029	1.02045227032	0.052767924900000006
1	Deaths	11	Republic of Indonesia	2	Female	16	55-59 years	465	Ovarian cancer	108	High body-mass index	1	Number	2015	25.85314749630499	57.17982149260816	2.863233343640954
1	Deaths	11	Republic of Indonesia	2	Female	16	55-59 years	465	Ovarian cancer	108	High body-mass index	3	Rate	2015	0.48038930667999996	1.06248474414	0.05320306477
1	Deaths	11	Republic of Indonesia	2	Female	16	55-59 years	465	Ovarian cancer	108	High body-mass index	1	Number	2016	27.927343692402918	63.486751030708646	3.0182468565542644
1	Deaths	11	Republic of Indonesia	2	Female	16	55-59 years	465	Ovarian cancer	108	High body-mass index	3	Rate	2016	0.49701928909000004	1.12986541833	0.05371534520000001
1	Deaths	11	Republic of Indonesia	2	Female	16	55-59 years	465	Ovarian cancer	108	High body-mass index	1	Number	2017	29.88406250641493	65.854511470317	3.1183237587119503
1	Deaths	11	Republic of Indonesia	2	Female	16	55-59 years	465	Ovarian cancer	108	High body-mass index	3	Rate	2017	0.50933220133	1.12239837831	0.05314748301
1	Deaths	11	Republic of Indonesia	2	Female	16	55-59 years	465	Ovarian cancer	108	High body-mass index	1	Number	2018	31.871986147162616	71.48285093175473	3.680501445291072
1	Deaths	11	Republic of Indonesia	2	Female	16	55-59 years	465	Ovarian cancer	108	High body-mass index	3	Rate	2018	0.52057303281	1.16754708451	0.060114540419999994
1	Deaths	11	Republic of Indonesia	2	Female	16	55-59 years	465	Ovarian cancer	108	High body-mass index	1	Number	2019	34.15626296775207	76.53212168364371	3.596046103208141
1	Deaths	11	Republic of Indonesia	2	Female	16	55-59 years	465	Ovarian cancer	108	High body-mass index	3	Rate	2019	0.5354051446	1.19965382968	0.056368625150000004
1	Deaths	11	Republic of Indonesia	2	Female	16	55-59 years	465	Ovarian cancer	108	High body-mass index	1	Number	2020	36.42706471903181	82.03765905926758	4.132899858008404
1	Deaths	11	Republic of Indonesia	2	Female	16	55-59 years	465	Ovarian cancer	108	High body-mass index	3	Rate	2020	0.54934856052	1.23719191376	0.06232735482000001
1	Deaths	11	Republic of Indonesia	2	Female	16	55-59 years	465	Ovarian cancer	108	High body-mass index	1	Number	2021	38.23833917908891	84.23261580631728	4.43836033550823
1	Deaths	11	Republic of Indonesia	2	Female	16	55-59 years	465	Ovarian cancer	108	High body-mass index	3	Rate	2021	0.55681166373	1.22656223974	0.06462965849999999
1	Deaths	11	Republic of Indonesia	2	Female	17	60-64 years	465	Ovarian cancer	108	High body-mass index	1	Number	1990	1.3532024870899548	5.340486778770723	-1.1192457643147768
1	Deaths	11	Republic of Indonesia	2	Female	17	60-64 years	465	Ovarian cancer	108	High body-mass index	3	Rate	1990	0.06349470242	0.25058527604	-0.05251703082999999
1	Deaths	11	Republic of Indonesia	2	Female	17	60-64 years	465	Ovarian cancer	108	High body-mass index	1	Number	1991	1.5273167086889026	5.761607651576041	-1.227581548498236
1	Deaths	11	Republic of Indonesia	2	Female	17	60-64 years	465	Ovarian cancer	108	High body-mass index	3	Rate	1991	0.06896921423999999	0.26017757171	-0.05543403954
1	Deaths	11	Republic of Indonesia	2	Female	17	60-64 years	465	Ovarian cancer	108	High body-mass index	1	Number	1992	1.7386613077397786	6.271174861562194	-1.362095215552524
1	Deaths	11	Republic of Indonesia	2	Female	17	60-64 years	465	Ovarian cancer	108	High body-mass index	3	Rate	1992	0.07563458969	0.27280628802999995	-0.059253353300000006
1	Deaths	11	Republic of Indonesia	2	Female	17	60-64 years	465	Ovarian cancer	108	High body-mass index	1	Number	1993	1.9536947421986723	6.982531932559567	-1.3313275866407004
1	Deaths	11	Republic of Indonesia	2	Female	17	60-64 years	465	Ovarian cancer	108	High body-mass index	3	Rate	1993	0.08265195088	0.29539921149	-0.05632242332
1	Deaths	11	Republic of Indonesia	2	Female	17	60-64 years	465	Ovarian cancer	108	High body-mass index	1	Number	1994	2.174545511124261	7.847969587946372	-1.387670264397782
1	Deaths	11	Republic of Indonesia	2	Female	17	60-64 years	465	Ovarian cancer	108	High body-mass index	3	Rate	1994	0.09036534146	0.32612996509	-0.05766597969
1	Deaths	11	Republic of Indonesia	2	Female	17	60-64 years	465	Ovarian cancer	108	High body-mass index	1	Number	1995	2.3952523118487963	8.037537370620152	-1.329869935647788
1	Deaths	11	Republic of Indonesia	2	Female	17	60-64 years	465	Ovarian cancer	108	High body-mass index	3	Rate	1995	0.09874868099	0.33136225767	-0.05482633348
1	Deaths	11	Republic of Indonesia	2	Female	17	60-64 years	465	Ovarian cancer	108	High body-mass index	1	Number	1996	2.705572122785493	8.952410076144641	-1.343206568169331
1	Deaths	11	Republic of Indonesia	2	Female	17	60-64 years	465	Ovarian cancer	108	High body-mass index	3	Rate	1996	0.10789400197999999	0.35700816931	-0.05356498571999999
1	Deaths	11	Republic of Indonesia	2	Female	17	60-64 years	465	Ovarian cancer	108	High body-mass index	1	Number	1997	3.0178601195049017	9.095849147151077	-1.312968984827397
1	Deaths	11	Republic of Indonesia	2	Female	17	60-64 years	465	Ovarian cancer	108	High body-mass index	3	Rate	1997	0.11820663717	0.35627553873	-0.05142771443
1	Deaths	11	Republic of Indonesia	2	Female	17	60-64 years	465	Ovarian cancer	108	High body-mass index	1	Number	1998	3.377431197785921	10.143452870275429	-1.300925690099902
1	Deaths	11	Republic of Indonesia	2	Female	17	60-64 years	465	Ovarian cancer	108	High body-mass index	3	Rate	1998	0.1298771365	0.39006053296	-0.05002633467
1	Deaths	11	Republic of Indonesia	2	Female	17	60-64 years	465	Ovarian cancer	108	High body-mass index	1	Number	1999	3.787651615679926	10.861042711424997	-1.3345261550906429
1	Deaths	11	Republic of Indonesia	2	Female	17	60-64 years	465	Ovarian cancer	108	High body-mass index	3	Rate	1999	0.14291854306	0.40981709985000003	-0.050355352900000004
1	Deaths	11	Republic of Indonesia	2	Female	17	60-64 years	465	Ovarian cancer	108	High body-mass index	1	Number	2000	4.269368488766396	12.375922713912228	-1.370456169866442
1	Deaths	11	Republic of Indonesia	2	Female	17	60-64 years	465	Ovarian cancer	108	High body-mass index	3	Rate	2000	0.15802216876	0.45807012273	-0.05072470477
1	Deaths	11	Republic of Indonesia	2	Female	17	60-64 years	465	Ovarian cancer	108	High body-mass index	1	Number	2001	4.714064242688002	13.867693313652548	-1.2398928282600286
1	Deaths	11	Republic of Indonesia	2	Female	17	60-64 years	465	Ovarian cancer	108	High body-mass index	3	Rate	2001	0.17232458591	0.50693931706	-0.04532479983
1	Deaths	11	Republic of Indonesia	2	Female	17	60-64 years	465	Ovarian cancer	108	High body-mass index	1	Number	2002	5.235064557533256	14.188902152383005	-1.2023876286722208
1	Deaths	11	Republic of Indonesia	2	Female	17	60-64 years	465	Ovarian cancer	108	High body-mass index	3	Rate	2002	0.18949411534	0.5135970018	-0.043522936059999996
1	Deaths	11	Republic of Indonesia	2	Female	17	60-64 years	465	Ovarian cancer	108	High body-mass index	1	Number	2003	5.837522330689691	16.65117134160695	-0.9710235571202668
1	Deaths	11	Republic of Indonesia	2	Female	17	60-64 years	465	Ovarian cancer	108	High body-mass index	3	Rate	2003	0.20934588644000002	0.59714619101	-0.03482295669
1	Deaths	11	Republic of Indonesia	2	Female	17	60-64 years	465	Ovarian cancer	108	High body-mass index	1	Number	2004	6.423765777174513	17.833175020248696	-0.7481353420857472
1	Deaths	11	Republic of Indonesia	2	Female	17	60-64 years	465	Ovarian cancer	108	High body-mass index	3	Rate	2004	0.22796399272	0.63285647727	-0.026549523380000002
1	Deaths	11	Republic of Indonesia	2	Female	17	60-64 years	465	Ovarian cancer	108	High body-mass index	1	Number	2005	7.036038097173968	18.377095503369524	-0.4914782473256791
1	Deaths	11	Republic of Indonesia	2	Female	17	60-64 years	465	Ovarian cancer	108	High body-mass index	3	Rate	2005	0.24603224913	0.6426000082400001	-0.01718573676
1	Deaths	11	Republic of Indonesia	2	Female	17	60-64 years	465	Ovarian cancer	108	High body-mass index	1	Number	2006	7.654705539408342	19.8569105744115	-0.2787169349230851
1	Deaths	11	Republic of Indonesia	2	Female	17	60-64 years	465	Ovarian cancer	108	High body-mass index	3	Rate	2006	0.26401476295	0.68487514135	-0.0096130916
1	Deaths	11	Republic of Indonesia	2	Female	17	60-64 years	465	Ovarian cancer	108	High body-mass index	1	Number	2007	8.32022437992621	20.93296886169316	0.0353806090448553
1	Deaths	11	Republic of Indonesia	2	Female	17	60-64 years	465	Ovarian cancer	108	High body-mass index	3	Rate	2007	0.28374883345	0.71388765781	0.00120660286
1	Deaths	11	Republic of Indonesia	2	Female	17	60-64 years	465	Ovarian cancer	108	High body-mass index	1	Number	2008	9.012003756093094	21.96847052272868	0.2712563441370889
1	Deaths	11	Republic of Indonesia	2	Female	17	60-64 years	465	Ovarian cancer	108	High body-mass index	3	Rate	2008	0.30240442287	0.73716820693	0.009102206390000001
1	Deaths	11	Republic of Indonesia	2	Female	17	60-64 years	465	Ovarian cancer	108	High body-mass index	1	Number	2009	9.825269448355863	23.11559267203328	0.4162999019405194
1	Deaths	11	Republic of Indonesia	2	Female	17	60-64 years	465	Ovarian cancer	108	High body-mass index	3	Rate	2009	0.32106958178	0.75536998865	0.01360382391
1	Deaths	11	Republic of Indonesia	2	Female	17	60-64 years	465	Ovarian cancer	108	High body-mass index	1	Number	2010	10.848002563116404	27.464892243627222	0.4271703056424928
1	Deaths	11	Republic of Indonesia	2	Female	17	60-64 years	465	Ovarian cancer	108	High body-mass index	3	Rate	2010	0.3389795611	0.85822593277	0.01334826406
1	Deaths	11	Republic of Indonesia	2	Female	17	60-64 years	465	Ovarian cancer	108	High body-mass index	1	Number	2011	11.824531491038272	28.944500025303043	0.6359775821011875
1	Deaths	11	Republic of Indonesia	2	Female	17	60-64 years	465	Ovarian cancer	108	High body-mass index	3	Rate	2011	0.35670495906	0.87315482261	0.01918523009
1	Deaths	11	Republic of Indonesia	2	Female	17	60-64 years	465	Ovarian cancer	108	High body-mass index	1	Number	2012	12.91322250360788	30.67677643595311	0.957481157432601
1	Deaths	11	Republic of Indonesia	2	Female	17	60-64 years	465	Ovarian cancer	108	High body-mass index	3	Rate	2012	0.37086214898000003	0.88102371269	0.02749844352
1	Deaths	11	Republic of Indonesia	2	Female	17	60-64 years	465	Ovarian cancer	108	High body-mass index	1	Number	2013	14.215261533697158	33.584188601584614	1.1128745827245892
1	Deaths	11	Republic of Indonesia	2	Female	17	60-64 years	465	Ovarian cancer	108	High body-mass index	3	Rate	2013	0.3868641637	0.91398381987	0.030286554610000002
1	Deaths	11	Republic of Indonesia	2	Female	17	60-64 years	465	Ovarian cancer	108	High body-mass index	1	Number	2014	15.527924091116017	35.58161675060171	1.410120043005325
1	Deaths	11	Republic of Indonesia	2	Female	17	60-64 years	465	Ovarian cancer	108	High body-mass index	3	Rate	2014	0.40078016222999996	0.91837170571	0.03639560165
1	Deaths	11	Republic of Indonesia	2	Female	17	60-64 years	465	Ovarian cancer	108	High body-mass index	1	Number	2015	16.835501962439892	38.74541738976312	1.1176435434122212
1	Deaths	11	Republic of Indonesia	2	Female	17	60-64 years	465	Ovarian cancer	108	High body-mass index	3	Rate	2015	0.41560446793	0.95647689121	0.02759036536
1	Deaths	11	Republic of Indonesia	2	Female	17	60-64 years	465	Ovarian cancer	108	High body-mass index	1	Number	2016	18.49582655236084	42.2061525706691	1.437738587610358
1	Deaths	11	Republic of Indonesia	2	Female	17	60-64 years	465	Ovarian cancer	108	High body-mass index	3	Rate	2016	0.43271529126	0.9874253281500001	0.03363631628
1	Deaths	11	Republic of Indonesia	2	Female	17	60-64 years	465	Ovarian cancer	108	High body-mass index	1	Number	2017	20.21020934015957	47.43024223120547	1.803726968275393
1	Deaths	11	Republic of Indonesia	2	Female	17	60-64 years	465	Ovarian cancer	108	High body-mass index	3	Rate	2017	0.44926025199999997	1.05434447602	0.040095716909999995
1	Deaths	11	Republic of Indonesia	2	Female	17	60-64 years	465	Ovarian cancer	108	High body-mass index	1	Number	2018	21.92639544529548	48.99308559571752	1.7750103184846286
1	Deaths	11	Republic of Indonesia	2	Female	17	60-64 years	465	Ovarian cancer	108	High body-mass index	3	Rate	2018	0.46440702359	1.03768688815	0.03759520168
1	Deaths	11	Republic of Indonesia	2	Female	17	60-64 years	465	Ovarian cancer	108	High body-mass index	1	Number	2019	23.78996376993889	58.67635528201802	2.125441427447117
1	Deaths	11	Republic of Indonesia	2	Female	17	60-64 years	465	Ovarian cancer	108	High body-mass index	3	Rate	2019	0.48127403379	1.18703023123	0.042997954059999996
1	Deaths	11	Republic of Indonesia	2	Female	17	60-64 years	465	Ovarian cancer	108	High body-mass index	1	Number	2020	25.90583856230798	60.27907491351	2.1683009475129933
1	Deaths	11	Republic of Indonesia	2	Female	17	60-64 years	465	Ovarian cancer	108	High body-mass index	3	Rate	2020	0.50168085726	1.16733754457	0.0419903442
1	Deaths	11	Republic of Indonesia	2	Female	17	60-64 years	465	Ovarian cancer	108	High body-mass index	1	Number	2021	27.559370080132524	66.42983567504871	2.547296510231094
1	Deaths	11	Republic of Indonesia	2	Female	17	60-64 years	465	Ovarian cancer	108	High body-mass index	3	Rate	2021	0.51180719336	1.2336736164	0.04730604051
1	Deaths	11	Republic of Indonesia	2	Female	18	65-69 years	465	Ovarian cancer	108	High body-mass index	1	Number	1990	0.7488987918582631	3.784264434529021	-1.0475607322321716
1	Deaths	11	Republic of Indonesia	2	Female	18	65-69 years	465	Ovarian cancer	108	High body-mass index	3	Rate	1990	0.049440558700000005	0.24982834791	-0.06915752627999999
1	Deaths	11	Republic of Indonesia	2	Female	18	65-69 years	465	Ovarian cancer	108	High body-mass index	1	Number	1991	0.8445054564508441	4.003130887301035	-1.1476443372610323
1	Deaths	11	Republic of Indonesia	2	Female	18	65-69 years	465	Ovarian cancer	108	High body-mass index	3	Rate	1991	0.05404879521000001	0.25620249089999997	-0.07344984367
1	Deaths	11	Republic of Indonesia	2	Female	18	65-69 years	465	Ovarian cancer	108	High body-mass index	1	Number	1992	0.96277705927912	4.308684020004616	-1.156430809313744
1	Deaths	11	Republic of Indonesia	2	Female	18	65-69 years	465	Ovarian cancer	108	High body-mass index	3	Rate	1992	0.059172639519999994	0.26481333747	-0.0710746717
1	Deaths	11	Republic of Indonesia	2	Female	18	65-69 years	465	Ovarian cancer	108	High body-mass index	1	Number	1993	1.1081606653955796	4.9546962666012	-1.1969090966710794
1	Deaths	11	Republic of Indonesia	2	Female	18	65-69 years	465	Ovarian cancer	108	High body-mass index	3	Rate	1993	0.06513999438	0.29124737685999996	-0.07035681220000001
1	Deaths	11	Republic of Indonesia	2	Female	18	65-69 years	465	Ovarian cancer	108	High body-mass index	1	Number	1994	1.280656838347205	5.367373296309594	-1.2512837276482576
1	Deaths	11	Republic of Indonesia	2	Female	18	65-69 years	465	Ovarian cancer	108	High body-mass index	3	Rate	1994	0.07182213607	0.30101445109	-0.07017482549000001
1	Deaths	11	Republic of Indonesia	2	Female	18	65-69 years	465	Ovarian cancer	108	High body-mass index	1	Number	1995	1.4770012582207444	5.8441884468541865	-1.2858356578906227
1	Deaths	11	Republic of Indonesia	2	Female	18	65-69 years	465	Ovarian cancer	108	High body-mass index	3	Rate	1995	0.07898798544999999	0.31253911902	-0.06876471342
1	Deaths	11	Republic of Indonesia	2	Female	18	65-69 years	465	Ovarian cancer	108	High body-mass index	1	Number	1996	1.67600976113987	6.11896175874479	-1.3439866435767485
1	Deaths	11	Republic of Indonesia	2	Female	18	65-69 years	465	Ovarian cancer	108	High body-mass index	3	Rate	1996	0.08634064330999999	0.31522196763	-0.06923627422
1	Deaths	11	Republic of Indonesia	2	Female	18	65-69 years	465	Ovarian cancer	108	High body-mass index	1	Number	1997	1.922544292396306	7.13806834066284	-1.414967027221978
1	Deaths	11	Republic of Indonesia	2	Female	18	65-69 years	465	Ovarian cancer	108	High body-mass index	3	Rate	1997	0.09556007390999999	0.35479772345	-0.07033094334000001
1	Deaths	11	Republic of Indonesia	2	Female	18	65-69 years	465	Ovarian cancer	108	High body-mass index	1	Number	1998	2.1795077654428137	7.57895192640514	-1.4032910695401275
1	Deaths	11	Republic of Indonesia	2	Female	18	65-69 years	465	Ovarian cancer	108	High body-mass index	3	Rate	1998	0.10560242384999999	0.36721855567	-0.06799284713
1	Deaths	11	Republic of Indonesia	2	Female	18	65-69 years	465	Ovarian cancer	108	High body-mass index	1	Number	1999	2.454087889961164	8.059577647366698	-1.469072307242279
1	Deaths	11	Republic of Indonesia	2	Female	18	65-69 years	465	Ovarian cancer	108	High body-mass index	3	Rate	1999	0.11712338816	0.38465005473	-0.07011269921999999
1	Deaths	11	Republic of Indonesia	2	Female	18	65-69 years	465	Ovarian cancer	108	High body-mass index	1	Number	2000	2.730256606422344	8.80309111740507	-1.3693005859305192
1	Deaths	11	Republic of Indonesia	2	Female	18	65-69 years	465	Ovarian cancer	108	High body-mass index	3	Rate	2000	0.12962239009999998	0.4179378994	-0.06500927946
1	Deaths	11	Republic of Indonesia	2	Female	18	65-69 years	465	Ovarian cancer	108	High body-mass index	1	Number	2001	3.11558239796238	9.111585328869984	-1.3445165691145724
1	Deaths	11	Republic of Indonesia	2	Female	18	65-69 years	465	Ovarian cancer	108	High body-mass index	3	Rate	2001	0.14338565919	0.41933433359	-0.06187748226
1	Deaths	11	Republic of Indonesia	2	Female	18	65-69 years	465	Ovarian cancer	108	High body-mass index	1	Number	2002	3.5177188543852598	10.135309933001372	-1.2649908858744483
1	Deaths	11	Republic of Indonesia	2	Female	18	65-69 years	465	Ovarian cancer	108	High body-mass index	3	Rate	2002	0.15920033724	0.45869065329	-0.057249309559999996
1	Deaths	11	Republic of Indonesia	2	Female	18	65-69 years	465	Ovarian cancer	108	High body-mass index	1	Number	2003	4.03037945190184	11.345152181529036	-1.0652843357726989
1	Deaths	11	Republic of Indonesia	2	Female	18	65-69 years	465	Ovarian cancer	108	High body-mass index	3	Rate	2003	0.17916411722	0.5043307211	-0.04735552319
1	Deaths	11	Republic of Indonesia	2	Female	18	65-69 years	465	Ovarian cancer	108	High body-mass index	1	Number	2004	4.546751619109227	12.685265637770732	-0.8623335033067658
1	Deaths	11	Republic of Indonesia	2	Female	18	65-69 years	465	Ovarian cancer	108	High body-mass index	3	Rate	2004	0.19846606318	0.55371283553	-0.03764092475
1	Deaths	11	Republic of Indonesia	2	Female	18	65-69 years	465	Ovarian cancer	108	High body-mass index	1	Number	2005	5.133320030369051	13.297457306645327	-0.7581969072916499
1	Deaths	11	Republic of Indonesia	2	Female	18	65-69 years	465	Ovarian cancer	108	High body-mass index	3	Rate	2005	0.21987707721000002	0.56957408259	-0.03247608155
1	Deaths	11	Republic of Indonesia	2	Female	18	65-69 years	465	Ovarian cancer	108	High body-mass index	1	Number	2006	5.714694484873492	14.833259673560915	-0.6377518737275248
1	Deaths	11	Republic of Indonesia	2	Female	18	65-69 years	465	Ovarian cancer	108	High body-mass index	3	Rate	2006	0.24137524378999997	0.62652197406	-0.026937138000000003
1	Deaths	11	Republic of Indonesia	2	Female	18	65-69 years	465	Ovarian cancer	108	High body-mass index	1	Number	2007	6.360546756788445	15.985349910673136	-0.4617212885848344
1	Deaths	11	Republic of Indonesia	2	Female	18	65-69 years	465	Ovarian cancer	108	High body-mass index	3	Rate	2007	0.26547562904	0.66719434432	-0.01927125988
1	Deaths	11	Republic of Indonesia	2	Female	18	65-69 years	465	Ovarian cancer	108	High body-mass index	1	Number	2008	7.032144641378077	17.18414895898067	-0.3112004536409299
1	Deaths	11	Republic of Indonesia	2	Female	18	65-69 years	465	Ovarian cancer	108	High body-mass index	3	Rate	2008	0.28998035966	0.7086125143500001	-0.01283278773
1	Deaths	11	Republic of Indonesia	2	Female	18	65-69 years	465	Ovarian cancer	108	High body-mass index	1	Number	2009	7.812865925353698	19.440434767766533	-0.1098958003344622
1	Deaths	11	Republic of Indonesia	2	Female	18	65-69 years	465	Ovarian cancer	108	High body-mass index	3	Rate	2009	0.31747511258	0.7899603392	-0.00446560608
1	Deaths	11	Republic of Indonesia	2	Female	18	65-69 years	465	Ovarian cancer	108	High body-mass index	1	Number	2010	8.607906835763906	21.280010416493305	0.0220987741164495
1	Deaths	11	Republic of Indonesia	2	Female	18	65-69 years	465	Ovarian cancer	108	High body-mass index	3	Rate	2010	0.34298661407	0.84791330335	0.00088053738
1	Deaths	11	Republic of Indonesia	2	Female	18	65-69 years	465	Ovarian cancer	108	High body-mass index	1	Number	2011	9.477184252078064	23.757104956359704	0.2290147317331676
1	Deaths	11	Republic of Indonesia	2	Female	18	65-69 years	465	Ovarian cancer	108	High body-mass index	3	Rate	2011	0.37046707573	0.92867511773	0.00895228115
1	Deaths	11	Republic of Indonesia	2	Female	18	65-69 years	465	Ovarian cancer	108	High body-mass index	1	Number	2012	10.247394181729977	24.60891131697655	0.332856168275158
1	Deaths	11	Republic of Indonesia	2	Female	18	65-69 years	465	Ovarian cancer	108	High body-mass index	3	Rate	2012	0.39380792207	0.94572181556	0.012791680860000001
1	Deaths	11	Republic of Indonesia	2	Female	18	65-69 years	465	Ovarian cancer	108	High body-mass index	1	Number	2013	11.184778250998887	26.822441543351147	0.5078630680957903
1	Deaths	11	Republic of Indonesia	2	Female	18	65-69 years	465	Ovarian cancer	108	High body-mass index	3	Rate	2013	0.42025092887	1.00781219978	0.0190821777
1	Deaths	11	Republic of Indonesia	2	Female	18	65-69 years	465	Ovarian cancer	108	High body-mass index	1	Number	2014	12.20811786337019	29.39557254099324	0.6330414414669565
1	Deaths	11	Republic of Indonesia	2	Female	18	65-69 years	465	Ovarian cancer	108	High body-mass index	3	Rate	2014	0.44358843132000003	1.0681037042	0.02300189621
1	Deaths	11	Republic of Indonesia	2	Female	18	65-69 years	465	Ovarian cancer	108	High body-mass index	1	Number	2015	13.473541491923337	34.09276108832248	0.707033730684703
1	Deaths	11	Republic of Indonesia	2	Female	18	65-69 years	465	Ovarian cancer	108	High body-mass index	3	Rate	2015	0.46456552817999996	1.17551287993	0.024378408509999998
1	Deaths	11	Republic of Indonesia	2	Female	18	65-69 years	465	Ovarian cancer	108	High body-mass index	1	Number	2016	14.823243680924836	36.89120386680432	0.8361635693571611
1	Deaths	11	Republic of Indonesia	2	Female	18	65-69 years	465	Ovarian cancer	108	High body-mass index	3	Rate	2016	0.48986922324000004	1.21915727566	0.02763300712
1	Deaths	11	Republic of Indonesia	2	Female	18	65-69 years	465	Ovarian cancer	108	High body-mass index	1	Number	2017	16.448308706961093	42.391287920308784	1.2392573072690167
1	Deaths	11	Republic of Indonesia	2	Female	18	65-69 years	465	Ovarian cancer	108	High body-mass index	3	Rate	2017	0.5141988321600001	1.32521532339	0.03874104453
1	Deaths	11	Republic of Indonesia	2	Female	18	65-69 years	465	Ovarian cancer	108	High body-mass index	1	Number	2018	18.18685666136699	42.87973115461208	1.4516065506675493
1	Deaths	11	Republic of Indonesia	2	Female	18	65-69 years	465	Ovarian cancer	108	High body-mass index	3	Rate	2018	0.5357810412	1.26322802407	0.042764029190000004
1	Deaths	11	Republic of Indonesia	2	Female	18	65-69 years	465	Ovarian cancer	108	High body-mass index	1	Number	2019	20.213093667349533	48.75392565066999	1.6460171451554222
1	Deaths	11	Republic of Indonesia	2	Female	18	65-69 years	465	Ovarian cancer	108	High body-mass index	3	Rate	2019	0.56211653834	1.3558235255	0.04577495533
1	Deaths	11	Republic of Indonesia	2	Female	18	65-69 years	465	Ovarian cancer	108	High body-mass index	1	Number	2020	22.073439024692014	52.04168486828607	1.74457536172286
1	Deaths	11	Republic of Indonesia	2	Female	18	65-69 years	465	Ovarian cancer	108	High body-mass index	3	Rate	2020	0.5852480303300001	1.3798164178299999	0.04625510747
1	Deaths	11	Republic of Indonesia	2	Female	18	65-69 years	465	Ovarian cancer	108	High body-mass index	1	Number	2021	24.04772073990651	58.471783872026464	2.2369402607913598
1	Deaths	11	Republic of Indonesia	2	Female	18	65-69 years	465	Ovarian cancer	108	High body-mass index	3	Rate	2021	0.60479811981	1.4705603633	0.05625885623000001
1	Deaths	11	Republic of Indonesia	2	Female	19	70-74 years	465	Ovarian cancer	108	High body-mass index	1	Number	1990	0.37709513104415	2.1751171549074275	-0.7340662241580866
1	Deaths	11	Republic of Indonesia	2	Female	19	70-74 years	465	Ovarian cancer	108	High body-mass index	3	Rate	1990	0.03893683189	0.2245909958	-0.07579576295
1	Deaths	11	Republic of Indonesia	2	Female	19	70-74 years	465	Ovarian cancer	108	High body-mass index	1	Number	1991	0.4432524650049789	2.3579386871003774	-0.8138786094675902
1	Deaths	11	Republic of Indonesia	2	Female	19	70-74 years	465	Ovarian cancer	108	High body-mass index	3	Rate	1991	0.04389849443	0.23352370601000003	-0.08060427956
1	Deaths	11	Republic of Indonesia	2	Female	19	70-74 years	465	Ovarian cancer	108	High body-mass index	1	Number	1992	0.5250244538703278	2.592532291312128	-0.8851843525808027
1	Deaths	11	Republic of Indonesia	2	Female	19	70-74 years	465	Ovarian cancer	108	High body-mass index	3	Rate	1992	0.049682498070000004	0.24532853584000003	-0.08376404101
1	Deaths	11	Republic of Indonesia	2	Female	19	70-74 years	465	Ovarian cancer	108	High body-mass index	1	Number	1993	0.6146710405595106	2.793029809593972	-0.888759523472556
1	Deaths	11	Republic of Indonesia	2	Female	19	70-74 years	465	Ovarian cancer	108	High body-mass index	3	Rate	1993	0.05561050357	0.25269092563	-0.08040783019
1	Deaths	11	Republic of Indonesia	2	Female	19	70-74 years	465	Ovarian cancer	108	High body-mass index	1	Number	1994	0.7204485746241153	3.1993279443625413	-0.8652428363052478
1	Deaths	11	Republic of Indonesia	2	Female	19	70-74 years	465	Ovarian cancer	108	High body-mass index	3	Rate	1994	0.06238641207	0.27704210753999997	-0.0749247039
1	Deaths	11	Republic of Indonesia	2	Female	19	70-74 years	465	Ovarian cancer	108	High body-mass index	1	Number	1995	0.8341403411458145	3.5013198609393745	-0.8646908783586169
1	Deaths	11	Republic of Indonesia	2	Female	19	70-74 years	465	Ovarian cancer	108	High body-mass index	3	Rate	1995	0.06918845728	0.29041985824	-0.07172249674
1	Deaths	11	Republic of Indonesia	2	Female	19	70-74 years	465	Ovarian cancer	108	High body-mass index	1	Number	1996	0.9530535724806336	3.814692859439056	-0.9424621901928056
1	Deaths	11	Republic of Indonesia	2	Female	19	70-74 years	465	Ovarian cancer	108	High body-mass index	3	Rate	1996	0.07648623598	0.3061438587	-0.07563623658
1	Deaths	11	Republic of Indonesia	2	Female	19	70-74 years	465	Ovarian cancer	108	High body-mass index	1	Number	1997	1.1068585779104043	4.290799510864003	-0.9807618193124252
1	Deaths	11	Republic of Indonesia	2	Female	19	70-74 years	465	Ovarian cancer	108	High body-mass index	3	Rate	1997	0.08505832478	0.32973337846	-0.07536821689
1	Deaths	11	Republic of Indonesia	2	Female	19	70-74 years	465	Ovarian cancer	108	High body-mass index	1	Number	1998	1.280103865940324	4.87264825901099	-0.9266018008929664
1	Deaths	11	Republic of Indonesia	2	Female	19	70-74 years	465	Ovarian cancer	108	High body-mass index	3	Rate	1998	0.09386111696999999	0.35727742128	-0.06794126815
1	Deaths	11	Republic of Indonesia	2	Female	19	70-74 years	465	Ovarian cancer	108	High body-mass index	1	Number	1999	1.479445347559065	5.557470001995485	-0.915480852688642
1	Deaths	11	Republic of Indonesia	2	Female	19	70-74 years	465	Ovarian cancer	108	High body-mass index	3	Rate	1999	0.10334846645	0.38822387254999996	-0.06395203604000001
1	Deaths	11	Republic of Indonesia	2	Female	19	70-74 years	465	Ovarian cancer	108	High body-mass index	1	Number	2000	1.709660331303575	6.0672277007108	-0.8912720161490093
1	Deaths	11	Republic of Indonesia	2	Female	19	70-74 years	465	Ovarian cancer	108	High body-mass index	3	Rate	2000	0.113873215	0.40411227411	-0.05936384442
1	Deaths	11	Republic of Indonesia	2	Female	19	70-74 years	465	Ovarian cancer	108	High body-mass index	1	Number	2001	1.9534763376451607	6.516152918885828	-0.9072949087685698
1	Deaths	11	Republic of Indonesia	2	Female	19	70-74 years	465	Ovarian cancer	108	High body-mass index	3	Rate	2001	0.12563730540999998	0.41908462292000004	-0.0583524281
1	Deaths	11	Republic of Indonesia	2	Female	19	70-74 years	465	Ovarian cancer	108	High body-mass index	1	Number	2002	2.2237266899505777	7.321603414693305	-0.971707711549728
1	Deaths	11	Republic of Indonesia	2	Female	19	70-74 years	465	Ovarian cancer	108	High body-mass index	3	Rate	2002	0.13827995243000002	0.45528570415999997	-0.0604245552
1	Deaths	11	Republic of Indonesia	2	Female	19	70-74 years	465	Ovarian cancer	108	High body-mass index	1	Number	2003	2.5270756815366195	8.20348275874633	-0.9206030026484968
1	Deaths	11	Republic of Indonesia	2	Female	19	70-74 years	465	Ovarian cancer	108	High body-mass index	3	Rate	2003	0.1535812426	0.49856088006	-0.05594899833
1	Deaths	11	Republic of Indonesia	2	Female	19	70-74 years	465	Ovarian cancer	108	High body-mass index	1	Number	2004	2.806828397334712	8.1187584804942	-0.9351553886023742
1	Deaths	11	Republic of Indonesia	2	Female	19	70-74 years	465	Ovarian cancer	108	High body-mass index	3	Rate	2004	0.16859945586	0.48767436705	-0.05617254329
1	Deaths	11	Republic of Indonesia	2	Female	19	70-74 years	465	Ovarian cancer	108	High body-mass index	1	Number	2005	3.0765984326639755	9.2006600342372	-0.8754818982579049
1	Deaths	11	Republic of Indonesia	2	Female	19	70-74 years	465	Ovarian cancer	108	High body-mass index	3	Rate	2005	0.18439427920999998	0.5514366312	-0.05247153866
1	Deaths	11	Republic of Indonesia	2	Female	19	70-74 years	465	Ovarian cancer	108	High body-mass index	1	Number	2006	3.4486770373553184	9.905535990457423	-0.7979570337161531
1	Deaths	11	Republic of Indonesia	2	Female	19	70-74 years	465	Ovarian cancer	108	High body-mass index	3	Rate	2006	0.20063168275999999	0.5762686192099999	-0.0464222833
1	Deaths	11	Republic of Indonesia	2	Female	19	70-74 years	465	Ovarian cancer	108	High body-mass index	1	Number	2007	3.816620683942296	10.862247212549365	-0.7459307187394694
1	Deaths	11	Republic of Indonesia	2	Female	19	70-74 years	465	Ovarian cancer	108	High body-mass index	3	Rate	2007	0.21842981995000002	0.62165955156	-0.04269051763
1	Deaths	11	Republic of Indonesia	2	Female	19	70-74 years	465	Ovarian cancer	108	High body-mass index	1	Number	2008	4.225610010408736	11.529093369645304	-0.6755401514693247
1	Deaths	11	Republic of Indonesia	2	Female	19	70-74 years	465	Ovarian cancer	108	High body-mass index	3	Rate	2008	0.23750568768999997	0.64800709069	-0.03796957785
1	Deaths	11	Republic of Indonesia	2	Female	19	70-74 years	465	Ovarian cancer	108	High body-mass index	1	Number	2009	4.681366993789079	12.500101718330177	-0.5594468146714143
1	Deaths	11	Republic of Indonesia	2	Female	19	70-74 years	465	Ovarian cancer	108	High body-mass index	3	Rate	2009	0.25808699547	0.6891392407	-0.03084268926
1	Deaths	11	Republic of Indonesia	2	Female	19	70-74 years	465	Ovarian cancer	108	High body-mass index	1	Number	2010	5.195717004073242	14.129661752604212	-0.5655657123416427
1	Deaths	11	Republic of Indonesia	2	Female	19	70-74 years	465	Ovarian cancer	108	High body-mass index	3	Rate	2010	0.28077477146	0.76356209283	-0.03056297783
1	Deaths	11	Republic of Indonesia	2	Female	19	70-74 years	465	Ovarian cancer	108	High body-mass index	1	Number	2011	5.720957652177186	14.856344004724896	-0.5139209922728007
1	Deaths	11	Republic of Indonesia	2	Female	19	70-74 years	465	Ovarian cancer	108	High body-mass index	3	Rate	2011	0.30419755755	0.78994878746	-0.02732645828
1	Deaths	11	Republic of Indonesia	2	Female	19	70-74 years	465	Ovarian cancer	108	High body-mass index	1	Number	2012	6.213021875636914	15.888403927234547	-0.3787147564736787
1	Deaths	11	Republic of Indonesia	2	Female	19	70-74 years	465	Ovarian cancer	108	High body-mass index	3	Rate	2012	0.3255978452	0.8326431462699999	-0.01984681708
1	Deaths	11	Republic of Indonesia	2	Female	19	70-74 years	465	Ovarian cancer	108	High body-mass index	1	Number	2013	6.759605952183233	17.57180653158141	-0.2988059626931373
1	Deaths	11	Republic of Indonesia	2	Female	19	70-74 years	465	Ovarian cancer	108	High body-mass index	3	Rate	2013	0.34881372476	0.90675215841	-0.01541918591
1	Deaths	11	Republic of Indonesia	2	Female	19	70-74 years	465	Ovarian cancer	108	High body-mass index	1	Number	2014	7.341640861518389	19.135837966528975	-0.1699671595414295
1	Deaths	11	Republic of Indonesia	2	Female	19	70-74 years	465	Ovarian cancer	108	High body-mass index	3	Rate	2014	0.37180712992	0.9691077413300001	-0.008607749
1	Deaths	11	Republic of Indonesia	2	Female	19	70-74 years	465	Ovarian cancer	108	High body-mass index	1	Number	2015	8.053600276551391	21.163957554383146	-0.161004974065649
1	Deaths	11	Republic of Indonesia	2	Female	19	70-74 years	465	Ovarian cancer	108	High body-mass index	3	Rate	2015	0.39812482523	1.04622735338	-0.007959182839999999
1	Deaths	11	Republic of Indonesia	2	Female	19	70-74 years	465	Ovarian cancer	108	High body-mass index	1	Number	2016	8.858295170645778	22.59734620119266	-0.1062103090399373
1	Deaths	11	Republic of Indonesia	2	Female	19	70-74 years	465	Ovarian cancer	108	High body-mass index	3	Rate	2016	0.42730317159	1.0900424421800001	-0.00512333367
1	Deaths	11	Republic of Indonesia	2	Female	19	70-74 years	465	Ovarian cancer	108	High body-mass index	1	Number	2017	9.698145003133014	24.20928594354897	-0.0421710752543278
1	Deaths	11	Republic of Indonesia	2	Female	19	70-74 years	465	Ovarian cancer	108	High body-mass index	3	Rate	2017	0.45770520138	1.14256036536	-0.0019902693200000003
1	Deaths	11	Republic of Indonesia	2	Female	19	70-74 years	465	Ovarian cancer	108	High body-mass index	1	Number	2018	10.606664617835149	27.94118936197679	0.0044266337442936
1	Deaths	11	Republic of Indonesia	2	Female	19	70-74 years	465	Ovarian cancer	108	High body-mass index	3	Rate	2018	0.48697762683999996	1.28284758468	0.00020323746
1	Deaths	11	Republic of Indonesia	2	Female	19	70-74 years	465	Ovarian cancer	108	High body-mass index	1	Number	2019	11.726781089535605	30.901589684854606	0.073721133068092
1	Deaths	11	Republic of Indonesia	2	Female	19	70-74 years	465	Ovarian cancer	108	High body-mass index	3	Rate	2019	0.51783165809	1.36455360614	0.00325538068
1	Deaths	11	Republic of Indonesia	2	Female	19	70-74 years	465	Ovarian cancer	108	High body-mass index	1	Number	2020	13.097970292929736	34.95221395592229	0.1244751305370292
1	Deaths	11	Republic of Indonesia	2	Female	19	70-74 years	465	Ovarian cancer	108	High body-mass index	3	Rate	2020	0.5462080121799999	1.45756776654	0.0051908282
1	Deaths	11	Republic of Indonesia	2	Female	19	70-74 years	465	Ovarian cancer	108	High body-mass index	1	Number	2021	14.297770986535363	37.72566805304748	0.2158492642613958
1	Deaths	11	Republic of Indonesia	2	Female	19	70-74 years	465	Ovarian cancer	108	High body-mass index	3	Rate	2021	0.5712808379200001	1.50736441902	0.00862445962
1	Deaths	11	Republic of Indonesia	2	Female	20	75-79 years	465	Ovarian cancer	108	High body-mass index	1	Number	1990	0.0914926480669669	0.9385965745723128	-0.4500973928685763
1	Deaths	11	Republic of Indonesia	2	Female	20	75-79 years	465	Ovarian cancer	108	High body-mass index	3	Rate	1990	0.01637045937	0.16793980073	-0.08053435151999999
1	Deaths	11	Republic of Indonesia	2	Female	20	75-79 years	465	Ovarian cancer	108	High body-mass index	1	Number	1991	0.1165154498312864	1.0600939580485325	-0.4779417063793688
1	Deaths	11	Republic of Indonesia	2	Female	20	75-79 years	465	Ovarian cancer	108	High body-mass index	3	Rate	1991	0.020047009509999998	0.18239395451999998	-0.08223202971
1	Deaths	11	Republic of Indonesia	2	Female	20	75-79 years	465	Ovarian cancer	108	High body-mass index	1	Number	1992	0.14645780493507	1.1204880197522669	-0.521566015668346
1	Deaths	11	Republic of Indonesia	2	Female	20	75-79 years	465	Ovarian cancer	108	High body-mass index	3	Rate	1992	0.02414647919	0.18473471359	-0.08599052094000001
1	Deaths	11	Republic of Indonesia	2	Female	20	75-79 years	465	Ovarian cancer	108	High body-mass index	1	Number	1993	0.1839533479257154	1.2591288731253214	-0.5372719626697151
1	Deaths	11	Republic of Indonesia	2	Female	20	75-79 years	465	Ovarian cancer	108	High body-mass index	3	Rate	1993	0.02900988411	0.19856764283999997	-0.08472907696
1	Deaths	11	Republic of Indonesia	2	Female	20	75-79 years	465	Ovarian cancer	108	High body-mass index	1	Number	1994	0.2291790483479599	1.4104839852847748	-0.5702885286710678
1	Deaths	11	Republic of Indonesia	2	Female	20	75-79 years	465	Ovarian cancer	108	High body-mass index	3	Rate	1994	0.03455669498	0.21267941030999998	-0.08599078703
1	Deaths	11	Republic of Indonesia	2	Female	20	75-79 years	465	Ovarian cancer	108	High body-mass index	1	Number	1995	0.2821579221979108	1.6127540426947231	-0.5925090395662169
1	Deaths	11	Republic of Indonesia	2	Female	20	75-79 years	465	Ovarian cancer	108	High body-mass index	3	Rate	1995	0.04068793068	0.23256346721	-0.08544139587
1	Deaths	11	Republic of Indonesia	2	Female	20	75-79 years	465	Ovarian cancer	108	High body-mass index	1	Number	1996	0.3418958755306331	1.730126850995123	-0.6049708653577935
1	Deaths	11	Republic of Indonesia	2	Female	20	75-79 years	465	Ovarian cancer	108	High body-mass index	3	Rate	1996	0.04723956733	0.23905068684	-0.08358849572
1	Deaths	11	Republic of Indonesia	2	Female	20	75-79 years	465	Ovarian cancer	108	High body-mass index	1	Number	1997	0.4190033662579704	1.9785148763898976	-0.6196642059435922
1	Deaths	11	Republic of Indonesia	2	Female	20	75-79 years	465	Ovarian cancer	108	High body-mass index	3	Rate	1997	0.05525598974	0.26091627543	-0.08171810006
1	Deaths	11	Republic of Indonesia	2	Female	20	75-79 years	465	Ovarian cancer	108	High body-mass index	1	Number	1998	0.5098862340057098	2.2262896452268084	-0.6375981527903134
1	Deaths	11	Republic of Indonesia	2	Female	20	75-79 years	465	Ovarian cancer	108	High body-mass index	3	Rate	1998	0.06425125116	0.28053688374	-0.08034435197999999
1	Deaths	11	Republic of Indonesia	2	Female	20	75-79 years	465	Ovarian cancer	108	High body-mass index	1	Number	1999	0.6143676746364861	2.448629916388639	-0.6690554946404299
1	Deaths	11	Republic of Indonesia	2	Female	20	75-79 years	465	Ovarian cancer	108	High body-mass index	3	Rate	1999	0.0740897431	0.29529281724	-0.08068482729
1	Deaths	11	Republic of Indonesia	2	Female	20	75-79 years	465	Ovarian cancer	108	High body-mass index	1	Number	2000	0.7339167012563136	2.760241224993545	-0.6857432345746152
1	Deaths	11	Republic of Indonesia	2	Female	20	75-79 years	465	Ovarian cancer	108	High body-mass index	3	Rate	2000	0.08479893066	0.31892652648	-0.07923282425
1	Deaths	11	Republic of Indonesia	2	Female	20	75-79 years	465	Ovarian cancer	108	High body-mass index	1	Number	2001	0.8601070939300302	3.0115603335377417	-0.6941399777280634
1	Deaths	11	Republic of Indonesia	2	Female	20	75-79 years	465	Ovarian cancer	108	High body-mass index	3	Rate	2001	0.09623858507	0.33696769555	-0.07766829244
1	Deaths	11	Republic of Indonesia	2	Female	20	75-79 years	465	Ovarian cancer	108	High body-mass index	1	Number	2002	1.0123513672296869	3.3941415992841164	-0.6990012948339142
1	Deaths	11	Republic of Indonesia	2	Female	20	75-79 years	465	Ovarian cancer	108	High body-mass index	3	Rate	2002	0.10840286389	0.36344561948	-0.07484925163
1	Deaths	11	Republic of Indonesia	2	Female	20	75-79 years	465	Ovarian cancer	108	High body-mass index	1	Number	2003	1.1989243550647355	3.890934647627296	-0.6849745320890162
1	Deaths	11	Republic of Indonesia	2	Female	20	75-79 years	465	Ovarian cancer	108	High body-mass index	3	Rate	2003	0.12243427381	0.39734263135000003	-0.06994966702
1	Deaths	11	Republic of Indonesia	2	Female	20	75-79 years	465	Ovarian cancer	108	High body-mass index	1	Number	2004	1.3930042930394997	4.414592943514037	-0.7093351118882152
1	Deaths	11	Republic of Indonesia	2	Female	20	75-79 years	465	Ovarian cancer	108	High body-mass index	3	Rate	2004	0.13563792996000001	0.42985240712	-0.06906852097
1	Deaths	11	Republic of Indonesia	2	Female	20	75-79 years	465	Ovarian cancer	108	High body-mass index	1	Number	2005	1.6190202188598268	5.217829501209444	-0.6953515591135889
1	Deaths	11	Republic of Indonesia	2	Female	20	75-79 years	465	Ovarian cancer	108	High body-mass index	3	Rate	2005	0.15056961199000002	0.48526050157	-0.06466800923
1	Deaths	11	Republic of Indonesia	2	Female	20	75-79 years	465	Ovarian cancer	108	High body-mass index	1	Number	2006	1.8370462332602464	5.360291781842728	-0.6799655295151328
1	Deaths	11	Republic of Indonesia	2	Female	20	75-79 years	465	Ovarian cancer	108	High body-mass index	3	Rate	2006	0.1655555933	0.48307237463	-0.06127885876
1	Deaths	11	Republic of Indonesia	2	Female	20	75-79 years	465	Ovarian cancer	108	High body-mass index	1	Number	2007	2.081361418551734	6.329190428464755	-0.711875846822721
1	Deaths	11	Republic of Indonesia	2	Female	20	75-79 years	465	Ovarian cancer	108	High body-mass index	3	Rate	2007	0.18191851801	0.55319414143	-0.06222052446
1	Deaths	11	Republic of Indonesia	2	Female	20	75-79 years	465	Ovarian cancer	108	High body-mass index	1	Number	2008	2.3098902859528327	6.814792355933708	-0.64690853346749
1	Deaths	11	Republic of Indonesia	2	Female	20	75-79 years	465	Ovarian cancer	108	High body-mass index	3	Rate	2008	0.19802570884	0.5842286515	-0.0554591366
1	Deaths	11	Republic of Indonesia	2	Female	20	75-79 years	465	Ovarian cancer	108	High body-mass index	1	Number	2009	2.5243592856820163	7.210344284452997	-0.6348953850427889
1	Deaths	11	Republic of Indonesia	2	Female	20	75-79 years	465	Ovarian cancer	108	High body-mass index	3	Rate	2009	0.2145602032	0.61284974115	-0.05396350813
1	Deaths	11	Republic of Indonesia	2	Female	20	75-79 years	465	Ovarian cancer	108	High body-mass index	1	Number	2010	2.719456937644471	8.131508058607757	-0.6006618044348246
1	Deaths	11	Republic of Indonesia	2	Female	20	75-79 years	465	Ovarian cancer	108	High body-mass index	3	Rate	2010	0.23129007971	0.6915855592300001	-0.05108634548
1	Deaths	11	Republic of Indonesia	2	Female	20	75-79 years	465	Ovarian cancer	108	High body-mass index	1	Number	2011	3.0038576927681144	8.732742646466118	-0.6025161940852504
1	Deaths	11	Republic of Indonesia	2	Female	20	75-79 years	465	Ovarian cancer	108	High body-mass index	3	Rate	2011	0.2485362626	0.72253862918	-0.04985160362
1	Deaths	11	Republic of Indonesia	2	Female	20	75-79 years	465	Ovarian cancer	108	High body-mass index	1	Number	2012	3.2331231667449405	9.321221878914956	-0.5945189404983879
1	Deaths	11	Republic of Indonesia	2	Female	20	75-79 years	465	Ovarian cancer	108	High body-mass index	3	Rate	2012	0.26331649001	0.7591518482899999	-0.048419634079999996
1	Deaths	11	Republic of Indonesia	2	Female	20	75-79 years	465	Ovarian cancer	108	High body-mass index	1	Number	2013	3.484924083694188	9.94735962042483	-0.535962096809838
1	Deaths	11	Republic of Indonesia	2	Female	20	75-79 years	465	Ovarian cancer	108	High body-mass index	3	Rate	2013	0.27860184412	0.7952404895499999	-0.0428474265
1	Deaths	11	Republic of Indonesia	2	Female	20	75-79 years	465	Ovarian cancer	108	High body-mass index	1	Number	2014	3.7657881116435608	11.149242119838648	-0.4819061604426324
1	Deaths	11	Republic of Indonesia	2	Female	20	75-79 years	465	Ovarian cancer	108	High body-mass index	3	Rate	2014	0.29488675622	0.8730612943600001	-0.03773652161
1	Deaths	11	Republic of Indonesia	2	Female	20	75-79 years	465	Ovarian cancer	108	High body-mass index	1	Number	2015	4.106132111037192	12.22969878607348	-0.4714523531502846
1	Deaths	11	Republic of Indonesia	2	Female	20	75-79 years	465	Ovarian cancer	108	High body-mass index	3	Rate	2015	0.31456622391	0.93690365108	-0.03611744154
1	Deaths	11	Republic of Indonesia	2	Female	20	75-79 years	465	Ovarian cancer	108	High body-mass index	1	Number	2016	4.471470814109027	12.964676952671171	-0.4427940629658212
1	Deaths	11	Republic of Indonesia	2	Female	20	75-79 years	465	Ovarian cancer	108	High body-mass index	3	Rate	2016	0.33564873327	0.97318702892	-0.033238116160000004
1	Deaths	11	Republic of Indonesia	2	Female	20	75-79 years	465	Ovarian cancer	108	High body-mass index	1	Number	2017	4.871068481157174	14.529426087159976	-0.3527328938914552
1	Deaths	11	Republic of Indonesia	2	Female	20	75-79 years	465	Ovarian cancer	108	High body-mass index	3	Rate	2017	0.35884681789	1.0703685109999999	-0.02598548492
1	Deaths	11	Republic of Indonesia	2	Female	20	75-79 years	465	Ovarian cancer	108	High body-mass index	1	Number	2018	5.250001105916323	15.650843902065295	-0.3049020279139444
1	Deaths	11	Republic of Indonesia	2	Female	20	75-79 years	465	Ovarian cancer	108	High body-mass index	3	Rate	2018	0.37908027896	1.13008095669	-0.022015680279999998
1	Deaths	11	Republic of Indonesia	2	Female	20	75-79 years	465	Ovarian cancer	108	High body-mass index	1	Number	2019	5.730852120482966	17.176121055904893	-0.2846515602903398
1	Deaths	11	Republic of Indonesia	2	Female	20	75-79 years	465	Ovarian cancer	108	High body-mass index	3	Rate	2019	0.40411791341000003	1.21119478494	-0.02007254631
1	Deaths	11	Republic of Indonesia	2	Female	20	75-79 years	465	Ovarian cancer	108	High body-mass index	1	Number	2020	6.288163557347551	17.98303397584467	-0.2113044496426973
1	Deaths	11	Republic of Indonesia	2	Female	20	75-79 years	465	Ovarian cancer	108	High body-mass index	3	Rate	2020	0.43135235582000003	1.23359133388	-0.01449495887
1	Deaths	11	Republic of Indonesia	2	Female	20	75-79 years	465	Ovarian cancer	108	High body-mass index	1	Number	2021	6.731653505464254	19.355733120359496	-0.1584474350385699
1	Deaths	11	Republic of Indonesia	2	Female	20	75-79 years	465	Ovarian cancer	108	High body-mass index	3	Rate	2021	0.45065952924999997	1.2957953895199998	-0.010607475029999999
1	Deaths	11	Republic of Indonesia	2	Female	22	All ages	465	Ovarian cancer	108	High body-mass index	1	Number	1990	15.85002557045896	46.65192399898662	-6.7597209476114966
1	Deaths	11	Republic of Indonesia	2	Female	22	All ages	465	Ovarian cancer	108	High body-mass index	3	Rate	1990	0.01710106521	0.050334151880000004	-0.00729326449
1	Deaths	11	Republic of Indonesia	2	Female	22	All ages	465	Ovarian cancer	108	High body-mass index	1	Number	1991	17.55468921465763	50.72293975605472	-6.931066123337718
1	Deaths	11	Republic of Indonesia	2	Female	22	All ages	465	Ovarian cancer	108	High body-mass index	3	Rate	1991	0.01866118401	0.05392007234	-0.0073679402
1	Deaths	11	Republic of Indonesia	2	Female	22	All ages	465	Ovarian cancer	108	High body-mass index	1	Number	1992	19.5851574657379	53.90566780592902	-6.909070775073083
1	Deaths	11	Republic of Indonesia	2	Female	22	All ages	465	Ovarian cancer	108	High body-mass index	3	Rate	1992	0.02052244927	0.05648544491	-0.00723971991
1	Deaths	11	Republic of Indonesia	2	Female	22	All ages	465	Ovarian cancer	108	High body-mass index	1	Number	1993	21.808293025866288	61.5254039202795	-6.875462782212685
1	Deaths	11	Republic of Indonesia	2	Female	22	All ages	465	Ovarian cancer	108	High body-mass index	3	Rate	1993	0.022535051639999998	0.06357573025	-0.00710458671
1	Deaths	11	Republic of Indonesia	2	Female	22	All ages	465	Ovarian cancer	108	High body-mass index	1	Number	1994	24.34211481906492	67.00783472582913	-6.922525374322955
1	Deaths	11	Republic of Indonesia	2	Female	22	All ages	465	Ovarian cancer	108	High body-mass index	3	Rate	1994	0.024813312049999998	0.06830492441000001	-0.00705652666
1	Deaths	11	Republic of Indonesia	2	Female	22	All ages	465	Ovarian cancer	108	High body-mass index	1	Number	1995	27.06892714813001	72.79577426680018	-6.40632870308092
1	Deaths	11	Republic of Indonesia	2	Female	22	All ages	465	Ovarian cancer	108	High body-mass index	3	Rate	1995	0.02722775321	0.07322290114	-0.0064439176300000005
1	Deaths	11	Republic of Indonesia	2	Female	22	All ages	465	Ovarian cancer	108	High body-mass index	1	Number	1996	29.950278002807067	76.50883232057333	-6.559154418473602
1	Deaths	11	Republic of Indonesia	2	Female	22	All ages	465	Ovarian cancer	108	High body-mass index	3	Rate	1996	0.029734163549999998	0.07595676185	-0.0065118250400000004
1	Deaths	11	Republic of Indonesia	2	Female	22	All ages	465	Ovarian cancer	108	High body-mass index	1	Number	1997	33.559326049825614	86.72211037716956	-5.767140974146116
1	Deaths	11	Republic of Indonesia	2	Female	22	All ages	465	Ovarian cancer	108	High body-mass index	3	Rate	1997	0.03289185364	0.08499726597	-0.0056524364199999995
1	Deaths	11	Republic of Indonesia	2	Female	22	All ages	465	Ovarian cancer	108	High body-mass index	1	Number	1998	37.51474187483176	94.16207113000566	-4.706829726514443
1	Deaths	11	Republic of Indonesia	2	Female	22	All ages	465	Ovarian cancer	108	High body-mass index	3	Rate	1998	0.03630914004	0.0911360083	-0.00455556752
1	Deaths	11	Republic of Indonesia	2	Female	22	All ages	465	Ovarian cancer	108	High body-mass index	1	Number	1999	42.05937909929923	105.9652174116026	-4.34663393494235
1	Deaths	11	Republic of Indonesia	2	Female	22	All ages	465	Ovarian cancer	108	High body-mass index	3	Rate	1999	0.04020841208	0.10130185513	-0.00415534542
1	Deaths	11	Republic of Indonesia	2	Female	22	All ages	465	Ovarian cancer	108	High body-mass index	1	Number	2000	47.13466166534892	115.03432556799798	-3.717171787574961
1	Deaths	11	Republic of Indonesia	2	Female	22	All ages	465	Ovarian cancer	108	High body-mass index	3	Rate	2000	0.044513219	0.10863657329	-0.00351043746
1	Deaths	11	Republic of Indonesia	2	Female	22	All ages	465	Ovarian cancer	108	High body-mass index	1	Number	2001	52.391558721911935	128.01073386494943	-2.1463948003635074
1	Deaths	11	Republic of Indonesia	2	Female	22	All ages	465	Ovarian cancer	108	High body-mass index	3	Rate	2001	0.048877954679999995	0.11942578157	-0.0020024483
1	Deaths	11	Republic of Indonesia	2	Female	22	All ages	465	Ovarian cancer	108	High body-mass index	1	Number	2002	58.51484498694243	134.22653604356734	-0.2139411297819479
1	Deaths	11	Republic of Indonesia	2	Female	22	All ages	465	Ovarian cancer	108	High body-mass index	3	Rate	2002	0.0539278616	0.12370450712	-0.00019717027000000002
1	Deaths	11	Republic of Indonesia	2	Female	22	All ages	465	Ovarian cancer	108	High body-mass index	1	Number	2003	65.62328105165881	161.41700823383474	2.1003014388788626
1	Deaths	11	Republic of Indonesia	2	Female	22	All ages	465	Ovarian cancer	108	High body-mass index	3	Rate	2003	0.059743941870000004	0.14695529089	0.00191213065
1	Deaths	11	Republic of Indonesia	2	Female	22	All ages	465	Ovarian cancer	108	High body-mass index	1	Number	2004	72.43934788299161	163.0075385528141	3.0649098931119347
1	Deaths	11	Republic of Indonesia	2	Female	22	All ages	465	Ovarian cancer	108	High body-mass index	3	Rate	2004	0.06517379734999999	0.1466581436	0.00275750434
1	Deaths	11	Republic of Indonesia	2	Female	22	All ages	465	Ovarian cancer	108	High body-mass index	1	Number	2005	79.5238872255662	180.17089401342776	4.847156153857113
1	Deaths	11	Republic of Indonesia	2	Female	22	All ages	465	Ovarian cancer	108	High body-mass index	3	Rate	2005	0.07069906708	0.16017720669	0.00430926392
1	Deaths	11	Republic of Indonesia	2	Female	22	All ages	465	Ovarian cancer	108	High body-mass index	1	Number	2006	86.79842392142552	198.5908799520005	6.277729869614937
1	Deaths	11	Republic of Indonesia	2	Female	22	All ages	465	Ovarian cancer	108	High body-mass index	3	Rate	2006	0.07620773203999999	0.17435985448000002	0.00551175395
1	Deaths	11	Republic of Indonesia	2	Female	22	All ages	465	Ovarian cancer	108	High body-mass index	1	Number	2007	95.11274807734306	207.5331156797968	7.818242751981277
1	Deaths	11	Republic of Indonesia	2	Female	22	All ages	465	Ovarian cancer	108	High body-mass index	3	Rate	2007	0.08245838593	0.1799216834	0.006778057529999999
1	Deaths	11	Republic of Indonesia	2	Female	22	All ages	465	Ovarian cancer	108	High body-mass index	1	Number	2008	103.49495536385344	227.5288295309724	9.07176662812507
1	Deaths	11	Republic of Indonesia	2	Female	22	All ages	465	Ovarian cancer	108	High body-mass index	3	Rate	2008	0.08858511402	0.19475023914000003	0.00776485654
1	Deaths	11	Republic of Indonesia	2	Female	22	All ages	465	Ovarian cancer	108	High body-mass index	1	Number	2009	112.43128813157792	244.6971558569782	9.44271158528656
1	Deaths	11	Republic of Indonesia	2	Female	22	All ages	465	Ovarian cancer	108	High body-mass index	3	Rate	2009	0.09499986632	0.20675914580000002	0.00797870729
1	Deaths	11	Republic of Indonesia	2	Female	22	All ages	465	Ovarian cancer	108	High body-mass index	1	Number	2010	121.43583443573424	268.9630600148174	10.594319971344142
1	Deaths	11	Republic of Indonesia	2	Female	22	All ages	465	Ovarian cancer	108	High body-mass index	3	Rate	2010	0.10128052807	0.22432192998	0.00883592826
1	Deaths	11	Republic of Indonesia	2	Female	22	All ages	465	Ovarian cancer	108	High body-mass index	1	Number	2011	131.26744987551996	296.0341556967799	12.49912756519412
1	Deaths	11	Republic of Indonesia	2	Female	22	All ages	465	Ovarian cancer	108	High body-mass index	3	Rate	2011	0.10804989604	0.24367396317	0.01028838021
1	Deaths	11	Republic of Indonesia	2	Female	22	All ages	465	Ovarian cancer	108	High body-mass index	1	Number	2012	139.35793690226606	292.9928014044277	14.261166852094624
1	Deaths	11	Republic of Indonesia	2	Female	22	All ages	465	Ovarian cancer	108	High body-mass index	3	Rate	2012	0.11320521715	0.23800807075	0.01158483346
1	Deaths	11	Republic of Indonesia	2	Female	22	All ages	465	Ovarian cancer	108	High body-mass index	1	Number	2013	149.1036855686909	318.21258294607856	16.291873733468375
1	Deaths	11	Republic of Indonesia	2	Female	22	All ages	465	Ovarian cancer	108	High body-mass index	3	Rate	2013	0.11953566369000002	0.25510940357	0.013061112020000001
1	Deaths	11	Republic of Indonesia	2	Female	22	All ages	465	Ovarian cancer	108	High body-mass index	1	Number	2014	158.64418900213877	334.9252866084081	18.516990143636264
1	Deaths	11	Republic of Indonesia	2	Female	22	All ages	465	Ovarian cancer	108	High body-mass index	3	Rate	2014	0.12552518487	0.26500534803000003	0.014651331549999999
1	Deaths	11	Republic of Indonesia	2	Female	22	All ages	465	Ovarian cancer	108	High body-mass index	1	Number	2015	168.83635732479277	366.8604066157382	19.35064303549891
1	Deaths	11	Republic of Indonesia	2	Female	22	All ages	465	Ovarian cancer	108	High body-mass index	3	Rate	2015	0.13185969969	0.28651472829	0.01511268082
1	Deaths	11	Republic of Indonesia	2	Female	22	All ages	465	Ovarian cancer	108	High body-mass index	1	Number	2016	180.4836266997048	376.840556304802	22.03547492646552
1	Deaths	11	Republic of Indonesia	2	Female	22	All ages	465	Ovarian cancer	108	High body-mass index	3	Rate	2016	0.13915004795	0.2905381637	0.01698900587
1	Deaths	11	Republic of Indonesia	2	Female	22	All ages	465	Ovarian cancer	108	High body-mass index	1	Number	2017	192.0650046618859	422.95868604964494	21.90635870729815
1	Deaths	11	Republic of Indonesia	2	Female	22	All ages	465	Ovarian cancer	108	High body-mass index	3	Rate	2017	0.14620747810999998	0.32197288071	0.01667598669
1	Deaths	11	Republic of Indonesia	2	Female	22	All ages	465	Ovarian cancer	108	High body-mass index	1	Number	2018	203.11186149085245	423.1830534495057	27.27665420766433
1	Deaths	11	Republic of Indonesia	2	Female	22	All ages	465	Ovarian cancer	108	High body-mass index	3	Rate	2018	0.15269889767	0.31814776991	0.02050650808
1	Deaths	11	Republic of Indonesia	2	Female	22	All ages	465	Ovarian cancer	108	High body-mass index	1	Number	2019	216.12020714285416	479.9977304676387	28.809128172778657
1	Deaths	11	Republic of Indonesia	2	Female	22	All ages	465	Ovarian cancer	108	High body-mass index	3	Rate	2019	0.16050845921	0.35648538913	0.0213960038
1	Deaths	11	Republic of Indonesia	2	Female	22	All ages	465	Ovarian cancer	108	High body-mass index	1	Number	2020	229.389857102839	484.59736616641663	34.39611490052815
1	Deaths	11	Republic of Indonesia	2	Female	22	All ages	465	Ovarian cancer	108	High body-mass index	3	Rate	2020	0.1683831388	0.35571767034	0.0252483953
1	Deaths	11	Republic of Indonesia	2	Female	22	All ages	465	Ovarian cancer	108	High body-mass index	1	Number	2021	240.2294537781743	509.9120502162302	35.30054052434284
1	Deaths	11	Republic of Indonesia	2	Female	22	All ages	465	Ovarian cancer	108	High body-mass index	3	Rate	2021	0.17443877219999998	0.37026447244	0.0256329224
1	Deaths	11	Republic of Indonesia	2	Female	235	95+ years	465	Ovarian cancer	169	All risk factors	1	Number	1990	0.0077304061439399	0.0218771379942357	-0.0005652865249692
1	Deaths	11	Republic of Indonesia	2	Female	235	95+ years	465	Ovarian cancer	169	All risk factors	3	Rate	1990	0.08842141769	0.25023362557	-0.00646582275
1	Deaths	11	Republic of Indonesia	2	Female	235	95+ years	465	Ovarian cancer	169	All risk factors	1	Number	1991	0.0081713065657606	0.0220417361603455	-0.0001002779652165
1	Deaths	11	Republic of Indonesia	2	Female	235	95+ years	465	Ovarian cancer	169	All risk factors	3	Rate	1991	0.10100215344999999	0.27244881833	-0.00123949461
1	Deaths	11	Republic of Indonesia	2	Female	235	95+ years	465	Ovarian cancer	169	All risk factors	1	Number	1992	0.0105262119795697	0.0277171136472498	-3.54748663013e-05
1	Deaths	11	Republic of Indonesia	2	Female	235	95+ years	465	Ovarian cancer	169	All risk factors	3	Rate	1992	0.11300059105	0.2975477057	-0.00038082843999999997
1	Deaths	11	Republic of Indonesia	2	Female	235	95+ years	465	Ovarian cancer	169	All risk factors	1	Number	1993	0.0134374179863662	0.0329180914393907	0.0001336842253739
1	Deaths	11	Republic of Indonesia	2	Female	235	95+ years	465	Ovarian cancer	169	All risk factors	3	Rate	1993	0.12613912342	0.3090072217	0.00125491452
1	Deaths	11	Republic of Indonesia	2	Female	235	95+ years	465	Ovarian cancer	169	All risk factors	1	Number	1994	0.0167552458340343	0.0388589662767707	0.0007663208936203
1	Deaths	11	Republic of Indonesia	2	Female	235	95+ years	465	Ovarian cancer	169	All risk factors	3	Rate	1994	0.13944189000999999	0.32339529692999996	0.006377539
1	Deaths	11	Republic of Indonesia	2	Female	235	95+ years	465	Ovarian cancer	169	All risk factors	1	Number	1995	0.020233473841529	0.0477608977968584	0.0015240926196111
1	Deaths	11	Republic of Indonesia	2	Female	235	95+ years	465	Ovarian cancer	169	All risk factors	3	Rate	1995	0.15184722987	0.35843375604	0.01143793914
1	Deaths	11	Republic of Indonesia	2	Female	235	95+ years	465	Ovarian cancer	169	All risk factors	1	Number	1996	0.0246456776426755	0.0587892129111415	0.002885877864615
1	Deaths	11	Republic of Indonesia	2	Female	235	95+ years	465	Ovarian cancer	169	All risk factors	3	Rate	1996	0.16476476038	0.39302593821000004	0.019293077750000002
1	Deaths	11	Republic of Indonesia	2	Female	235	95+ years	465	Ovarian cancer	169	All risk factors	1	Number	1997	0.0282253394946485	0.0674489739333417	0.0034349459810506
1	Deaths	11	Republic of Indonesia	2	Female	235	95+ years	465	Ovarian cancer	169	All risk factors	3	Rate	1997	0.1790084719	0.42776944303	0.02178483739
1	Deaths	11	Republic of Indonesia	2	Female	235	95+ years	465	Ovarian cancer	169	All risk factors	1	Number	1998	0.0319149674886128	0.0765795140201741	0.0053666278165587
1	Deaths	11	Republic of Indonesia	2	Female	235	95+ years	465	Ovarian cancer	169	All risk factors	3	Rate	1998	0.19212483793000001	0.46100083683000004	0.03230655021
1	Deaths	11	Republic of Indonesia	2	Female	235	95+ years	465	Ovarian cancer	169	All risk factors	1	Number	1999	0.0361773490657489	0.0864626390178243	0.0063994051401939
1	Deaths	11	Republic of Indonesia	2	Female	235	95+ years	465	Ovarian cancer	169	All risk factors	3	Rate	1999	0.2070526449	0.49484880887	0.03662550724
1	Deaths	11	Republic of Indonesia	2	Female	235	95+ years	465	Ovarian cancer	169	All risk factors	1	Number	2000	0.0407799038863467	0.0955272406546593	0.0084438280164508
1	Deaths	11	Republic of Indonesia	2	Female	235	95+ years	465	Ovarian cancer	169	All risk factors	3	Rate	2000	0.22244331013	0.52107517659	0.046058790610000004
1	Deaths	11	Republic of Indonesia	2	Female	235	95+ years	465	Ovarian cancer	169	All risk factors	1	Number	2001	0.0441591468049395	0.0991825749288776	0.0092057704863155
1	Deaths	11	Republic of Indonesia	2	Female	235	95+ years	465	Ovarian cancer	169	All risk factors	3	Rate	2001	0.23805796320999997	0.53468428358	0.0496274754
1	Deaths	11	Republic of Indonesia	2	Female	235	95+ years	465	Ovarian cancer	169	All risk factors	1	Number	2002	0.0487163671734456	0.1113778958488359	0.0107957318300545
1	Deaths	11	Republic of Indonesia	2	Female	235	95+ years	465	Ovarian cancer	169	All risk factors	3	Rate	2002	0.25253490774000004	0.57735845844	0.055962693849999995
1	Deaths	11	Republic of Indonesia	2	Female	235	95+ years	465	Ovarian cancer	169	All risk factors	1	Number	2003	0.0535195087890916	0.1160479724455003	0.0107589413305864
1	Deaths	11	Republic of Indonesia	2	Female	235	95+ years	465	Ovarian cancer	169	All risk factors	3	Rate	2003	0.2688697824	0.58299849542	0.054050462720000005
1	Deaths	11	Republic of Indonesia	2	Female	235	95+ years	465	Ovarian cancer	169	All risk factors	1	Number	2004	0.0586351910984605	0.1341331699838898	0.0119587516856089
1	Deaths	11	Republic of Indonesia	2	Female	235	95+ years	465	Ovarian cancer	169	All risk factors	3	Rate	2004	0.28795532225	0.65872319104	0.05872900098
1	Deaths	11	Republic of Indonesia	2	Female	235	95+ years	465	Ovarian cancer	169	All risk factors	1	Number	2005	0.0635975572394862	0.143025866922985	0.0134837668952079
1	Deaths	11	Republic of Indonesia	2	Female	235	95+ years	465	Ovarian cancer	169	All risk factors	3	Rate	2005	0.30775677479	0.69212060064	0.06524968554999999
1	Deaths	11	Republic of Indonesia	2	Female	235	95+ years	465	Ovarian cancer	169	All risk factors	1	Number	2006	0.0669388121751242	0.1449071757826843	0.013730050880649
1	Deaths	11	Republic of Indonesia	2	Female	235	95+ years	465	Ovarian cancer	169	All risk factors	3	Rate	2006	0.32759743516	0.70917331186	0.067194641
1	Deaths	11	Republic of Indonesia	2	Female	235	95+ years	465	Ovarian cancer	169	All risk factors	1	Number	2007	0.0736299943703361	0.1633975797439287	0.0151481042446754
1	Deaths	11	Republic of Indonesia	2	Female	235	95+ years	465	Ovarian cancer	169	All risk factors	3	Rate	2007	0.35733779349	0.79299382142	0.07351610159000001
1	Deaths	11	Republic of Indonesia	2	Female	235	95+ years	465	Ovarian cancer	169	All risk factors	1	Number	2008	0.0775010451533948	0.1749732723888044	0.0170207597473691
1	Deaths	11	Republic of Indonesia	2	Female	235	95+ years	465	Ovarian cancer	169	All risk factors	3	Rate	2008	0.37523691405	0.84716832713	0.08240943525
1	Deaths	11	Republic of Indonesia	2	Female	235	95+ years	465	Ovarian cancer	169	All risk factors	1	Number	2009	0.0815537734099488	0.1740796002221206	0.0194911748928132
1	Deaths	11	Republic of Indonesia	2	Female	235	95+ years	465	Ovarian cancer	169	All risk factors	3	Rate	2009	0.39600024859000005	0.8452774418700001	0.09464320019
1	Deaths	11	Republic of Indonesia	2	Female	235	95+ years	465	Ovarian cancer	169	All risk factors	1	Number	2010	0.0854013538134237	0.1778103938036948	0.0205969010363278
1	Deaths	11	Republic of Indonesia	2	Female	235	95+ years	465	Ovarian cancer	169	All risk factors	3	Rate	2010	0.41734122753999997	0.8689277711100001	0.10065339223
1	Deaths	11	Republic of Indonesia	2	Female	235	95+ years	465	Ovarian cancer	169	All risk factors	1	Number	2011	0.0895966537842099	0.1904793994418764	0.0239162669229253
1	Deaths	11	Republic of Indonesia	2	Female	235	95+ years	465	Ovarian cancer	169	All risk factors	3	Rate	2011	0.44269534357999996	0.94115505011	0.118169815
1	Deaths	11	Republic of Indonesia	2	Female	235	95+ years	465	Ovarian cancer	169	All risk factors	1	Number	2012	0.0923813029338936	0.1888208161032245	0.0246393962259992
1	Deaths	11	Republic of Indonesia	2	Female	235	95+ years	465	Ovarian cancer	169	All risk factors	3	Rate	2012	0.45409659598999996	0.92814116192	0.12111396569
1	Deaths	11	Republic of Indonesia	2	Female	235	95+ years	465	Ovarian cancer	169	All risk factors	1	Number	2013	0.0949303933439686	0.1991898770401775	0.0257625573254554
1	Deaths	11	Republic of Indonesia	2	Female	235	95+ years	465	Ovarian cancer	169	All risk factors	3	Rate	2013	0.46384308789000006	0.9732694070600001	0.12587943356
1	Deaths	11	Republic of Indonesia	2	Female	235	95+ years	465	Ovarian cancer	169	All risk factors	1	Number	2014	0.0989238677641631	0.2151755568879741	0.0266574129815186
1	Deaths	11	Republic of Indonesia	2	Female	235	95+ years	465	Ovarian cancer	169	All risk factors	3	Rate	2014	0.48015985585000004	1.0444260491800001	0.12939060981
1	Deaths	11	Republic of Indonesia	2	Female	235	95+ years	465	Ovarian cancer	169	All risk factors	1	Number	2015	0.1029012970291112	0.2227700539051858	0.0279995922896408
1	Deaths	11	Republic of Indonesia	2	Female	235	95+ years	465	Ovarian cancer	169	All risk factors	3	Rate	2015	0.49563907499000004	1.0730043900400001	0.13486411176000002
1	Deaths	11	Republic of Indonesia	2	Female	235	95+ years	465	Ovarian cancer	169	All risk factors	1	Number	2016	0.1100766135442533	0.2382943405564812	0.0318889529918963
1	Deaths	11	Republic of Indonesia	2	Female	235	95+ years	465	Ovarian cancer	169	All risk factors	3	Rate	2016	0.52746940926	1.14186811346	0.15280672847000001
1	Deaths	11	Republic of Indonesia	2	Female	235	95+ years	465	Ovarian cancer	169	All risk factors	1	Number	2017	0.1183603160945838	0.2462328462137808	0.0328764247347386
1	Deaths	11	Republic of Indonesia	2	Female	235	95+ years	465	Ovarian cancer	169	All risk factors	3	Rate	2017	0.55503379701	1.15467376307	0.15416929808
1	Deaths	11	Republic of Indonesia	2	Female	235	95+ years	465	Ovarian cancer	169	All risk factors	1	Number	2018	0.1273830003920033	0.2800406376035244	0.0368597712858323
1	Deaths	11	Republic of Indonesia	2	Female	235	95+ years	465	Ovarian cancer	169	All risk factors	3	Rate	2018	0.58433535828	1.28461133593	0.16908431733
1	Deaths	11	Republic of Indonesia	2	Female	235	95+ years	465	Ovarian cancer	169	All risk factors	1	Number	2019	0.1376338044366632	0.2894509684126586	0.0409930788289759
1	Deaths	11	Republic of Indonesia	2	Female	235	95+ years	465	Ovarian cancer	169	All risk factors	3	Rate	2019	0.6176293693	1.2989063246299999	0.18395574784
1	Deaths	11	Republic of Indonesia	2	Female	235	95+ years	465	Ovarian cancer	169	All risk factors	1	Number	2020	0.14624551655097	0.3220227567347877	0.0416209836630385
1	Deaths	11	Republic of Indonesia	2	Female	235	95+ years	465	Ovarian cancer	169	All risk factors	3	Rate	2020	0.64864564766	1.42827393638	0.18460237648
1	Deaths	11	Republic of Indonesia	2	Female	235	95+ years	465	Ovarian cancer	169	All risk factors	1	Number	2021	0.1457507116349034	0.298790138037882	0.0438203108515886
1	Deaths	11	Republic of Indonesia	2	Female	235	95+ years	465	Ovarian cancer	169	All risk factors	3	Rate	2021	0.66676952883	1.3668829285600002	0.20046590299
1	Deaths	4709	Aceh	2	Female	9	20-24 years	465	Ovarian cancer	150	Occupational exposure to asbestos	1	Number	1990	1.846289048e-06	0.0	0.0
1	Deaths	4709	Aceh	2	Female	9	20-24 years	465	Ovarian cancer	150	Occupational exposure to asbestos	3	Rate	1990	1.0708e-06	0.0	0.0
1	Deaths	4709	Aceh	2	Female	9	20-24 years	465	Ovarian cancer	150	Occupational exposure to asbestos	1	Number	1991	1.8201435537e-06	0.0	0.0
1	Deaths	4709	Aceh	2	Female	9	20-24 years	465	Ovarian cancer	150	Occupational exposure to asbestos	3	Rate	1991	1.0231e-06	0.0	0.0
1	Deaths	4709	Aceh	2	Female	9	20-24 years	465	Ovarian cancer	150	Occupational exposure to asbestos	1	Number	1992	1.8802231303e-06	0.0	0.0
1	Deaths	4709	Aceh	2	Female	9	20-24 years	465	Ovarian cancer	150	Occupational exposure to asbestos	3	Rate	1992	1.02348e-06	0.0	0.0
1	Deaths	4709	Aceh	2	Female	9	20-24 years	465	Ovarian cancer	150	Occupational exposure to asbestos	1	Number	1993	3.6000105056e-06	0.0	0.0
1	Deaths	4709	Aceh	2	Female	9	20-24 years	465	Ovarian cancer	150	Occupational exposure to asbestos	3	Rate	1993	1.89849e-06	0.0	0.0
1	Deaths	4709	Aceh	2	Female	9	20-24 years	465	Ovarian cancer	150	Occupational exposure to asbestos	1	Number	1994	2.9572541064e-06	0.0	0.0
1	Deaths	4709	Aceh	2	Female	9	20-24 years	465	Ovarian cancer	150	Occupational exposure to asbestos	3	Rate	1994	1.51317e-06	0.0	0.0
1	Deaths	4709	Aceh	2	Female	9	20-24 years	465	Ovarian cancer	150	Occupational exposure to asbestos	1	Number	1995	3.9378283006e-06	0.0	0.0
1	Deaths	4709	Aceh	2	Female	9	20-24 years	465	Ovarian cancer	150	Occupational exposure to asbestos	3	Rate	1995	1.95934e-06	0.0	0.0
1	Deaths	4709	Aceh	2	Female	9	20-24 years	465	Ovarian cancer	150	Occupational exposure to asbestos	1	Number	1996	5.1091835418e-06	0.0	0.0
1	Deaths	4709	Aceh	2	Female	9	20-24 years	465	Ovarian cancer	150	Occupational exposure to asbestos	3	Rate	1996	2.47755e-06	0.0	0.0
1	Deaths	4709	Aceh	2	Female	9	20-24 years	465	Ovarian cancer	150	Occupational exposure to asbestos	1	Number	1997	5.6427140346e-06	0.0	0.0
1	Deaths	4709	Aceh	2	Female	9	20-24 years	465	Ovarian cancer	150	Occupational exposure to asbestos	3	Rate	1997	2.6723e-06	0.0	0.0
1	Deaths	4709	Aceh	2	Female	9	20-24 years	465	Ovarian cancer	150	Occupational exposure to asbestos	1	Number	1998	6.3428850254e-06	3.2572340733e-06	0.0
1	Deaths	4709	Aceh	2	Female	9	20-24 years	465	Ovarian cancer	150	Occupational exposure to asbestos	3	Rate	1998	2.938e-06	1.50874e-06	0.0
1	Deaths	4709	Aceh	2	Female	9	20-24 years	465	Ovarian cancer	150	Occupational exposure to asbestos	1	Number	1999	6.6653471762e-06	0.0	0.0
1	Deaths	4709	Aceh	2	Female	9	20-24 years	465	Ovarian cancer	150	Occupational exposure to asbestos	3	Rate	1999	3.0233699999999997e-06	0.0	0.0
1	Deaths	4709	Aceh	2	Female	9	20-24 years	465	Ovarian cancer	150	Occupational exposure to asbestos	1	Number	2000	9.3715320225e-06	2.61966874809e-05	0.0
1	Deaths	4709	Aceh	2	Female	9	20-24 years	465	Ovarian cancer	150	Occupational exposure to asbestos	3	Rate	2000	4.17065e-06	1.165842e-05	0.0
1	Deaths	4709	Aceh	2	Female	9	20-24 years	465	Ovarian cancer	150	Occupational exposure to asbestos	1	Number	2001	1.11876198221e-05	3.42769495056e-05	0.0
1	Deaths	4709	Aceh	2	Female	9	20-24 years	465	Ovarian cancer	150	Occupational exposure to asbestos	3	Rate	2001	4.8979399999999996e-06	1.5006450000000001e-05	0.0
1	Deaths	4709	Aceh	2	Female	9	20-24 years	465	Ovarian cancer	150	Occupational exposure to asbestos	1	Number	2002	1.26859752924e-05	3.43209248124e-05	0.0
1	Deaths	4709	Aceh	2	Female	9	20-24 years	465	Ovarian cancer	150	Occupational exposure to asbestos	3	Rate	2002	5.478439999999999e-06	1.482148e-05	0.0
1	Deaths	4709	Aceh	2	Female	9	20-24 years	465	Ovarian cancer	150	Occupational exposure to asbestos	1	Number	2003	1.261300336e-05	3.25913847434e-05	0.0
1	Deaths	4709	Aceh	2	Female	9	20-24 years	465	Ovarian cancer	150	Occupational exposure to asbestos	3	Rate	2003	5.38793e-06	1.392214e-05	0.0
1	Deaths	4709	Aceh	2	Female	9	20-24 years	465	Ovarian cancer	150	Occupational exposure to asbestos	1	Number	2004	1.30031413761e-05	1.01369041492e-05	0.0
1	Deaths	4709	Aceh	2	Female	9	20-24 years	465	Ovarian cancer	150	Occupational exposure to asbestos	3	Rate	2004	5.6133e-06	4.37598e-06	0.0
1	Deaths	4709	Aceh	2	Female	9	20-24 years	465	Ovarian cancer	150	Occupational exposure to asbestos	1	Number	2005	1.47055246659e-05	0.0001108057304892	0.0
1	Deaths	4709	Aceh	2	Female	9	20-24 years	465	Ovarian cancer	150	Occupational exposure to asbestos	3	Rate	2005	6.44271e-06	4.854565e-05	0.0
1	Deaths	4709	Aceh	2	Female	9	20-24 years	465	Ovarian cancer	150	Occupational exposure to asbestos	1	Number	2006	1.28270629963e-05	9.41729780604e-05	0.0
1	Deaths	4709	Aceh	2	Female	9	20-24 years	465	Ovarian cancer	150	Occupational exposure to asbestos	3	Rate	2006	5.62338e-06	4.128537e-05	0.0
1	Deaths	4709	Aceh	2	Female	9	20-24 years	465	Ovarian cancer	150	Occupational exposure to asbestos	1	Number	2007	1.54567157451e-05	0.0001097043773817	0.0
1	Deaths	4709	Aceh	2	Female	9	20-24 years	465	Ovarian cancer	150	Occupational exposure to asbestos	3	Rate	2007	6.79838e-06	4.8251620000000005e-05	0.0
1	Deaths	4709	Aceh	2	Female	9	20-24 years	465	Ovarian cancer	150	Occupational exposure to asbestos	1	Number	2008	1.38882098522e-05	0.0001014866455815	0.0
1	Deaths	4709	Aceh	2	Female	9	20-24 years	465	Ovarian cancer	150	Occupational exposure to asbestos	3	Rate	2008	6.13755e-06	4.484951e-05	0.0
1	Deaths	4709	Aceh	2	Female	9	20-24 years	465	Ovarian cancer	150	Occupational exposure to asbestos	1	Number	2009	1.46636125064e-05	5.87207718985e-05	0.0
1	Deaths	4709	Aceh	2	Female	9	20-24 years	465	Ovarian cancer	150	Occupational exposure to asbestos	3	Rate	2009	6.51317e-06	2.608215e-05	0.0
1	Deaths	4709	Aceh	2	Female	9	20-24 years	465	Ovarian cancer	150	Occupational exposure to asbestos	1	Number	2010	1.15492426891e-05	0.0001223079186003	0.0
1	Deaths	4709	Aceh	2	Female	9	20-24 years	465	Ovarian cancer	150	Occupational exposure to asbestos	3	Rate	2010	5.15086e-06	5.454828e-05	0.0
1	Deaths	4709	Aceh	2	Female	9	20-24 years	465	Ovarian cancer	150	Occupational exposure to asbestos	1	Number	2011	1.04063925579e-05	9.22916119646e-05	0.0
1	Deaths	4709	Aceh	2	Female	9	20-24 years	465	Ovarian cancer	150	Occupational exposure to asbestos	3	Rate	2011	4.65032e-06	4.124252e-05	0.0
1	Deaths	4709	Aceh	2	Female	9	20-24 years	465	Ovarian cancer	150	Occupational exposure to asbestos	1	Number	2012	1.826839461e-05	9.04266589596e-05	0.0
1	Deaths	4709	Aceh	2	Female	9	20-24 years	465	Ovarian cancer	150	Occupational exposure to asbestos	3	Rate	2012	8.14917e-06	4.033754e-05	0.0
1	Deaths	4709	Aceh	2	Female	9	20-24 years	465	Ovarian cancer	150	Occupational exposure to asbestos	1	Number	2013	1.6156465271e-05	0.0001326648549699	0.0
1	Deaths	4709	Aceh	2	Female	9	20-24 years	465	Ovarian cancer	150	Occupational exposure to asbestos	3	Rate	2013	7.16835e-06	5.886116e-05	0.0
1	Deaths	4709	Aceh	2	Female	9	20-24 years	465	Ovarian cancer	150	Occupational exposure to asbestos	1	Number	2014	2.79839277252e-05	0.0002597092844796	0.0
1	Deaths	4709	Aceh	2	Female	9	20-24 years	465	Ovarian cancer	150	Occupational exposure to asbestos	3	Rate	2014	1.230157e-05	0.00011416672	0.0
1	Deaths	4709	Aceh	2	Female	9	20-24 years	465	Ovarian cancer	150	Occupational exposure to asbestos	1	Number	2015	2.5882803496e-05	0.0001902810298784	0.0
1	Deaths	4709	Aceh	2	Female	9	20-24 years	465	Ovarian cancer	150	Occupational exposure to asbestos	3	Rate	2015	1.123228e-05	8.257569e-05	0.0
1	Deaths	4709	Aceh	2	Female	9	20-24 years	465	Ovarian cancer	150	Occupational exposure to asbestos	1	Number	2016	2.15805119522e-05	0.0002560922563614	0.0
1	Deaths	4709	Aceh	2	Female	9	20-24 years	465	Ovarian cancer	150	Occupational exposure to asbestos	3	Rate	2016	9.23429e-06	0.00010958176999999999	0.0
1	Deaths	4709	Aceh	2	Female	9	20-24 years	465	Ovarian cancer	150	Occupational exposure to asbestos	1	Number	2017	2.39178931035e-05	0.0002831210289494	0.0
1	Deaths	4709	Aceh	2	Female	9	20-24 years	465	Ovarian cancer	150	Occupational exposure to asbestos	3	Rate	2017	1.010032e-05	0.0001195596	0.0
1	Deaths	4709	Aceh	2	Female	9	20-24 years	465	Ovarian cancer	150	Occupational exposure to asbestos	1	Number	2018	3.79408816531e-05	0.0004922840871903	0.0
1	Deaths	4709	Aceh	2	Female	9	20-24 years	465	Ovarian cancer	150	Occupational exposure to asbestos	3	Rate	2018	1.583829e-05	0.00020550227999999998	0.0
1	Deaths	4709	Aceh	2	Female	9	20-24 years	465	Ovarian cancer	150	Occupational exposure to asbestos	1	Number	2019	3.1684109287e-05	0.0003810615608012	0.0
1	Deaths	4709	Aceh	2	Female	9	20-24 years	465	Ovarian cancer	150	Occupational exposure to asbestos	3	Rate	2019	1.3121539999999999e-05	0.00015781144	0.0
1	Deaths	4709	Aceh	2	Female	9	20-24 years	465	Ovarian cancer	150	Occupational exposure to asbestos	1	Number	2020	2.73684444557e-05	0.0004322207054003	0.0
1	Deaths	4709	Aceh	2	Female	9	20-24 years	465	Ovarian cancer	150	Occupational exposure to asbestos	3	Rate	2020	1.12984e-05	0.00017843187999999998	0.0
1	Deaths	4709	Aceh	2	Female	9	20-24 years	465	Ovarian cancer	150	Occupational exposure to asbestos	1	Number	2021	3.3564215392e-05	0.0004966123214724	0.0
1	Deaths	4709	Aceh	2	Female	9	20-24 years	465	Ovarian cancer	150	Occupational exposure to asbestos	3	Rate	2021	1.383707e-05	0.00020473169000000002	0.0
1	Deaths	4709	Aceh	2	Female	10	25-29 years	465	Ovarian cancer	150	Occupational exposure to asbestos	1	Number	1990	1.6868138201e-05	0.0001902904419631	0.0
1	Deaths	4709	Aceh	2	Female	10	25-29 years	465	Ovarian cancer	150	Occupational exposure to asbestos	3	Rate	1990	1.163314e-05	0.00013123417	0.0
1	Deaths	4709	Aceh	2	Female	10	25-29 years	465	Ovarian cancer	150	Occupational exposure to asbestos	1	Number	1991	1.98655490127e-05	0.0002858161113363	0.0
1	Deaths	4709	Aceh	2	Female	10	25-29 years	465	Ovarian cancer	150	Occupational exposure to asbestos	3	Rate	1991	1.333897e-05	0.00019191478	0.0
1	Deaths	4709	Aceh	2	Female	10	25-29 years	465	Ovarian cancer	150	Occupational exposure to asbestos	1	Number	1992	2.0864337222e-05	0.0002797871775221	0.0
1	Deaths	4709	Aceh	2	Female	10	25-29 years	465	Ovarian cancer	150	Occupational exposure to asbestos	3	Rate	1992	1.365473e-05	0.00018310756000000002	0.0
1	Deaths	4709	Aceh	2	Female	10	25-29 years	465	Ovarian cancer	150	Occupational exposure to asbestos	1	Number	1993	2.73914920408e-05	0.0003017166728722	0.0
1	Deaths	4709	Aceh	2	Female	10	25-29 years	465	Ovarian cancer	150	Occupational exposure to asbestos	3	Rate	1993	1.746656e-05	0.00019239375	0.0
1	Deaths	4709	Aceh	2	Female	10	25-29 years	465	Ovarian cancer	150	Occupational exposure to asbestos	1	Number	1994	2.6792990271e-05	0.0002982386056204	0.0
1	Deaths	4709	Aceh	2	Female	10	25-29 years	465	Ovarian cancer	150	Occupational exposure to asbestos	3	Rate	1994	1.6625060000000002e-05	0.00018505719	0.0
1	Deaths	4709	Aceh	2	Female	10	25-29 years	465	Ovarian cancer	150	Occupational exposure to asbestos	1	Number	1995	3.59774596252e-05	0.0003985418084138	0.0
1	Deaths	4709	Aceh	2	Female	10	25-29 years	465	Ovarian cancer	150	Occupational exposure to asbestos	3	Rate	1995	2.1680630000000003e-05	0.00024016809	0.0
1	Deaths	4709	Aceh	2	Female	10	25-29 years	465	Ovarian cancer	150	Occupational exposure to asbestos	1	Number	1996	3.49140420009e-05	0.0004107170553626	0.0
1	Deaths	4709	Aceh	2	Female	10	25-29 years	465	Ovarian cancer	150	Occupational exposure to asbestos	3	Rate	1996	2.039266e-05	0.00023989242	0.0
1	Deaths	4709	Aceh	2	Female	10	25-29 years	465	Ovarian cancer	150	Occupational exposure to asbestos	1	Number	1997	4.0755763458e-05	0.0003778626541851	0.0
1	Deaths	4709	Aceh	2	Female	10	25-29 years	465	Ovarian cancer	150	Occupational exposure to asbestos	3	Rate	1997	2.3062839999999998e-05	0.00021382461000000002	0.0
1	Deaths	4709	Aceh	2	Female	10	25-29 years	465	Ovarian cancer	150	Occupational exposure to asbestos	1	Number	1998	3.92589928597e-05	0.000423600634108	0.0
1	Deaths	4709	Aceh	2	Female	10	25-29 years	465	Ovarian cancer	150	Occupational exposure to asbestos	3	Rate	1998	2.154235e-05	0.00023243985	0.0
1	Deaths	4709	Aceh	2	Female	10	25-29 years	465	Ovarian cancer	150	Occupational exposure to asbestos	1	Number	1999	4.46260273687e-05	0.0004932694164767	0.0
1	Deaths	4709	Aceh	2	Female	10	25-29 years	465	Ovarian cancer	150	Occupational exposure to asbestos	3	Rate	1999	2.3790710000000003e-05	0.00026296832	0.0
1	Deaths	4709	Aceh	2	Female	10	25-29 years	465	Ovarian cancer	150	Occupational exposure to asbestos	1	Number	2000	5.39363209217e-05	0.0004948274540995	0.0
1	Deaths	4709	Aceh	2	Female	10	25-29 years	465	Ovarian cancer	150	Occupational exposure to asbestos	3	Rate	2000	2.8013269999999996e-05	0.00025700184000000003	0.0
1	Deaths	4709	Aceh	2	Female	10	25-29 years	465	Ovarian cancer	150	Occupational exposure to asbestos	1	Number	2001	6.32138897382e-05	0.0005630121533658	0.0
1	Deaths	4709	Aceh	2	Female	10	25-29 years	465	Ovarian cancer	150	Occupational exposure to asbestos	3	Rate	2001	3.2068270000000004e-05	0.00028561487	0.0
1	Deaths	4709	Aceh	2	Female	10	25-29 years	465	Ovarian cancer	150	Occupational exposure to asbestos	1	Number	2002	6.99815667922e-05	0.0007474356851989	0.0
1	Deaths	4709	Aceh	2	Female	10	25-29 years	465	Ovarian cancer	150	Occupational exposure to asbestos	3	Rate	2002	3.477294e-05	0.00037139113	0.0
1	Deaths	4709	Aceh	2	Female	10	25-29 years	465	Ovarian cancer	150	Occupational exposure to asbestos	1	Number	2003	8.20667041763e-05	0.0007894491671092	0.0
1	Deaths	4709	Aceh	2	Female	10	25-29 years	465	Ovarian cancer	150	Occupational exposure to asbestos	3	Rate	2003	4.0026860000000005e-05	0.00038504253	0.0
1	Deaths	4709	Aceh	2	Female	10	25-29 years	465	Ovarian cancer	150	Occupational exposure to asbestos	1	Number	2004	6.66804370295e-05	0.0006939823176203	0.0
1	Deaths	4709	Aceh	2	Female	10	25-29 years	465	Ovarian cancer	150	Occupational exposure to asbestos	3	Rate	2004	3.2602649999999995e-05	0.00033931483	0.0
1	Deaths	4709	Aceh	2	Female	10	25-29 years	465	Ovarian cancer	150	Occupational exposure to asbestos	1	Number	2005	9.51911415089e-05	0.0009819601803085	0.0
1	Deaths	4709	Aceh	2	Female	10	25-29 years	465	Ovarian cancer	150	Occupational exposure to asbestos	3	Rate	2005	4.674941e-05	0.00048225135	0.0
1	Deaths	4709	Aceh	2	Female	10	25-29 years	465	Ovarian cancer	150	Occupational exposure to asbestos	1	Number	2006	9.78462385918e-05	0.0010059452544771	0.0
1	Deaths	4709	Aceh	2	Female	10	25-29 years	465	Ovarian cancer	150	Occupational exposure to asbestos	3	Rate	2006	4.747065e-05	0.00048804001	0.0
1	Deaths	4709	Aceh	2	Female	10	25-29 years	465	Ovarian cancer	150	Occupational exposure to asbestos	1	Number	2007	0.000112699253142	0.0010089784115824	0.0
1	Deaths	4709	Aceh	2	Female	10	25-29 years	465	Ovarian cancer	150	Occupational exposure to asbestos	3	Rate	2007	5.412536e-05	0.00048457573000000007	0.0
1	Deaths	4709	Aceh	2	Female	10	25-29 years	465	Ovarian cancer	150	Occupational exposure to asbestos	1	Number	2008	0.0001057844523062	0.0010185265549479	0.0
1	Deaths	4709	Aceh	2	Female	10	25-29 years	465	Ovarian cancer	150	Occupational exposure to asbestos	3	Rate	2008	5.0377530000000006e-05	0.00048505099	0.0
1	Deaths	4709	Aceh	2	Female	10	25-29 years	465	Ovarian cancer	150	Occupational exposure to asbestos	1	Number	2009	0.0001088230623517	0.000955046005906	0.0
1	Deaths	4709	Aceh	2	Female	10	25-29 years	465	Ovarian cancer	150	Occupational exposure to asbestos	3	Rate	2009	5.149421e-05	0.00045192017000000005	0.0
1	Deaths	4709	Aceh	2	Female	10	25-29 years	465	Ovarian cancer	150	Occupational exposure to asbestos	1	Number	2010	0.0001072732403971	0.0010427664609562	0.0
1	Deaths	4709	Aceh	2	Female	10	25-29 years	465	Ovarian cancer	150	Occupational exposure to asbestos	3	Rate	2010	5.0540979999999995e-05	0.00049129153	0.0
1	Deaths	4709	Aceh	2	Female	10	25-29 years	465	Ovarian cancer	150	Occupational exposure to asbestos	1	Number	2011	0.0001074781244845	0.0010405788854996	0.0
1	Deaths	4709	Aceh	2	Female	10	25-29 years	465	Ovarian cancer	150	Occupational exposure to asbestos	3	Rate	2011	5.04373e-05	0.00048832255	0.0
1	Deaths	4709	Aceh	2	Female	10	25-29 years	465	Ovarian cancer	150	Occupational exposure to asbestos	1	Number	2012	0.0001420744783116	0.0010302131338523	0.0
1	Deaths	4709	Aceh	2	Female	10	25-29 years	465	Ovarian cancer	150	Occupational exposure to asbestos	3	Rate	2012	6.637823e-05	0.00048132305	0.0
1	Deaths	4709	Aceh	2	Female	10	25-29 years	465	Ovarian cancer	150	Occupational exposure to asbestos	1	Number	2013	0.0001510346679831	0.0013206535127165	0.0
1	Deaths	4709	Aceh	2	Female	10	25-29 years	465	Ovarian cancer	150	Occupational exposure to asbestos	3	Rate	2013	7.017137e-05	0.0006135814	0.0
1	Deaths	4709	Aceh	2	Female	10	25-29 years	465	Ovarian cancer	150	Occupational exposure to asbestos	1	Number	2014	0.0002109978547994	0.0019673031016329	0.0
1	Deaths	4709	Aceh	2	Female	10	25-29 years	465	Ovarian cancer	150	Occupational exposure to asbestos	3	Rate	2014	9.73668e-05	0.0009078291900000001	0.0
1	Deaths	4709	Aceh	2	Female	10	25-29 years	465	Ovarian cancer	150	Occupational exposure to asbestos	1	Number	2015	0.0001910467808873	0.0015027201527069	0.0
1	Deaths	4709	Aceh	2	Female	10	25-29 years	465	Ovarian cancer	150	Occupational exposure to asbestos	3	Rate	2015	8.745814e-05	0.00068792106	0.0
1	Deaths	4709	Aceh	2	Female	10	25-29 years	465	Ovarian cancer	150	Occupational exposure to asbestos	1	Number	2016	0.0001799543935638	0.0015958029894236	0.0
1	Deaths	4709	Aceh	2	Female	10	25-29 years	465	Ovarian cancer	150	Occupational exposure to asbestos	3	Rate	2016	8.164274e-05	0.00072399302	0.0
1	Deaths	4709	Aceh	2	Female	10	25-29 years	465	Ovarian cancer	150	Occupational exposure to asbestos	1	Number	2017	0.000195198613063	0.0017491046756425	0.0
1	Deaths	4709	Aceh	2	Female	10	25-29 years	465	Ovarian cancer	150	Occupational exposure to asbestos	3	Rate	2017	8.75845e-05	0.0007848132299999999	0.0
1	Deaths	4709	Aceh	2	Female	10	25-29 years	465	Ovarian cancer	150	Occupational exposure to asbestos	1	Number	2018	0.0002274687549755	0.0023559111577841	0.0
1	Deaths	4709	Aceh	2	Female	10	25-29 years	465	Ovarian cancer	150	Occupational exposure to asbestos	3	Rate	2018	0.00010077663	0.00104375124	0.0
1	Deaths	4709	Aceh	2	Female	10	25-29 years	465	Ovarian cancer	150	Occupational exposure to asbestos	1	Number	2019	0.0002111281676946	0.0019943004325523	0.0
1	Deaths	4709	Aceh	2	Female	10	25-29 years	465	Ovarian cancer	150	Occupational exposure to asbestos	3	Rate	2019	9.218344e-05	0.00087075767	0.0
1	Deaths	4709	Aceh	2	Female	10	25-29 years	465	Ovarian cancer	150	Occupational exposure to asbestos	1	Number	2020	0.0002193429660915	0.0019960751009388	0.0
1	Deaths	4709	Aceh	2	Female	10	25-29 years	465	Ovarian cancer	150	Occupational exposure to asbestos	3	Rate	2020	9.420725e-05	0.00085730919	0.0
1	Deaths	4709	Aceh	2	Female	10	25-29 years	465	Ovarian cancer	150	Occupational exposure to asbestos	1	Number	2021	0.0002312695117266	0.0022730485800549	0.0
1	Deaths	4709	Aceh	2	Female	10	25-29 years	465	Ovarian cancer	150	Occupational exposure to asbestos	3	Rate	2021	9.774230000000001e-05	0.00096066699	0.0
1	Deaths	4709	Aceh	2	Female	11	30-34 years	465	Ovarian cancer	150	Occupational exposure to asbestos	1	Number	1990	1.55909785439e-05	0.0001843871049297	0.0
1	Deaths	4709	Aceh	2	Female	11	30-34 years	465	Ovarian cancer	150	Occupational exposure to asbestos	3	Rate	1990	1.3128430000000002e-05	0.00015526374	0.0
1	Deaths	4709	Aceh	2	Female	11	30-34 years	465	Ovarian cancer	150	Occupational exposure to asbestos	1	Number	1991	1.88357647478e-05	0.0002363172300732	0.0
1	Deaths	4709	Aceh	2	Female	11	30-34 years	465	Ovarian cancer	150	Occupational exposure to asbestos	3	Rate	1991	1.534999e-05	0.00019258405000000003	0.0
1	Deaths	4709	Aceh	2	Female	11	30-34 years	465	Ovarian cancer	150	Occupational exposure to asbestos	1	Number	1992	1.81603101479e-05	0.0002099438930642	0.0
1	Deaths	4709	Aceh	2	Female	11	30-34 years	465	Ovarian cancer	150	Occupational exposure to asbestos	3	Rate	1992	1.43486e-05	0.00016587831	0.0
1	Deaths	4709	Aceh	2	Female	11	30-34 years	465	Ovarian cancer	150	Occupational exposure to asbestos	1	Number	1993	2.29882285157e-05	0.0002779527937887	0.0
1	Deaths	4709	Aceh	2	Female	11	30-34 years	465	Ovarian cancer	150	Occupational exposure to asbestos	3	Rate	1993	1.76352e-05	0.00021322881	0.0
1	Deaths	4709	Aceh	2	Female	11	30-34 years	465	Ovarian cancer	150	Occupational exposure to asbestos	1	Number	1994	2.36350203785e-05	0.0002803296502323	0.0
1	Deaths	4709	Aceh	2	Female	11	30-34 years	465	Ovarian cancer	150	Occupational exposure to asbestos	3	Rate	1994	1.762849e-05	0.00020908753	0.0
1	Deaths	4709	Aceh	2	Female	11	30-34 years	465	Ovarian cancer	150	Occupational exposure to asbestos	1	Number	1995	3.25622882862e-05	0.0003550903392817	0.0
1	Deaths	4709	Aceh	2	Female	11	30-34 years	465	Ovarian cancer	150	Occupational exposure to asbestos	3	Rate	1995	2.364364e-05	0.00025783292	0.0
1	Deaths	4709	Aceh	2	Female	11	30-34 years	465	Ovarian cancer	150	Occupational exposure to asbestos	1	Number	1996	3.3272893456e-05	0.0003647617086658	0.0
1	Deaths	4709	Aceh	2	Female	11	30-34 years	465	Ovarian cancer	150	Occupational exposure to asbestos	3	Rate	1996	2.3552400000000002e-05	0.00025819855	0.0
1	Deaths	4709	Aceh	2	Female	11	30-34 years	465	Ovarian cancer	150	Occupational exposure to asbestos	1	Number	1997	3.68295164658e-05	0.0003783239155575	0.0
1	Deaths	4709	Aceh	2	Female	11	30-34 years	465	Ovarian cancer	150	Occupational exposure to asbestos	3	Rate	1997	2.543706e-05	0.00026129711999999997	0.0
1	Deaths	4709	Aceh	2	Female	11	30-34 years	465	Ovarian cancer	150	Occupational exposure to asbestos	1	Number	1998	3.59610653123e-05	0.0003797633519731	0.0
1	Deaths	4709	Aceh	2	Female	11	30-34 years	465	Ovarian cancer	150	Occupational exposure to asbestos	3	Rate	1998	2.422107e-05	0.00025578432	0.0
1	Deaths	4709	Aceh	2	Female	11	30-34 years	465	Ovarian cancer	150	Occupational exposure to asbestos	1	Number	1999	3.88887852973e-05	0.0004586615052348	0.0
1	Deaths	4709	Aceh	2	Female	11	30-34 years	465	Ovarian cancer	150	Occupational exposure to asbestos	3	Rate	1999	2.550336e-05	0.00030079131	0.0
1	Deaths	4709	Aceh	2	Female	11	30-34 years	465	Ovarian cancer	150	Occupational exposure to asbestos	1	Number	2000	4.46549816503e-05	0.0004648445165387	0.0
1	Deaths	4709	Aceh	2	Female	11	30-34 years	465	Ovarian cancer	150	Occupational exposure to asbestos	3	Rate	2000	2.845992e-05	0.00029625891	0.0
1	Deaths	4709	Aceh	2	Female	11	30-34 years	465	Ovarian cancer	150	Occupational exposure to asbestos	1	Number	2001	4.89822667888e-05	0.0004613602800536	0.0
1	Deaths	4709	Aceh	2	Female	11	30-34 years	465	Ovarian cancer	150	Occupational exposure to asbestos	3	Rate	2001	3.0284739999999998e-05	0.00028524972	0.0
1	Deaths	4709	Aceh	2	Female	11	30-34 years	465	Ovarian cancer	150	Occupational exposure to asbestos	1	Number	2002	5.48519802812e-05	0.0005640797508624	0.0
1	Deaths	4709	Aceh	2	Female	11	30-34 years	465	Ovarian cancer	150	Occupational exposure to asbestos	3	Rate	2002	3.290452e-05	0.00033837925999999997	0.0
1	Deaths	4709	Aceh	2	Female	11	30-34 years	465	Ovarian cancer	150	Occupational exposure to asbestos	1	Number	2003	6.09775456971e-05	0.0005835548299355	0.0
1	Deaths	4709	Aceh	2	Female	11	30-34 years	465	Ovarian cancer	150	Occupational exposure to asbestos	3	Rate	2003	3.554342e-05	0.00034015041	0.0
1	Deaths	4709	Aceh	2	Female	11	30-34 years	465	Ovarian cancer	150	Occupational exposure to asbestos	1	Number	2004	4.86490219304e-05	0.0005489164588314	0.0
1	Deaths	4709	Aceh	2	Female	11	30-34 years	465	Ovarian cancer	150	Occupational exposure to asbestos	3	Rate	2004	2.824846e-05	0.00031873295	0.0
1	Deaths	4709	Aceh	2	Female	11	30-34 years	465	Ovarian cancer	150	Occupational exposure to asbestos	1	Number	2005	6.94515236847e-05	0.0008559994031656	0.0
1	Deaths	4709	Aceh	2	Female	11	30-34 years	465	Ovarian cancer	150	Occupational exposure to asbestos	3	Rate	2005	4.027755e-05	0.00049642621	0.0
1	Deaths	4709	Aceh	2	Female	11	30-34 years	465	Ovarian cancer	150	Occupational exposure to asbestos	1	Number	2006	7.89637195338e-05	0.0010662139974797	0.0
1	Deaths	4709	Aceh	2	Female	11	30-34 years	465	Ovarian cancer	150	Occupational exposure to asbestos	3	Rate	2006	4.482575e-05	0.0006052632800000001	0.0
1	Deaths	4709	Aceh	2	Female	11	30-34 years	465	Ovarian cancer	150	Occupational exposure to asbestos	1	Number	2007	9.62930966316e-05	0.0010265187223666	0.0
1	Deaths	4709	Aceh	2	Female	11	30-34 years	465	Ovarian cancer	150	Occupational exposure to asbestos	3	Rate	2007	5.364644e-05	0.00057189014	0.0
1	Deaths	4709	Aceh	2	Female	11	30-34 years	465	Ovarian cancer	150	Occupational exposure to asbestos	1	Number	2008	9.50310684107e-05	0.0009608641506142	0.0
1	Deaths	4709	Aceh	2	Female	11	30-34 years	465	Ovarian cancer	150	Occupational exposure to asbestos	3	Rate	2008	5.2048909999999996e-05	0.0005262692800000001	0.0
1	Deaths	4709	Aceh	2	Female	11	30-34 years	465	Ovarian cancer	150	Occupational exposure to asbestos	1	Number	2009	0.0001091909780358	0.0011889239632454	0.0
1	Deaths	4709	Aceh	2	Female	11	30-34 years	465	Ovarian cancer	150	Occupational exposure to asbestos	3	Rate	2009	5.884598e-05	0.00064074338	0.0
1	Deaths	4709	Aceh	2	Female	11	30-34 years	465	Ovarian cancer	150	Occupational exposure to asbestos	1	Number	2010	0.0001139966390007	0.0012704387703026	0.0
1	Deaths	4709	Aceh	2	Female	11	30-34 years	465	Ovarian cancer	150	Occupational exposure to asbestos	3	Rate	2010	6.048543e-05	0.00067408155	0.0
1	Deaths	4709	Aceh	2	Female	11	30-34 years	465	Ovarian cancer	150	Occupational exposure to asbestos	1	Number	2011	0.0001211259328001	0.0012674736293517	0.0
1	Deaths	4709	Aceh	2	Female	11	30-34 years	465	Ovarian cancer	150	Occupational exposure to asbestos	3	Rate	2011	6.328226e-05	0.0006621918	0.0
1	Deaths	4709	Aceh	2	Female	11	30-34 years	465	Ovarian cancer	150	Occupational exposure to asbestos	1	Number	2012	0.0001476994039737	0.0011751880229631	0.0
1	Deaths	4709	Aceh	2	Female	11	30-34 years	465	Ovarian cancer	150	Occupational exposure to asbestos	3	Rate	2012	7.590787e-05	0.00060397011	0.0
1	Deaths	4709	Aceh	2	Female	11	30-34 years	465	Ovarian cancer	150	Occupational exposure to asbestos	1	Number	2013	0.0001653489051996	0.0016153427178376	0.0
1	Deaths	4709	Aceh	2	Female	11	30-34 years	465	Ovarian cancer	150	Occupational exposure to asbestos	3	Rate	2013	8.347571e-05	0.0008154990299999999	0.0
1	Deaths	4709	Aceh	2	Female	11	30-34 years	465	Ovarian cancer	150	Occupational exposure to asbestos	1	Number	2014	0.0002285856379142	0.0021712961995835	0.0
1	Deaths	4709	Aceh	2	Female	11	30-34 years	465	Ovarian cancer	150	Occupational exposure to asbestos	3	Rate	2014	0.00011330028	0.0010762201600000001	0.0
1	Deaths	4709	Aceh	2	Female	11	30-34 years	465	Ovarian cancer	150	Occupational exposure to asbestos	1	Number	2015	0.0001975087937751	0.001817846061664	0.0
1	Deaths	4709	Aceh	2	Female	11	30-34 years	465	Ovarian cancer	150	Occupational exposure to asbestos	3	Rate	2015	9.614638000000001e-05	0.00088491917	0.0
1	Deaths	4709	Aceh	2	Female	11	30-34 years	465	Ovarian cancer	150	Occupational exposure to asbestos	1	Number	2016	0.0002148351767362	0.0021229228488355	0.0
1	Deaths	4709	Aceh	2	Female	11	30-34 years	465	Ovarian cancer	150	Occupational exposure to asbestos	3	Rate	2016	0.00010268793000000001	0.00101472467	0.0
1	Deaths	4709	Aceh	2	Female	11	30-34 years	465	Ovarian cancer	150	Occupational exposure to asbestos	1	Number	2017	0.000210982409622	0.0022535865415473	0.0
1	Deaths	4709	Aceh	2	Female	11	30-34 years	465	Ovarian cancer	150	Occupational exposure to asbestos	3	Rate	2017	9.904747000000001e-05	0.00105796516	0.0
1	Deaths	4709	Aceh	2	Female	11	30-34 years	465	Ovarian cancer	150	Occupational exposure to asbestos	1	Number	2018	0.0002677840562978	0.0025335735049984	0.0
1	Deaths	4709	Aceh	2	Female	11	30-34 years	465	Ovarian cancer	150	Occupational exposure to asbestos	3	Rate	2018	0.00012354974	0.00116893569	0.0
1	Deaths	4709	Aceh	2	Female	11	30-34 years	465	Ovarian cancer	150	Occupational exposure to asbestos	1	Number	2019	0.0002217043503669	0.0022009441342563	0.0
1	Deaths	4709	Aceh	2	Female	11	30-34 years	465	Ovarian cancer	150	Occupational exposure to asbestos	3	Rate	2019	0.00010066166	0.0009993068899999998	0.0
1	Deaths	4709	Aceh	2	Female	11	30-34 years	465	Ovarian cancer	150	Occupational exposure to asbestos	1	Number	2020	0.0002264358505273	0.0022907931514679	0.0
1	Deaths	4709	Aceh	2	Female	11	30-34 years	465	Ovarian cancer	150	Occupational exposure to asbestos	3	Rate	2020	0.00010135823	0.00102541507	0.0
1	Deaths	4709	Aceh	2	Female	11	30-34 years	465	Ovarian cancer	150	Occupational exposure to asbestos	1	Number	2021	0.0002418442103778	0.0022039947314829	0.0
1	Deaths	4709	Aceh	2	Female	11	30-34 years	465	Ovarian cancer	150	Occupational exposure to asbestos	3	Rate	2021	0.00010698816	0.0009750133799999999	0.0
1	Deaths	4709	Aceh	2	Female	12	35-39 years	465	Ovarian cancer	150	Occupational exposure to asbestos	1	Number	1990	0.0004272977635913	0.0027076457667574	0.0
1	Deaths	4709	Aceh	2	Female	12	35-39 years	465	Ovarian cancer	150	Occupational exposure to asbestos	3	Rate	1990	0.00044871736	0.0028433747499999997	0.0
1	Deaths	4709	Aceh	2	Female	12	35-39 years	465	Ovarian cancer	150	Occupational exposure to asbestos	1	Number	1991	0.0005042930274843	0.0032406025896305	0.0
1	Deaths	4709	Aceh	2	Female	12	35-39 years	465	Ovarian cancer	150	Occupational exposure to asbestos	3	Rate	1991	0.00051368407	0.0033009497	0.0
1	Deaths	4709	Aceh	2	Female	12	35-39 years	465	Ovarian cancer	150	Occupational exposure to asbestos	1	Number	1992	0.0005645010321356	0.0031577663486174	0.0
1	Deaths	4709	Aceh	2	Female	12	35-39 years	465	Ovarian cancer	150	Occupational exposure to asbestos	3	Rate	1992	0.0005570467099999999	0.00311606753	0.0
1	Deaths	4709	Aceh	2	Female	12	35-39 years	465	Ovarian cancer	150	Occupational exposure to asbestos	1	Number	1993	0.0006625077970919	0.0036792146235536	0.0
1	Deaths	4709	Aceh	2	Female	12	35-39 years	465	Ovarian cancer	150	Occupational exposure to asbestos	3	Rate	1993	0.00063312096	0.0035160158	0.0
1	Deaths	4709	Aceh	2	Female	12	35-39 years	465	Ovarian cancer	150	Occupational exposure to asbestos	1	Number	1994	0.0007269504328883	0.0033588191815157	0.0
1	Deaths	4709	Aceh	2	Female	12	35-39 years	465	Ovarian cancer	150	Occupational exposure to asbestos	3	Rate	1994	0.00067313227	0.00311015647	0.0
1	Deaths	4709	Aceh	2	Female	12	35-39 years	465	Ovarian cancer	150	Occupational exposure to asbestos	1	Number	1995	0.0008104511503137	0.0046506209525436	0.0
1	Deaths	4709	Aceh	2	Female	12	35-39 years	465	Ovarian cancer	150	Occupational exposure to asbestos	3	Rate	1995	0.00072794956	0.00417720116	0.0
1	Deaths	4709	Aceh	2	Female	12	35-39 years	465	Ovarian cancer	150	Occupational exposure to asbestos	1	Number	1996	0.0008601080043627	0.0044830493076822	0.0
1	Deaths	4709	Aceh	2	Female	12	35-39 years	465	Ovarian cancer	150	Occupational exposure to asbestos	3	Rate	1996	0.0007504305400000001	0.00391138916	0.0
1	Deaths	4709	Aceh	2	Female	12	35-39 years	465	Ovarian cancer	150	Occupational exposure to asbestos	1	Number	1997	0.0009158712666157	0.0046416370331039	0.0
1	Deaths	4709	Aceh	2	Female	12	35-39 years	465	Ovarian cancer	150	Occupational exposure to asbestos	3	Rate	1997	0.0007762790599999999	0.0039341835100000005	0.0
1	Deaths	4709	Aceh	2	Female	12	35-39 years	465	Ovarian cancer	150	Occupational exposure to asbestos	1	Number	1998	0.0009942176144415	0.0051792865258547	0.0
1	Deaths	4709	Aceh	2	Female	12	35-39 years	465	Ovarian cancer	150	Occupational exposure to asbestos	3	Rate	1998	0.0008186827300000001	0.00426485348	0.0
1	Deaths	4709	Aceh	2	Female	12	35-39 years	465	Ovarian cancer	150	Occupational exposure to asbestos	1	Number	1999	0.0010140389512234	0.0049792807261555	0.0
1	Deaths	4709	Aceh	2	Female	12	35-39 years	465	Ovarian cancer	150	Occupational exposure to asbestos	3	Rate	1999	0.0008114115799999999	0.003984310489999999	0.0
1	Deaths	4709	Aceh	2	Female	12	35-39 years	465	Ovarian cancer	150	Occupational exposure to asbestos	1	Number	2000	0.0011407749612953	0.0051166983328796	0.0
1	Deaths	4709	Aceh	2	Female	12	35-39 years	465	Ovarian cancer	150	Occupational exposure to asbestos	3	Rate	2000	0.0008877186300000001	0.00398166911	0.0
1	Deaths	4709	Aceh	2	Female	12	35-39 years	465	Ovarian cancer	150	Occupational exposure to asbestos	1	Number	2001	0.0012275320438403	0.005645300345263	0.0
1	Deaths	4709	Aceh	2	Female	12	35-39 years	465	Ovarian cancer	150	Occupational exposure to asbestos	3	Rate	2001	0.00093016595	0.004277742639999999	0.0
1	Deaths	4709	Aceh	2	Female	12	35-39 years	465	Ovarian cancer	150	Occupational exposure to asbestos	1	Number	2002	0.0013462101112208	0.0061283042757718	0.0
1	Deaths	4709	Aceh	2	Female	12	35-39 years	465	Ovarian cancer	150	Occupational exposure to asbestos	3	Rate	2002	0.00099421595	0.00452593382	0.0
1	Deaths	4709	Aceh	2	Female	12	35-39 years	465	Ovarian cancer	150	Occupational exposure to asbestos	1	Number	2003	0.0014169907147118	0.0064052131592283	0.0
1	Deaths	4709	Aceh	2	Female	12	35-39 years	465	Ovarian cancer	150	Occupational exposure to asbestos	3	Rate	2003	0.0010193202800000002	0.00460762631	0.0
1	Deaths	4709	Aceh	2	Female	12	35-39 years	465	Ovarian cancer	150	Occupational exposure to asbestos	1	Number	2004	0.001234445906772	0.0054041594841537	0.0
1	Deaths	4709	Aceh	2	Female	12	35-39 years	465	Ovarian cancer	150	Occupational exposure to asbestos	3	Rate	2004	0.00087418925	0.0038270272299999997	0.0
1	Deaths	4709	Aceh	2	Female	12	35-39 years	465	Ovarian cancer	150	Occupational exposure to asbestos	1	Number	2005	0.0015740521937457	0.0061008334695433	0.0
1	Deaths	4709	Aceh	2	Female	12	35-39 years	465	Ovarian cancer	150	Occupational exposure to asbestos	3	Rate	2005	0.00109795523	0.0042555399600000005	0.0
1	Deaths	4709	Aceh	2	Female	12	35-39 years	465	Ovarian cancer	150	Occupational exposure to asbestos	1	Number	2006	0.0017570050219179	0.006950440464529	0.0
1	Deaths	4709	Aceh	2	Female	12	35-39 years	465	Ovarian cancer	150	Occupational exposure to asbestos	3	Rate	2006	0.0011935126499999999	0.004721351699999999	0.0
1	Deaths	4709	Aceh	2	Female	12	35-39 years	465	Ovarian cancer	150	Occupational exposure to asbestos	1	Number	2007	0.0019622562554821	0.0074091123175591	0.0
1	Deaths	4709	Aceh	2	Female	12	35-39 years	465	Ovarian cancer	150	Occupational exposure to asbestos	3	Rate	2007	0.0012977872	0.00490020155	0.0
1	Deaths	4709	Aceh	2	Female	12	35-39 years	465	Ovarian cancer	150	Occupational exposure to asbestos	1	Number	2008	0.0020675114372684	0.0078581886727355	0.0
1	Deaths	4709	Aceh	2	Female	12	35-39 years	465	Ovarian cancer	150	Occupational exposure to asbestos	3	Rate	2008	0.00133285706	0.00506591744	0.0
1	Deaths	4709	Aceh	2	Female	12	35-39 years	465	Ovarian cancer	150	Occupational exposure to asbestos	1	Number	2009	0.0021653097254707	0.0080298449465582	0.0
1	Deaths	4709	Aceh	2	Female	12	35-39 years	465	Ovarian cancer	150	Occupational exposure to asbestos	3	Rate	2009	0.00136125379	0.0050480800700000005	0.0
1	Deaths	4709	Aceh	2	Female	12	35-39 years	465	Ovarian cancer	150	Occupational exposure to asbestos	1	Number	2010	0.0022426894119193	0.0096841659334445	0.0
1	Deaths	4709	Aceh	2	Female	12	35-39 years	465	Ovarian cancer	150	Occupational exposure to asbestos	3	Rate	2010	0.00137355335	0.0059311460800000005	0.0
1	Deaths	4709	Aceh	2	Female	12	35-39 years	465	Ovarian cancer	150	Occupational exposure to asbestos	1	Number	2011	0.0023230563433915	0.0090159755778191	0.0
1	Deaths	4709	Aceh	2	Female	12	35-39 years	465	Ovarian cancer	150	Occupational exposure to asbestos	3	Rate	2011	0.0013847765400000001	0.00537443334	0.0
1	Deaths	4709	Aceh	2	Female	12	35-39 years	465	Ovarian cancer	150	Occupational exposure to asbestos	1	Number	2012	0.0026672430439619	0.0103701135427791	0.0
1	Deaths	4709	Aceh	2	Female	12	35-39 years	465	Ovarian cancer	150	Occupational exposure to asbestos	3	Rate	2012	0.00154832398	0.00601980968	0.0
1	Deaths	4709	Aceh	2	Female	12	35-39 years	465	Ovarian cancer	150	Occupational exposure to asbestos	1	Number	2013	0.0029709069682041	0.0114101082674685	0.0
1	Deaths	4709	Aceh	2	Female	12	35-39 years	465	Ovarian cancer	150	Occupational exposure to asbestos	3	Rate	2013	0.0016790953599999999	0.006448757929999999	0.0
1	Deaths	4709	Aceh	2	Female	12	35-39 years	465	Ovarian cancer	150	Occupational exposure to asbestos	1	Number	2014	0.0034596625664365	0.0143471368771941	0.0
1	Deaths	4709	Aceh	2	Female	12	35-39 years	465	Ovarian cancer	150	Occupational exposure to asbestos	3	Rate	2014	0.00190288882	0.00789123383	0.0
1	Deaths	4709	Aceh	2	Female	12	35-39 years	465	Ovarian cancer	150	Occupational exposure to asbestos	1	Number	2015	0.0034146607082687	0.0139204611694047	0.0
1	Deaths	4709	Aceh	2	Female	12	35-39 years	465	Ovarian cancer	150	Occupational exposure to asbestos	3	Rate	2015	0.0018280734400000001	0.00745246086	0.0
1	Deaths	4709	Aceh	2	Female	12	35-39 years	465	Ovarian cancer	150	Occupational exposure to asbestos	1	Number	2016	0.0034552965070219	0.0133075005909055	0.0
1	Deaths	4709	Aceh	2	Female	12	35-39 years	465	Ovarian cancer	150	Occupational exposure to asbestos	3	Rate	2016	0.00180232417	0.00694135219	0.0
1	Deaths	4709	Aceh	2	Female	12	35-39 years	465	Ovarian cancer	150	Occupational exposure to asbestos	1	Number	2017	0.0035675306310733	0.0134626362525967	0.0
1	Deaths	4709	Aceh	2	Female	12	35-39 years	465	Ovarian cancer	150	Occupational exposure to asbestos	3	Rate	2017	0.0018136417700000001	0.0068440616199999995	0.0
1	Deaths	4709	Aceh	2	Female	12	35-39 years	465	Ovarian cancer	150	Occupational exposure to asbestos	1	Number	2018	0.0038639181875007	0.0151554399935355	0.0
1	Deaths	4709	Aceh	2	Female	12	35-39 years	465	Ovarian cancer	150	Occupational exposure to asbestos	3	Rate	2018	0.00191492499	0.00751090716	0.0
1	Deaths	4709	Aceh	2	Female	12	35-39 years	465	Ovarian cancer	150	Occupational exposure to asbestos	1	Number	2019	0.0039138462780172	0.0161924007295562	0.0
1	Deaths	4709	Aceh	2	Female	12	35-39 years	465	Ovarian cancer	150	Occupational exposure to asbestos	3	Rate	2019	0.0018933455800000001	0.00783316672	0.0
1	Deaths	4709	Aceh	2	Female	12	35-39 years	465	Ovarian cancer	150	Occupational exposure to asbestos	1	Number	2020	0.00396268950959	0.0156494940397978	0.0
1	Deaths	4709	Aceh	2	Female	12	35-39 years	465	Ovarian cancer	150	Occupational exposure to asbestos	3	Rate	2020	0.0018753206199999999	0.00740603541	0.0
1	Deaths	4709	Aceh	2	Female	12	35-39 years	465	Ovarian cancer	150	Occupational exposure to asbestos	1	Number	2021	0.0040977203287414	0.0168833385117843	0.0
1	Deaths	4709	Aceh	2	Female	12	35-39 years	465	Ovarian cancer	150	Occupational exposure to asbestos	3	Rate	2021	0.0019003878499999998	0.00782993684	0.0
1	Deaths	4709	Aceh	2	Female	13	40-44 years	465	Ovarian cancer	150	Occupational exposure to asbestos	1	Number	1990	0.0023099140543764	0.0086239518568398	0.0
1	Deaths	4709	Aceh	2	Female	13	40-44 years	465	Ovarian cancer	150	Occupational exposure to asbestos	3	Rate	1990	0.00295867485	0.011046068769999999	0.0
1	Deaths	4709	Aceh	2	Female	13	40-44 years	465	Ovarian cancer	150	Occupational exposure to asbestos	1	Number	1991	0.0025611221117748	0.0093082537275059	0.0
1	Deaths	4709	Aceh	2	Female	13	40-44 years	465	Ovarian cancer	150	Occupational exposure to asbestos	3	Rate	1991	0.00319597889	0.01161560486	0.0
1	Deaths	4709	Aceh	2	Female	13	40-44 years	465	Ovarian cancer	150	Occupational exposure to asbestos	1	Number	1992	0.0027940059516839	0.0100577873163005	0.0
1	Deaths	4709	Aceh	2	Female	13	40-44 years	465	Ovarian cancer	150	Occupational exposure to asbestos	3	Rate	1992	0.00337219619	0.012139140960000001	0.0
1	Deaths	4709	Aceh	2	Female	13	40-44 years	465	Ovarian cancer	150	Occupational exposure to asbestos	1	Number	1993	0.0031637524786979	0.0108848332221193	0.0
1	Deaths	4709	Aceh	2	Female	13	40-44 years	465	Ovarian cancer	150	Occupational exposure to asbestos	3	Rate	1993	0.0036939069400000004	0.01270882005	0.0
1	Deaths	4709	Aceh	2	Female	13	40-44 years	465	Ovarian cancer	150	Occupational exposure to asbestos	1	Number	1994	0.0034251445572673	0.0116589557735442	0.0
1	Deaths	4709	Aceh	2	Female	13	40-44 years	465	Ovarian cancer	150	Occupational exposure to asbestos	3	Rate	1994	0.0038809687799999998	0.01321054997	0.0
1	Deaths	4709	Aceh	2	Female	13	40-44 years	465	Ovarian cancer	150	Occupational exposure to asbestos	1	Number	1995	0.0036742324909575	0.0136757011692729	0.0
1	Deaths	4709	Aceh	2	Female	13	40-44 years	465	Ovarian cancer	150	Occupational exposure to asbestos	3	Rate	1995	0.00407223607	0.01515709302	0.0
1	Deaths	4709	Aceh	2	Female	13	40-44 years	465	Ovarian cancer	150	Occupational exposure to asbestos	1	Number	1996	0.0038355966051279	0.0131887618387386	0.0
1	Deaths	4709	Aceh	2	Female	13	40-44 years	465	Ovarian cancer	150	Occupational exposure to asbestos	3	Rate	1996	0.00414751101	0.01426128465	0.0
1	Deaths	4709	Aceh	2	Female	13	40-44 years	465	Ovarian cancer	150	Occupational exposure to asbestos	1	Number	1997	0.0041216428700684	0.0148485088181699	0.0
1	Deaths	4709	Aceh	2	Female	13	40-44 years	465	Ovarian cancer	150	Occupational exposure to asbestos	3	Rate	1997	0.00434078351	0.01563797841	0.0
1	Deaths	4709	Aceh	2	Female	13	40-44 years	465	Ovarian cancer	150	Occupational exposure to asbestos	1	Number	1998	0.0043069473934967	0.0146227056465098	0.0
1	Deaths	4709	Aceh	2	Female	13	40-44 years	465	Ovarian cancer	150	Occupational exposure to asbestos	3	Rate	1998	0.00441291244	0.01498247221	0.0
1	Deaths	4709	Aceh	2	Female	13	40-44 years	465	Ovarian cancer	150	Occupational exposure to asbestos	1	Number	1999	0.0044935745388354	0.0144613828785339	0.0
1	Deaths	4709	Aceh	2	Female	13	40-44 years	465	Ovarian cancer	150	Occupational exposure to asbestos	3	Rate	1999	0.00447571897	0.014403919440000001	0.0
1	Deaths	4709	Aceh	2	Female	13	40-44 years	465	Ovarian cancer	150	Occupational exposure to asbestos	1	Number	2000	0.0050255045488828	0.0178641109343084	0.0
1	Deaths	4709	Aceh	2	Female	13	40-44 years	465	Ovarian cancer	150	Occupational exposure to asbestos	3	Rate	2000	0.004863800089999999	0.0172893017	0.0
1	Deaths	4709	Aceh	2	Female	13	40-44 years	465	Ovarian cancer	150	Occupational exposure to asbestos	1	Number	2001	0.0054385777287883	0.0168251817322836	0.0
1	Deaths	4709	Aceh	2	Female	13	40-44 years	465	Ovarian cancer	150	Occupational exposure to asbestos	3	Rate	2001	0.00511127533	0.01581261511	0.0
1	Deaths	4709	Aceh	2	Female	13	40-44 years	465	Ovarian cancer	150	Occupational exposure to asbestos	1	Number	2002	0.0059618510906396	0.0176171441523597	0.0
1	Deaths	4709	Aceh	2	Female	13	40-44 years	465	Ovarian cancer	150	Occupational exposure to asbestos	3	Rate	2002	0.005432389	0.01605259486	0.0
1	Deaths	4709	Aceh	2	Female	13	40-44 years	465	Ovarian cancer	150	Occupational exposure to asbestos	1	Number	2003	0.0062771528648356	0.0200390773284328	0.0
1	Deaths	4709	Aceh	2	Female	13	40-44 years	465	Ovarian cancer	150	Occupational exposure to asbestos	3	Rate	2003	0.00553809536	0.01767972256	0.0
1	Deaths	4709	Aceh	2	Female	13	40-44 years	465	Ovarian cancer	150	Occupational exposure to asbestos	1	Number	2004	0.0063724827772411	0.0194751946075605	0.0
1	Deaths	4709	Aceh	2	Female	13	40-44 years	465	Ovarian cancer	150	Occupational exposure to asbestos	3	Rate	2004	0.00548430695	0.01676080563	0.0
1	Deaths	4709	Aceh	2	Female	13	40-44 years	465	Ovarian cancer	150	Occupational exposure to asbestos	1	Number	2005	0.0073259922650979	0.0231823254865024	0.0
1	Deaths	4709	Aceh	2	Female	13	40-44 years	465	Ovarian cancer	150	Occupational exposure to asbestos	3	Rate	2005	0.00615540287	0.01947811951	0.0
1	Deaths	4709	Aceh	2	Female	13	40-44 years	465	Ovarian cancer	150	Occupational exposure to asbestos	1	Number	2006	0.0078143569010826	0.0272062559487453	0.0
1	Deaths	4709	Aceh	2	Female	13	40-44 years	465	Ovarian cancer	150	Occupational exposure to asbestos	3	Rate	2006	0.00637079728	0.0221803974	0.0
1	Deaths	4709	Aceh	2	Female	13	40-44 years	465	Ovarian cancer	150	Occupational exposure to asbestos	1	Number	2007	0.0084282277033952	0.0286623798677188	0.0
1	Deaths	4709	Aceh	2	Female	13	40-44 years	465	Ovarian cancer	150	Occupational exposure to asbestos	3	Rate	2007	0.0066709353800000004	0.02268625037	0.0
1	Deaths	4709	Aceh	2	Female	13	40-44 years	465	Ovarian cancer	150	Occupational exposure to asbestos	1	Number	2008	0.0088564849689867	0.0294820064925	0.0
1	Deaths	4709	Aceh	2	Female	13	40-44 years	465	Ovarian cancer	150	Occupational exposure to asbestos	3	Rate	2008	0.00679870037	0.02263192781	0.0
1	Deaths	4709	Aceh	2	Female	13	40-44 years	465	Ovarian cancer	150	Occupational exposure to asbestos	1	Number	2009	0.00950677295705	0.0313401382458298	0.0
1	Deaths	4709	Aceh	2	Female	13	40-44 years	465	Ovarian cancer	150	Occupational exposure to asbestos	3	Rate	2009	0.00706991782	0.02330677326	0.0
1	Deaths	4709	Aceh	2	Female	13	40-44 years	465	Ovarian cancer	150	Occupational exposure to asbestos	1	Number	2010	0.0100289652166535	0.031938207489042	0.0
1	Deaths	4709	Aceh	2	Female	13	40-44 years	465	Ovarian cancer	150	Occupational exposure to asbestos	3	Rate	2010	0.00721920146	0.02299024366	0.0
1	Deaths	4709	Aceh	2	Female	13	40-44 years	465	Ovarian cancer	150	Occupational exposure to asbestos	1	Number	2011	0.0104169748552762	0.0343054308251856	0.0
1	Deaths	4709	Aceh	2	Female	13	40-44 years	465	Ovarian cancer	150	Occupational exposure to asbestos	3	Rate	2011	0.0072434154399999996	0.02385418902	0.0
1	Deaths	4709	Aceh	2	Female	13	40-44 years	465	Ovarian cancer	150	Occupational exposure to asbestos	1	Number	2012	0.0115659102799362	0.0373812193292303	0.0
1	Deaths	4709	Aceh	2	Female	13	40-44 years	465	Ovarian cancer	150	Occupational exposure to asbestos	3	Rate	2012	0.007761933479999999	0.02508670142	0.0
1	Deaths	4709	Aceh	2	Female	13	40-44 years	465	Ovarian cancer	150	Occupational exposure to asbestos	1	Number	2013	0.0126385236565477	0.0399224865939184	0.0002173277061651
1	Deaths	4709	Aceh	2	Female	13	40-44 years	465	Ovarian cancer	150	Occupational exposure to asbestos	3	Rate	2013	0.00819140189	0.025874947189999997	0.00014085653
1	Deaths	4709	Aceh	2	Female	13	40-44 years	465	Ovarian cancer	150	Occupational exposure to asbestos	1	Number	2014	0.0145779711898973	0.0489202808403235	0.0001445221870744
1	Deaths	4709	Aceh	2	Female	13	40-44 years	465	Ovarian cancer	150	Occupational exposure to asbestos	3	Rate	2014	0.00912725358	0.03062894024	9.04852e-05
1	Deaths	4709	Aceh	2	Female	13	40-44 years	465	Ovarian cancer	150	Occupational exposure to asbestos	1	Number	2015	0.0145803339541333	0.0446372433414111	0.0004878686578597
1	Deaths	4709	Aceh	2	Female	13	40-44 years	465	Ovarian cancer	150	Occupational exposure to asbestos	3	Rate	2015	0.0088102415	0.026972283	0.00029479714
1	Deaths	4709	Aceh	2	Female	13	40-44 years	465	Ovarian cancer	150	Occupational exposure to asbestos	1	Number	2016	0.0149096907685346	0.0465909521353519	0.0007501787248055
1	Deaths	4709	Aceh	2	Female	13	40-44 years	465	Ovarian cancer	150	Occupational exposure to asbestos	3	Rate	2016	0.00868970723	0.02715426764	0.00043722124
1	Deaths	4709	Aceh	2	Female	13	40-44 years	465	Ovarian cancer	150	Occupational exposure to asbestos	1	Number	2017	0.0159938008483929	0.0533515490901071	0.0002502681949175
1	Deaths	4709	Aceh	2	Female	13	40-44 years	465	Ovarian cancer	150	Occupational exposure to asbestos	3	Rate	2017	0.00900260757	0.03003057649	0.00014087123000000002
1	Deaths	4709	Aceh	2	Female	13	40-44 years	465	Ovarian cancer	150	Occupational exposure to asbestos	1	Number	2018	0.0168587344399774	0.0509389343379906	0.0
1	Deaths	4709	Aceh	2	Female	13	40-44 years	465	Ovarian cancer	150	Occupational exposure to asbestos	3	Rate	2018	0.00917422778	0.02772007521	0.0
1	Deaths	4709	Aceh	2	Female	13	40-44 years	465	Ovarian cancer	150	Occupational exposure to asbestos	1	Number	2019	0.01722098758625	0.0574454180619911	0.0001463236512067
1	Deaths	4709	Aceh	2	Female	13	40-44 years	465	Ovarian cancer	150	Occupational exposure to asbestos	3	Rate	2019	0.00907101204	0.03025889637	7.707477e-05
1	Deaths	4709	Aceh	2	Female	13	40-44 years	465	Ovarian cancer	150	Occupational exposure to asbestos	1	Number	2020	0.0175765829490391	0.0585947608741846	0.0003104332782119
1	Deaths	4709	Aceh	2	Female	13	40-44 years	465	Ovarian cancer	150	Occupational exposure to asbestos	3	Rate	2020	0.00898240013	0.02994447721	0.00015864494
1	Deaths	4709	Aceh	2	Female	13	40-44 years	465	Ovarian cancer	150	Occupational exposure to asbestos	1	Number	2021	0.0182430567344194	0.0635560081603499	0.0
1	Deaths	4709	Aceh	2	Female	13	40-44 years	465	Ovarian cancer	150	Occupational exposure to asbestos	3	Rate	2021	0.00907938521	0.031631183789999996	0.0
1	Deaths	4709	Aceh	2	Female	14	45-49 years	465	Ovarian cancer	150	Occupational exposure to asbestos	1	Number	1990	0.000745863393196	0.0048834237876278	0.0
1	Deaths	4709	Aceh	2	Female	14	45-49 years	465	Ovarian cancer	150	Occupational exposure to asbestos	3	Rate	1990	0.00112538095	0.00736825557	0.0
1	Deaths	4709	Aceh	2	Female	14	45-49 years	465	Ovarian cancer	150	Occupational exposure to asbestos	1	Number	1991	0.0008446075722315	0.0053384741912016	0.0
1	Deaths	4709	Aceh	2	Female	14	45-49 years	465	Ovarian cancer	150	Occupational exposure to asbestos	3	Rate	1991	0.0012464905200000001	0.00787863816	0.0
1	Deaths	4709	Aceh	2	Female	14	45-49 years	465	Ovarian cancer	150	Occupational exposure to asbestos	1	Number	1992	0.0008636295519579	0.0052746536426773	0.0
1	Deaths	4709	Aceh	2	Female	14	45-49 years	465	Ovarian cancer	150	Occupational exposure to asbestos	3	Rate	1992	0.0012553968999999999	0.007667389100000001	0.0
1	Deaths	4709	Aceh	2	Female	14	45-49 years	465	Ovarian cancer	150	Occupational exposure to asbestos	1	Number	1993	0.0009767361175099	0.0062301943947238	0.0
1	Deaths	4709	Aceh	2	Female	14	45-49 years	465	Ovarian cancer	150	Occupational exposure to asbestos	3	Rate	1993	0.00139973542	0.00892833142	0.0
1	Deaths	4709	Aceh	2	Female	14	45-49 years	465	Ovarian cancer	150	Occupational exposure to asbestos	1	Number	1994	0.0010383739948404	0.0060557333884338	0.0
1	Deaths	4709	Aceh	2	Female	14	45-49 years	465	Ovarian cancer	150	Occupational exposure to asbestos	3	Rate	1994	0.00146266113	0.00853014992	0.0
1	Deaths	4709	Aceh	2	Female	14	45-49 years	465	Ovarian cancer	150	Occupational exposure to asbestos	1	Number	1995	0.0011624391507985	0.0074062646221233	0.0
1	Deaths	4709	Aceh	2	Female	14	45-49 years	465	Ovarian cancer	150	Occupational exposure to asbestos	3	Rate	1995	0.00159401571	0.01015597431	0.0
1	Deaths	4709	Aceh	2	Female	14	45-49 years	465	Ovarian cancer	150	Occupational exposure to asbestos	1	Number	1996	0.0012087844734243	0.0074117164860409	0.0
1	Deaths	4709	Aceh	2	Female	14	45-49 years	465	Ovarian cancer	150	Occupational exposure to asbestos	3	Rate	1996	0.0016190374999999998	0.00992720142	0.0
1	Deaths	4709	Aceh	2	Female	14	45-49 years	465	Ovarian cancer	150	Occupational exposure to asbestos	1	Number	1997	0.001297863032961	0.0077043993169583	0.0
[truncated: 468,401 more rows]
